# Supplementary material for: 4,5-Dicyano-1,2,3-Triazole—A Promising Precursor for a New Family of Energetic Compounds and Its Nitrogen-Rich Derivatives: Synthesis and Crystal Structures
Source: Molecules. 2021 Nov 7;26(21):6735. doi: 10.3390/molecules26216735 (PMC8588547; doi:10.3390/molecules26216735)
Supplement: Supplementary file 1 [file molecules-26-06735-s001.zip]

Archive with 30 entries (29 files):
- cif files&checkcif report/
- cif files&checkcif report/13.cif
- cif files&checkcif report/140702d.cif
- cif files&checkcif report/15.cif
- cif files&checkcif report/151017g.cif
- cif files&checkcif report/151108d.cif
- cif files&checkcif report/151114e.cif
- cif files&checkcif report/160701b.cif
- cif files&checkcif report/160720b.cif
- cif files&checkcif report/160726k.cif
- cif files&checkcif report/160912d.cif
- cif files&checkcif report/161003d.cif
- cif files&checkcif report/161126i.cif
- cif files&checkcif report/170108c.cif
- cif files&checkcif report/8.cif
- cif files&checkcif report/checkcif-13.pdf
- cif files&checkcif report/checkcif-140702d.pdf
- cif files&checkcif report/checkcif-15.pdf
- cif files&checkcif report/checkcif-151017g.pdf
- cif files&checkcif report/checkcif-151108d.pdf
- cif files&checkcif report/checkcif-151114e.pdf
- cif files&checkcif report/checkcif-160701b.pdf
- cif files&checkcif report/checkcif-160720b.pdf
- cif files&checkcif report/checkcif-160726k.pdf
- cif files&checkcif report/checkcif-160912d.pdf
- cif files&checkcif report/checkcif-161003d.pdf
- cif files&checkcif report/checkcif-161126i.pdf
- cif files&checkcif report/checkcif-170108c.pdf
- cif files&checkcif report/checkcif-8.pdf
- Supporting Information.pdf
