# Supplementary material for: 4,5-Dicyano-1,2,3-Triazole—A Promising Precursor for a New Family of Energetic Compounds and Its Nitrogen-Rich Derivatives: Synthesis and Crystal Structures
Source: Molecules. 2021 Nov 7;26(21):6735. doi: 10.3390/molecules26216735 (PMC8588547; doi:10.3390/molecules26216735)
Supplement: Supplementary file 1 [file molecules-26-06735-s001.zip › cif files&checkcif report/13.cif]

data_1
_audit_creation_date              2017-03-04
_audit_creation_method
;
Olex2 1.2
(compiled 2017.01.04 svn.r3372 for OlexSys, GUI svn.r5320)
;
_publ_contact_author_address      ?
_publ_contact_author_email        ?
_publ_contact_author_id_orcid     ?
_publ_contact_author_name         ''
_publ_contact_author_phone        ?
_publ_section_references
;
Dolomanov, O.V., Bourhis, L.J., Gildea, R.J, Howard, J.A.K. & Puschmann, H.
 (2009), J. Appl. Cryst. 42, 339-341.

Sheldrick, G.M. (2008). Acta Cryst. A64, 112-122.
;
_chemical_name_common             ?
_chemical_name_systematic
;
 ? 
;
_chemical_formula_moiety          'C5 H5 N3 O4, H2 O'
_chemical_formula_sum             'C5 H7 N3 O5'
_chemical_formula_weight          189.14
_chemical_melting_point           ?
loop_
  _atom_type_symbol
  _atom_type_description
  _atom_type_scat_dispersion_real
  _atom_type_scat_dispersion_imag
  _atom_type_scat_source
 'C' 'C' 0.0030 0.0020 'International Tables Vol C Tables 4.2.6.8 and 6.1.1.4'
 'H' 'H' 0.0000 0.0000 'International Tables Vol C Tables 4.2.6.8 and 6.1.1.4'
 'N' 'N' 0.0060 0.0030 'International Tables Vol C Tables 4.2.6.8 and 6.1.1.4'
 'O' 'O' 0.0110 0.0060 'International Tables Vol C Tables 4.2.6.8 and 6.1.1.4'

_space_group_crystal_system       'monoclinic'
_space_group_IT_number            15
_space_group_name_H-M_alt         'C 1 2/c 1'
_space_group_name_Hall            '-C 2yc'
loop_
  _space_group_symop_id
  _space_group_symop_operation_xyz
 1 'x, y, z'
 2 '-x, y, -z+1/2'
 3 'x+1/2, y+1/2, z'
 4 '-x+1/2, y+1/2, -z+1/2'
 5 '-x, -y, -z'
 6 'x, -y, z-1/2'
 7 '-x+1/2, -y+1/2, -z'
 8 'x+1/2, -y+1/2, z-1/2'

_cell_length_a                    7.338(4)
_cell_length_b                    13.429(7)
_cell_length_c                    16.375(8)
_cell_angle_alpha                 90.00
_cell_angle_beta                  93.653(10)
_cell_angle_gamma                 90.00
_cell_volume                      1610.3(14)
_cell_formula_units_Z             8
_cell_measurement_reflns_used     1546
_cell_measurement_temperature     293(2)
_cell_measurement_theta_max       24.59
_cell_measurement_theta_min       3.03
_exptl_absorpt_coefficient_mu     0.141
_exptl_absorpt_correction_T_max   0.9861
_exptl_absorpt_correction_T_min   0.9697
_exptl_absorpt_correction_type    multi-scan
_exptl_absorpt_process_details    sadabs
_exptl_crystal_colour             colorless
_exptl_crystal_density_diffrn     1.560
_exptl_crystal_density_meas       ?
_exptl_crystal_density_method     'not measured'
_exptl_crystal_description        slice
_exptl_crystal_F_000              784
_exptl_crystal_size_max           0.22
_exptl_crystal_size_mid           0.2
_exptl_crystal_size_min           0.1
_exptl_special_details
;
 ? 
;
_diffrn_reflns_av_R_equivalents   0.0390
_diffrn_reflns_av_unetI/netI      0.0405
_diffrn_reflns_limit_h_max        5
_diffrn_reflns_limit_h_min        -8
_diffrn_reflns_limit_k_max        16
_diffrn_reflns_limit_k_min        -15
_diffrn_reflns_limit_l_max        19
_diffrn_reflns_limit_l_min        -19
_diffrn_reflns_number             4319
_diffrn_reflns_theta_full         25.54
_diffrn_reflns_theta_max          25.54
_diffrn_reflns_theta_min          2.49
_diffrn_ambient_temperature       293(2)
_diffrn_detector_area_resol_mean  ?
_diffrn_measured_fraction_theta_full 0.994
_diffrn_measured_fraction_theta_max 0.994
_diffrn_measurement_device_type   CCD
_diffrn_measurement_method        ?
_diffrn_radiation_monochromator   graphite
_diffrn_radiation_type            MoK\a
_diffrn_radiation_wavelength      0.71073
_diffrn_source                    'fine-focus sealed tube'
_diffrn_standards_decay_%         ?
_diffrn_standards_interval_count  ?
_diffrn_standards_interval_time   ?
_diffrn_standards_number          ?
_reflns_number_gt                 1215
_reflns_number_total              1499
_reflns_threshold_expression      >2sigma(I)
_computing_cell_refinement        ?
_computing_data_collection        ?
_computing_data_reduction         ?
_computing_molecular_graphics     'Olex2 (Dolomanov et al., 2009)'
_computing_publication_material   'Olex2 (Dolomanov et al., 2009)'
_computing_structure_refinement   'XL (Sheldrick, 2008)'
_computing_structure_solution     'SHELXS-97 (Sheldrick, 1990)'
_refine_diff_density_max          0.271
_refine_diff_density_min          -0.269
_refine_diff_density_rms          0.049
_refine_ls_extinction_coef        ?
_refine_ls_extinction_method      none
_refine_ls_goodness_of_fit_ref    1.052
_refine_ls_hydrogen_treatment     constr
_refine_ls_matrix_type            full
_refine_ls_number_parameters      119
_refine_ls_number_reflns          1499
_refine_ls_number_restraints      1
_refine_ls_R_factor_all           0.0530
_refine_ls_R_factor_gt            0.0424
_refine_ls_restrained_S_all       1.052
_refine_ls_shift/su_max           0.000
_refine_ls_shift/su_mean          0.000
_refine_ls_structure_factor_coef  Fsqd
_refine_ls_weighting_details
'calc w=1/[\s^2^(Fo^2^)+(0.0649P)^2^+0.6588P] where P=(Fo^2^+2Fc^2^)/3'
_refine_ls_weighting_scheme       calc
_refine_ls_wR_factor_gt           0.1117
_refine_ls_wR_factor_ref          0.1208
_refine_special_details
;
 Refinement of F^2^ against ALL reflections.  The weighted R-factor wR and 
 goodness of fit S are based on F^2^, conventional R-factors R are based 
 on F, with F set to zero for negative F^2^. The threshold expression of 
 F^2^ > 2sigma(F^2^) is used only for calculating R-factors(gt) etc. and is 
 not relevant to the choice of reflections for refinement.  R-factors based 
 on F^2^ are statistically about twice as large as those based on F, and R- 
 factors based on ALL data will be even larger. 
;
_olex2_refinement_description
;
1. Fixed Uiso
 At 1.2 times of:
  All O(H) groups, All O(H,H) groups
 At 1.5 times of:
  All C(H,H,H) groups
2. Restrained distances
 H5E-H5D
 0.02 with sigma of 1.39
3.a Riding coordinates:
 O1(H1), O4(H4), O5(H5D,H5E)
3.b Idealised Me refined as rotating group:
 C5(H5A,H5B,H5C)
;
_atom_sites_solution_hydrogens    geom
_atom_sites_solution_primary      direct
_atom_sites_solution_secondary    difmap
loop_
  _atom_site_label
  _atom_site_type_symbol
  _atom_site_fract_x
  _atom_site_fract_y
  _atom_site_fract_z
  _atom_site_U_iso_or_equiv
  _atom_site_adp_type
  _atom_site_occupancy
  _atom_site_calc_flag
  _atom_site_disorder_assembly
  _atom_site_disorder_group
  _atom_site_refinement_flags_posn
 O1 O 0.1299(2) 0.06965(11) 0.37118(10) 0.0610(5) Uani 1 d . . .
 H1 H 0.0865 0.0803 0.4173 0.073 Uiso 1 d . . R
 O2 O 0.2245(3) 0.15360(13) 0.26623(10) 0.0683(5) Uani 1 d . . .
 O3 O -0.0036(2) 0.11400(10) 0.50922(9) 0.0514(4) Uani 1 d . . .
 O4 O -0.0848(2) 0.25104(10) 0.57489(8) 0.0484(4) Uani 1 d . . .
 H4 H -0.1142 0.2088 0.6104 0.058 Uiso 1 d . . R
 O5 O 0.3120(3) 0.36874(13) 0.18033(10) 0.0759(6) Uani 1 d . . .
 H5D H 0.3362 0.4306 0.1791 0.091 Uiso 1 d . . DR
 H5E H 0.2797 0.3506 0.2270 0.091 Uiso 1 d . . DR
 N1 N 0.0385(2) 0.37037(12) 0.45728(10) 0.0395(4) Uani 1 d . . .
 N2 N 0.1074(2) 0.40366(11) 0.39015(9) 0.0388(4) Uani 1 d . . .
 N3 N 0.1578(2) 0.33477(12) 0.33836(10) 0.0405(4) Uani 1 d . . .
 C1 C 0.0442(2) 0.27098(13) 0.44912(11) 0.0351(4) Uani 1 d . . .
 C2 C 0.1189(3) 0.24855(13) 0.37446(11) 0.0371(4) Uani 1 d . . .
 C3 C 0.1617(3) 0.15396(16) 0.33221(13) 0.0474(5) Uani 1 d . . .
 C4 C -0.0181(3) 0.20472(14) 0.51407(11) 0.0382(4) Uani 1 d . . .
 C5 C 0.1270(3) 0.51044(15) 0.37397(14) 0.0553(6) Uani 1 d . . .
 H5A H 0.2437 0.5227 0.3525 0.083 Uiso 1 calc . . GR
 H5B H 0.1184 0.5470 0.4240 0.083 Uiso 1 calc . . GR
 H5C H 0.0318 0.5315 0.3349 0.083 Uiso 1 calc . . GR

loop_
  _atom_site_aniso_label
  _atom_site_aniso_U_11
  _atom_site_aniso_U_22
  _atom_site_aniso_U_33
  _atom_site_aniso_U_23
  _atom_site_aniso_U_13
  _atom_site_aniso_U_12
 O1 0.0992(13) 0.0339(8) 0.0525(9) -0.0059(6) 0.0262(8) 0.0063(8)
 O2 0.1005(13) 0.0575(10) 0.0508(10) -0.0134(8) 0.0354(9) 0.0069(9)
 O3 0.0759(10) 0.0326(7) 0.0479(9) 0.0033(6) 0.0208(7) 0.0022(6)
 O4 0.0722(10) 0.0395(8) 0.0361(8) 0.0023(6) 0.0230(7) 0.0021(6)
 O5 0.1392(17) 0.0454(9) 0.0488(10) -0.0002(7) 0.0494(11) 0.0022(10)
 N1 0.0524(9) 0.0336(8) 0.0339(8) -0.0006(6) 0.0140(7) -0.0002(7)
 N2 0.0543(9) 0.0310(8) 0.0328(8) -0.0014(6) 0.0155(7) -0.0017(6)
 N3 0.0514(9) 0.0381(9) 0.0336(8) -0.0013(7) 0.0142(7) 0.0012(7)
 C1 0.0436(10) 0.0320(9) 0.0302(9) -0.0016(7) 0.0077(7) 0.0018(7)
 C2 0.0454(11) 0.0354(10) 0.0312(9) -0.0016(7) 0.0084(8) 0.0024(7)
 C3 0.0601(13) 0.0417(11) 0.0418(12) -0.0070(9) 0.0140(10) 0.0046(9)
 C4 0.0455(10) 0.0351(10) 0.0345(10) -0.0002(8) 0.0074(8) 0.0000(8)
 C5 0.0829(16) 0.0324(11) 0.0534(13) 0.0031(9) 0.0254(11) -0.0038(10)

_geom_special_details
;
 All esds (except the esd in the dihedral angle between two l.s. planes) 
 are estimated using the full covariance matrix.  The cell esds are taken 
 into account individually in the estimation of esds in distances, angles 
 and torsion angles; correlations between esds in cell parameters are only 
 used when they are defined by crystal symmetry.  An approximate (isotropic) 
 treatment of cell esds is used for estimating esds involving l.s. planes. 
;
loop_
  _geom_bond_atom_site_label_1
  _geom_bond_atom_site_label_2
  _geom_bond_distance
  _geom_bond_site_symmetry_2
  _geom_bond_publ_flag
 O1 H1 0.8501 . ?
 O1 C3 1.327(3) . ?
 O2 C3 1.202(3) . ?
 O3 C4 1.226(3) . ?
 O4 H4 0.8501 . ?
 O4 C4 1.296(2) . ?
 O5 H5D 0.8500 . ?
 O5 H5E 0.8500 . ?
 N1 N2 1.317(2) . ?
 N1 C1 1.342(3) . ?
 N2 N3 1.323(2) . ?
 N2 C5 1.467(3) . ?
 N3 C2 1.339(2) . ?
 C1 C2 1.404(3) . ?
 C1 C4 1.481(3) . ?
 C2 C3 1.489(3) . ?
 C5 H5A 0.9600 . ?
 C5 H5B 0.9600 . ?
 C5 H5C 0.9600 . ?

loop_
  _geom_angle_atom_site_label_1
  _geom_angle_atom_site_label_2
  _geom_angle_atom_site_label_3
  _geom_angle
  _geom_angle_site_symmetry_1
  _geom_angle_site_symmetry_3
  _geom_angle_publ_flag
 C3 O1 H1 111.7 . . ?
 C4 O4 H4 109.3 . . ?
 H5D O5 H5E 111.7 . . ?
 N2 N1 C1 103.79(15) . . ?
 N1 N2 N3 115.80(15) . . ?
 N1 N2 C5 121.98(15) . . ?
 N3 N2 C5 122.21(15) . . ?
 N2 N3 C2 104.21(14) . . ?
 N1 C1 C2 108.43(16) . . ?
 N1 C1 C4 120.86(16) . . ?
 C2 C1 C4 130.69(17) . . ?
 N3 C2 C1 107.75(16) . . ?
 N3 C2 C3 118.39(17) . . ?
 C1 C2 C3 133.85(18) . . ?
 O1 C3 C2 117.11(17) . . ?
 O2 C3 O1 121.19(19) . . ?
 O2 C3 C2 121.69(19) . . ?
 O3 C4 O4 124.43(17) . . ?
 O3 C4 C1 121.21(16) . . ?
 O4 C4 C1 114.35(17) . . ?
 N2 C5 H5A 109.5 . . ?
 N2 C5 H5B 109.5 . . ?
 N2 C5 H5C 109.5 . . ?
 H5A C5 H5B 109.5 . . ?
 H5A C5 H5C 109.5 . . ?
 H5B C5 H5C 109.5 . . ?

loop_
  _geom_torsion_atom_site_label_1
  _geom_torsion_atom_site_label_2
  _geom_torsion_atom_site_label_3
  _geom_torsion_atom_site_label_4
  _geom_torsion
  _geom_torsion_site_symmetry_1
  _geom_torsion_site_symmetry_2
  _geom_torsion_site_symmetry_3
  _geom_torsion_site_symmetry_4
  _geom_torsion_publ_flag
 N1 N2 N3 C2 -0.1(2) . . . . ?
 N1 C1 C2 N3 0.1(2) . . . . ?
 N1 C1 C2 C3 179.1(2) . . . . ?
 N1 C1 C4 O3 -175.74(19) . . . . ?
 N1 C1 C4 O4 3.3(3) . . . . ?
 N2 N1 C1 C2 -0.1(2) . . . . ?
 N2 N1 C1 C4 178.47(16) . . . . ?
 N2 N3 C2 C1 0.0(2) . . . . ?
 N2 N3 C2 C3 -179.23(17) . . . . ?
 N3 C2 C3 O1 176.81(18) . . . . ?
 N3 C2 C3 O2 -2.2(3) . . . . ?
 C1 N1 N2 N3 0.1(2) . . . . ?
 C1 N1 N2 C5 -179.88(18) . . . . ?
 C1 C2 C3 O1 -2.1(3) . . . . ?
 C1 C2 C3 O2 178.9(2) . . . . ?
 C2 C1 C4 O3 2.5(3) . . . . ?
 C2 C1 C4 O4 -178.43(19) . . . . ?
 C4 C1 C2 N3 -178.31(19) . . . . ?
 C4 C1 C2 C3 0.7(4) . . . . ?
 C5 N2 N3 C2 179.94(19) . . . . ?

loop_
  _refln_index_h
  _refln_index_k
  _refln_index_l
  _refln_F_squared_meas
  _refln_F_squared_sigma
 -2 0 0 22.15 0.99
 -4 0 0 4.39 0.22
 -6 0 0 0.77 0.07
 -8 0 0 0.29 0.05
 -1 1 0 0.39 0.02
 -3 -1 0 0.35 0.04
 -3 1 0 0.45 0.04
 -5 -1 0 3.65 0.19
 -5 1 0 3.62 0.19
 -7 -1 0 0.06 0.03
 -7 1 0 0.04 0.03
 0 -2 0 76.01 3.04
 0 -2 0 68.31 3.36
 0 2 0 66.94 2.51
 0 2 0 61.28 3.36
 0 2 0 70.22 3.04
 -2 -2 0 7.4 0.35
 -2 2 0 7.68 0.35
 -2 2 0 7.56 0.28
 -4 -2 0 0.92 0.07
 -4 2 0 0.91 0.07
 -6 -2 0 0.01 0.02
 -6 2 0 -0.01 0.02
 -8 -2 0 0.02 0.03
 -8 2 0 0.03 0.02
 -1 -3 0 7.94 0.35
 -1 -3 0 7.39 0.29
 -1 3 0 7.61 0.29
 -3 -3 0 1.84 0.1
 -3 3 0 1.67 0.1
 -3 3 0 1.61 0.08
 -5 -3 0 2.25 0.14
 -5 3 0 2.18 0.1
 -5 3 0 2.3 0.13
 -7 -3 0 0.03 0.03
 -7 3 0 0.02 0.02
 0 -4 0 47.93 2
 0 -4 0 44.29 2.21
 0 4 0 43.07 1.65
 -2 -4 0 8.29 0.38
 -2 4 0 8.12 0.31
 -4 -4 0 5.2 0.27
 -4 4 0 5.16 0.26
 -4 4 0 5.46 0.21
 -6 -4 0 1.64 0.12
 -6 4 0 1.98 0.1
 -6 4 0 1.8 0.12
 -8 -4 0 -0.01 0.03
 -8 4 0 0 0.02
 -1 -5 0 5.79 0.27
 -1 -5 0 5.26 0.28
 -1 5 0 5.45 0.21
 1 5 0 5.5 0.21
 -3 -5 0 2.63 0.14
 -3 5 0 2.37 0.11
 -5 -5 0 0.38 0.06
 -5 5 0 0.29 0.05
 -5 5 0 0.37 0.04
 -7 -5 0 0.11 0.04
 -7 5 0 0.03 0.03
 -7 5 0 0.02 0.02
 0 -6 0 5.82 0.27
 0 6 0 5.41 0.22
 -2 -6 0 31.02 1.37
 -2 6 0 29.65 1.12
 2 6 0 30.83 1.12
 -4 -6 0 2.19 0.14
 -4 6 0 2.16 0.1
 -6 -6 0 1.88 0.13
 -6 6 0 1.72 0.1
 -6 6 0 1.84 0.12
 -8 -6 0 0.05 0.04
 -8 6 0 0.06 0.03
 -8 6 0 0.1 0.04
 -1 -7 0 2.64 0.15
 -1 -7 0 2.85 0.15
 1 7 0 2.72 0.12
 -1 7 0 2.72 0.12
 -3 -7 0 0.33 0.05
 -3 7 0 0.36 0.04
 -5 -7 0 0.32 0.06
 -5 7 0 0.34 0.05
 -5 7 0 0.4 0.04
 -7 -7 0 0.37 0.07
 -7 7 0 0.48 0.06
 -7 7 0 0.39 0.06
 0 -8 0 38.33 1.74
 0 8 0 39.14 1.43
 -2 -8 0 4.24 0.24
 -2 8 0 4.38 0.18
 2 8 0 4.46 0.18
 -4 -8 0 0.06 0.04
 -4 8 0 0.1 0.03
 -6 -8 0 0.11 0.05
 -6 8 0 0.15 0.04
 -6 8 0 0.22 0.04
 -1 -9 0 0.64 0.08
 1 9 0 0.71 0.05
 -1 9 0 0.64 0.06
 -3 -9 0 1.4 0.12
 3 9 0 1.51 0.08
 -3 9 0 1.46 0.09
 -5 -9 0 1.18 0.11
 -5 9 0 1.27 0.08
 -7 -9 0 0.14 0.06
 -7 9 0 0.15 0.04
 -7 9 0 0.24 0.05
 0 -10 0 4.96 0.28
 0 10 0 5.22 0.21
 -2 -10 0 3.23 0.21
 2 10 0 3.63 0.16
 -2 10 0 3.84 0.16
 -4 -10 0 0.72 0.1
 -4 10 0 0.92 0.07
 -6 -10 0 0.09 0.05
 -6 10 0 0.03 0.03
 -6 10 0 0.03 0.03
 -1 -11 0 0.01 0.04
 1 11 0 -0.03 0.02
 -1 11 0 0.03 0.02
 -3 -11 0 3.68 0.25
 3 11 0 4.48 0.19
 -3 11 0 4.57 0.2
 -5 -11 0 0.1 0.05
 -5 11 0 0.22 0.04
 0 -12 0 1.88 0.15
 0 12 0 1.86 0.11
 -2 -12 0 1.69 0.14
 -2 12 0 2.01 0.11
 2 12 0 1.68 0.1
 4 12 0 5.84 0.24
 -4 12 0 5.66 0.25
 -6 -12 0 0.1 0.06
 -6 12 0 0.23 0.06
 -1 -13 0 0.67 0.1
 1 13 0 0.72 0.07
 -1 13 0 0.6 0.07
 -3 -13 0 1.17 0.14
 3 13 0 1.07 0.08
 -3 13 0 1.22 0.09
 -5 -13 0 0.13 0.06
 -5 13 0 0.12 0.04
 0 14 0 0.05 0.03
 -2 -14 0 0.31 0.08
 2 14 0 0.46 0.05
 -2 14 0 0.3 0.05
 -4 -14 0 0.05 0.05
 4 14 0 0.07 0.03
 -4 14 0 0.06 0.03
 -1 -15 0 0.86 0.12
 -1 15 0 0.77 0.08
 1 15 0 0.77 0.07
 -3 -15 0 0.24 0.07
 3 15 0 0.26 0.04
 -3 15 0 0.23 0.05
 0 16 0 0.38 0.06
 -8 0 1 -0.02 0.02
 -6 0 1 -0.01 0.02
 -4 0 1 0 0.01
 -2 0 1 0 0.01
 -2 0 1 -0.01 0.01
 0 0 1 -0.03 0
 0 0 -1 -0.03 0
 -2 0 -1 0 0.01
 -4 0 -1 0 0.01
 -6 0 -1 -0.02 0.01
 -8 0 -1 0 0.02
 -7 -1 1 0.61 0.08
 -7 1 1 0.88 0.07
 -5 -1 1 0.52 0.06
 -5 1 1 0.5 0.06
 -3 -1 1 1.78 0.1
 -3 1 1 1.74 0.1
 -3 1 1 1.62 0.08
 -1 -1 1 51.44 1.92
 -1 -1 1 55.02 2.33
 -1 1 1 50.55 1.92
 1 1 -1 53.84 1.92
 -1 1 1 51.75 2.32
 -1 -1 -1 0.71 0.04
 -3 -1 -1 20.51 0.91
 -3 1 -1 20.13 0.91
 -5 -1 -1 0.31 0.05
 -5 1 -1 0.3 0.04
 -7 -1 -1 0.07 0.03
 -7 1 -1 0.06 0.03
 -8 -2 1 0.11 0.04
 -8 2 1 0.09 0.03
 -6 -2 1 1.28 0.1
 -6 2 1 1.31 0.09
 -4 -2 1 0.79 0.06
 -4 2 1 0.82 0.05
 -4 2 1 0.74 0.06
 -2 -2 1 19.97 0.74
 -2 -2 1 20.89 0.89
 -2 2 1 19.69 0.89
 -2 2 1 19.56 0.74
 0 -2 -1 2.47 0.1
 0 -2 -1 2.04 0.11
 0 2 1 1.86 0.11
 0 2 1 2.11 0.1
 0 2 1 2.15 0.08
 -2 -2 -1 0.7 0.05
 -2 2 -1 0.71 0.05
 -2 2 -1 0.76 0.04
 -4 -2 -1 4.55 0.23
 -4 2 -1 4.48 0.23
 -6 -2 -1 0.5 0.06
 -6 2 -1 0.37 0.05
 -8 -2 -1 0.1 0.04
 -8 2 -1 0.09 0.04
 -7 -3 1 0.11 0.04
 -7 3 1 0.07 0.03
 -5 -3 1 0.63 0.07
 -5 3 1 0.44 0.05
 -3 -3 1 7.63 0.35
 -3 3 1 7.12 0.28
 -3 3 1 7.19 0.34
 -1 -3 1 23.97 0.99
 -1 -3 1 21.24 0.82
 -1 3 1 21.59 0.82
 -1 -3 -1 0.16 0.02
 -1 -3 -1 0.16 0.02
 -1 3 -1 0.14 0.02
 -3 -3 -1 12.25 0.54
 -3 3 -1 11.33 0.44
 -3 3 -1 11.69 0.54
 -5 -3 -1 0.81 0.07
 -5 3 -1 0.84 0.07
 -7 -3 -1 0.02 0.02
 -7 3 -1 0.02 0.02
 -8 -4 1 0.23 0.06
 -8 4 1 0.25 0.05
 -6 -4 1 0.86 0.08
 -6 4 1 0.94 0.08
 -6 4 1 0.95 0.07
 -4 -4 1 0.5 0.06
 -4 4 1 0.7 0.05
 -4 4 1 0.64 0.05
 -2 -4 1 13.35 0.6
 -2 -4 1 13.04 0.49
 -2 4 1 12.87 0.49
 0 -4 -1 3.8 0.18
 0 -4 -1 3.51 0.19
 0 -4 1 3.86 0.18
 0 4 -1 3.63 0.15
 0 4 1 3.55 0.14
 -2 -4 -1 1.77 0.1
 -2 4 -1 1.54 0.07
 -4 -4 -1 2.03 0.12
 -4 4 -1 1.93 0.12
 -4 4 -1 2.01 0.09
 -6 -4 -1 0.02 0.03
 -6 4 -1 0 0.02
 -8 -4 -1 0.27 0.06
 -8 4 -1 0.2 0.05
 -7 -5 1 0.17 0.05
 -7 5 1 0.12 0.04
 -7 5 1 0.23 0.04
 -5 -5 1 1.18 0.09
 -5 5 1 1.15 0.08
 -5 5 1 1.13 0.07
 -3 -5 1 0.01 0.02
 -3 5 1 -0.01 0.01
 -1 -5 1 1.88 0.11
 -1 5 1 1.8 0.08
 -1 -5 -1 0.02 0.01
 -1 -5 -1 0.02 0.02
 -1 5 -1 0.01 0.01
 1 5 1 0.01 0.01
 -3 -5 -1 1.71 0.1
 -3 5 -1 1.52 0.08
 -5 -5 -1 0.12 0.04
 -5 5 -1 0.2 0.03
 -5 5 -1 0.13 0.03
 -7 -5 -1 0.09 0.04
 -7 5 -1 0.1 0.04
 -8 -6 1 -0.02 0.03
 -8 6 1 0.03 0.03
 -8 6 1 0.05 0.03
 -6 -6 1 0.21 0.05
 -6 6 1 0.17 0.03
 -6 6 1 0.18 0.04
 -4 -6 1 0.53 0.07
 -4 6 1 0.57 0.06
 -4 6 1 0.49 0.05
 -2 -6 1 4.61 0.23
 -2 -6 1 4.28 0.18
 -2 6 1 4.39 0.18
 0 -6 1 10.1 0.47
 0 -6 -1 9.85 0.5
 0 -6 -1 10.04 0.46
 0 6 -1 9.57 0.38
 0 6 1 10.08 0.38
 -2 -6 -1 3.44 0.18
 -2 -6 -1 3.5 0.18
 -2 6 -1 3.21 0.14
 -4 -6 -1 0.43 0.06
 -4 6 -1 0.51 0.05
 -6 -6 -1 0.04 0.03
 -6 6 -1 0.04 0.02
 -6 6 -1 0.05 0.03
 -8 -6 -1 0.09 0.04
 -8 6 -1 0.1 0.04
 -7 -7 1 -0.03 0.03
 -7 7 1 -0.01 0.02
 -7 7 1 0.01 0.02
 -5 -7 1 0.17 0.05
 -5 7 1 0.19 0.04
 -5 7 1 0.2 0.03
 -3 -7 1 4.05 0.22
 -3 -7 1 4.09 0.17
 -3 7 1 4.22 0.17
 -1 -7 1 0.04 0.03
 -1 7 1 0.05 0.02
 1 7 -1 0.04 0.02
 -1 -7 -1 0 0.02
 -1 -7 -1 0.01 0.02
 -1 7 -1 0 0.01
 1 7 1 -0.02 0.01
 -3 -7 -1 0 0.02
 -3 -7 -1 0.01 0.03
 -3 7 -1 0 0.01
 -5 -7 -1 1.33 0.11
 -5 7 -1 1.62 0.11
 -5 7 -1 1.35 0.08
 -7 -7 -1 -0.01 0.03
 -7 7 -1 0.01 0.02
 -7 7 -1 0 0.02
 -6 -8 1 0.04 0.04
 -6 8 1 0.03 0.03
 -6 8 1 -0.02 0.02
 -4 -8 1 1.52 0.12
 -4 8 1 1.71 0.09
 -2 -8 1 0.69 0.08
 2 8 -1 0.72 0.05
 -2 8 1 0.63 0.05
 0 -8 -1 4.47 0.23
 0 -8 1 4.36 0.24
 0 -8 -1 4.74 0.24
 0 8 1 4.43 0.19
 0 8 -1 4.39 0.19
 -2 -8 -1 2.14 0.14
 -2 -8 -1 2.22 0.13
 2 8 1 2.1 0.1
 -2 8 -1 2.2 0.11
 -4 -8 -1 0.44 0.07
 -4 -8 -1 0.52 0.06
 -4 8 -1 0.39 0.04
 -6 -8 -1 0.27 0.06
 -6 8 -1 0.26 0.05
 -6 8 -1 0.28 0.04
 -7 9 1 0.76 0.09
 -7 9 1 0.73 0.08
 -5 9 1 1.15 0.08
 -5 9 1 1.19 0.09
 -3 -9 1 0.01 0.04
 3 9 -1 0.02 0.02
 -3 9 1 0.03 0.02
 -1 -9 1 3.44 0.21
 -1 9 1 3.73 0.16
 1 9 -1 3.87 0.16
 -1 -9 -1 0.04 0.03
 -1 -9 -1 0.03 0.03
 -1 9 -1 0.05 0.02
 1 9 1 0.02 0.02
 -3 -9 -1 0.62 0.08
 -3 -9 -1 0.76 0.07
 -3 9 -1 0.68 0.06
 -5 -9 -1 0.04 0.04
 -5 9 -1 0 0.02
 -7 -9 -1 0.24 0.07
 -7 9 -1 0.32 0.07
 -7 9 -1 0.39 0.06
 -6 -10 1 0.4 0.08
 -6 10 1 0.58 0.08
 -6 10 1 0.59 0.07
 -4 10 1 1.49 0.1
 4 10 -1 1.46 0.09
 -2 -10 1 0.56 0.08
 -2 10 1 0.39 0.05
 2 10 -1 0.58 0.05
 0 -10 -1 1.93 0.13
 0 -10 1 1.75 0.13
 0 10 1 1.95 0.1
 0 10 -1 1.85 0.1
 -2 -10 -1 0.89 0.1
 -2 -10 -1 1 0.08
 -2 10 -1 0.91 0.07
 2 10 1 0.92 0.07
 -4 -10 -1 0.11 0.05
 -4 10 -1 0.16 0.04
 -6 10 -1 0.68 0.07
 -6 10 -1 0.87 0.1
 -5 -11 1 0.19 0.06
 -5 11 1 0.23 0.04
 -3 -11 1 2.45 0.18
 -3 11 1 2.69 0.14
 3 11 -1 2.84 0.13
 -1 -11 1 5.91 0.33
 -1 11 1 6.75 0.27
 1 11 -1 6.23 0.26
 -1 -11 -1 0.06 0.04
 1 11 1 0 0.02
 -1 11 -1 -0.03 0.02
 -3 -11 -1 2.88 0.2
 -3 11 -1 3.13 0.15
 3 11 1 3.17 0.14
 -5 -11 -1 0.4 0.08
 -5 11 -1 0.77 0.07
 -6 -12 1 0.18 0.07
 -6 12 1 0.32 0.06
 -4 -12 1 0.24 0.07
 -4 12 1 0.37 0.05
 4 12 -1 0.49 0.05
 -2 -12 1 0 0.04
 2 12 -1 0 0.02
 -2 12 1 0.05 0.03
 0 -12 -1 0.79 0.1
 0 12 1 0.74 0.07
 0 12 -1 0.71 0.07
 -2 -12 -1 0.59 0.06
 -2 -12 -1 0.54 0.09
 -2 12 -1 0.48 0.06
 2 12 1 0.47 0.05
 -4 -12 -1 0.02 0.05
 -4 12 -1 0 0.03
 -5 -13 1 0.08 0.06
 -5 13 1 0.13 0.04
 -3 -13 1 0.85 0.12
 -3 13 1 1.01 0.09
 3 13 -1 1.06 0.08
 -1 -13 1 0.06 0.05
 1 13 -1 0.1 0.03
 -1 13 1 0.08 0.03
 -1 -13 -1 -0.02 0.04
 1 13 1 -0.01 0.02
 -1 13 -1 -0.02 0.02
 -3 -13 -1 0.11 0.06
 -3 13 -1 0.07 0.03
 3 13 1 0.08 0.03
 -5 -13 -1 0.11 0.06
 -5 13 -1 0.31 0.05
 -4 -14 1 0.04 0.05
 -4 14 1 0.08 0.04
 4 14 -1 0.04 0.03
 -2 -14 1 0.12 0.05
 2 14 -1 0.18 0.04
 -2 14 1 0.18 0.04
 0 14 -1 0.4 0.05
 0 14 1 0.35 0.05
 -2 -14 -1 0.25 0.07
 -2 14 -1 0.19 0.04
 2 14 1 0.21 0.04
 -4 -14 -1 0.08 0.06
 -4 14 -1 0.06 0.04
 -3 -15 1 0.02 0.05
 3 15 -1 0.02 0.03
 -3 15 1 0.04 0.04
 -1 -15 1 0.11 0.06
 1 15 -1 0.26 0.05
 -1 15 1 0.14 0.04
 -1 -15 -1 0.05 0.05
 1 15 1 -0.01 0.02
 -1 15 -1 -0.02 0.03
 -3 -15 -1 0.06 0.05
 -3 15 -1 0.12 0.04
 3 15 1 0.11 0.03
 0 16 1 0.35 0.05
 0 16 -1 0.32 0.06
 -8 0 2 0 0.02
 -6 0 2 1.92 0.12
 -4 0 2 5.09 0.24
 -4 0 2 4.86 0.2
 -2 0 2 22.51 0.87
 -2 0 2 24.6 1.05
 0 0 2 24.19 0.89
 -2 0 -2 1000 45.89
 -4 0 -2 7.38 0.36
 -6 0 -2 0.66 0.07
 -8 0 -2 0.11 0.03
 -7 -1 2 0.08 0.03
 -7 1 2 0.11 0.03
 -5 -1 2 0.34 0.04
 -5 -1 2 0.39 0.05
 -5 1 2 0.33 0.04
 -5 1 2 0.36 0.05
 -3 -1 2 25.86 1.13
 -3 -1 2 24.64 0.93
 -3 1 2 23.77 0.93
 -3 1 2 26.64 1.13
 -1 -1 2 0.42 0.03
 -1 -1 2 0.32 0.02
 1 -1 -2 0.35 0.03
 -1 1 2 0.34 0.02
 -1 -1 -2 0.32 0.03
 -3 -1 -2 0.31 0.04
 -3 1 -2 0.28 0.03
 -5 -1 -2 -0.01 0.01
 -5 1 -2 0.02 0.02
 -7 -1 -2 0.41 0.06
 -7 1 -2 0.48 0.06
 -8 -2 2 0.08 0.04
 -8 2 2 0.04 0.03
 -6 -2 2 0.47 0.06
 -6 2 2 0.53 0.05
 -6 2 2 0.57 0.06
 -4 -2 2 0.24 0.04
 -4 -2 2 0.32 0.03
 -4 2 2 0.31 0.04
 -4 2 2 0.25 0.03
 -2 -2 2 9.65 0.37
 -2 -2 2 10.68 0.45
 -2 2 2 9.48 0.37
 -2 2 2 9.87 0.45
 0 -2 2 11.22 0.42
 0 -2 -2 12.55 0.51
 0 -2 -2 10.78 0.57
 0 2 2 11.26 0.42
 -2 -2 -2 40.16 1.76
 -2 2 -2 39.37 1.76
 -4 -2 -2 1.92 0.12
 -4 2 -2 1.93 0.11
 -6 -2 -2 0.04 0.02
 -6 2 -2 0.08 0.03
 -8 -2 -2 0.02 0.02
 -8 2 -2 0.02 0.02
 -7 -3 2 1.04 0.09
 -7 3 2 1.12 0.09
 -7 3 2 1.25 0.08
 -5 -3 2 0.09 0.03
 -5 3 2 0.06 0.02
 -5 3 2 0.05 0.02
 -3 -3 2 14.74 0.66
 -3 -3 2 14.46 0.54
 -3 3 2 14.25 0.54
 -3 3 2 14.49 0.65
 1 -3 -2 8.78 0.44
 -1 -3 2 8.43 0.33
 -1 -3 2 9.12 0.4
 -1 3 2 8.67 0.33
 -1 -3 -2 5.18 0.24
 -1 -3 -2 5.06 0.26
 -1 3 -2 4.95 0.19
 -3 -3 -2 0.86 0.06
 -3 3 -2 0.8 0.04
 -3 3 -2 0.77 0.06
 -5 -3 -2 0.07 0.03
 -5 3 -2 0.04 0.02
 -7 -3 -2 0.12 0.04
 -7 3 -2 0.2 0.05
 -8 -4 2 -0.01 0.03
 -8 4 2 0 0.02
 -8 4 2 0.02 0.02
 -6 -4 2 0 0.02
 -6 4 2 0.01 0.02
 -6 4 2 0 0.02
 -4 -4 2 11.78 0.46
 -4 -4 2 12.1 0.57
 -4 4 2 12.43 0.46
 -4 4 2 12.13 0.56
 -2 -4 2 22.67 0.88
 -2 -4 2 25.07 1.07
 -2 4 2 23.69 0.88
 0 -4 -2 17.4 0.94
 0 -4 -2 20.47 0.85
 0 -4 2 20.3 0.85
 0 4 2 18.62 0.7
 0 4 -2 18.07 0.7
 -2 -4 -2 21.94 0.99
 -4 -4 -2 0.97 0.08
 -4 4 -2 1.11 0.06
 -4 4 -2 1.12 0.08
 -6 -4 -2 0.79 0.09
 -6 4 -2 0.66 0.08
 -8 -4 -2 0.18 0.05
 -8 4 -2 0.14 0.04
 -7 -5 2 0.15 0.05
 -7 5 2 0.16 0.04
 -7 5 2 0.1 0.04
 -5 -5 2 0.84 0.08
 -5 5 2 0.77 0.07
 -5 5 2 0.74 0.06
 -3 -5 2 1.8 0.09
 -3 -5 2 1.89 0.11
 -3 5 2 1.81 0.09
 1 -5 -2 10.41 0.51
 -1 -5 2 9.84 0.47
 -1 -5 2 10.04 0.38
 -1 5 2 9.88 0.38
 -1 -5 -2 4.69 0.23
 -1 -5 -2 4.67 0.25
 1 5 2 4.83 0.18
 -1 5 -2 4.79 0.19
 -3 -5 -2 0.56 0.06
 -3 5 -2 0.51 0.04
 -5 -5 -2 0.25 0.05
 -5 5 -2 0.28 0.05
 -5 5 -2 0.38 0.04
 -7 -5 -2 0.02 0.03
 -7 5 -2 0.01 0.02
 -8 -6 2 0.3 0.07
 -8 6 2 0.37 0.05
 -8 6 2 0.35 0.06
 -6 -6 2 0.3 0.06
 -6 6 2 0.29 0.05
 -6 6 2 0.35 0.05
 -4 -6 2 6.17 0.31
 -4 6 2 5.99 0.3
 -4 6 2 6 0.25
 -2 -6 2 8.31 0.31
 -2 -6 2 8.27 0.39
 -2 6 2 8.03 0.32
 0 -6 -2 51.02 2.55
 0 -6 2 52.04 2.31
 0 -6 -2 53.61 2.3
 0 6 -2 50.86 1.9
 0 6 2 52.01 1.9
 -2 -6 -2 3.96 0.21
 -2 -6 -2 4 0.2
 -2 6 -2 3.71 0.16
 -4 -6 -2 6.48 0.33
 -4 6 -2 6.66 0.26
 -6 -6 -2 0.25 0.05
 -6 6 -2 0.27 0.05
 -8 -6 -2 0.28 0.06
 -8 6 -2 0.31 0.06
 -7 -7 2 0.02 0.04
 -7 7 2 0.02 0.03
 -7 7 2 0 0.03
 -5 -7 2 2.14 0.16
 -5 7 2 2.81 0.13
 -5 7 2 2.55 0.15
 -3 -7 2 3.26 0.14
 -3 -7 2 3.25 0.19
 -3 7 2 3.3 0.15
 -1 -7 2 0.46 0.06
 1 -7 -2 0.57 0.06
 -1 7 2 0.64 0.05
 1 7 -2 0.59 0.05
 -1 -7 -2 3.28 0.18
 -1 -7 -2 3.35 0.18
 -1 7 -2 3.09 0.14
 1 7 2 3.4 0.14
 -3 -7 -2 0.92 0.08
 -3 -7 -2 0.84 0.08
 -3 7 -2 0.82 0.06
 -5 -7 -2 0.09 0.04
 -5 7 -2 0.07 0.03
 -5 7 -2 0.08 0.03
 -7 -7 -2 -0.01 0.03
 -7 7 -2 -0.02 0.02
 -7 7 -2 0.01 0.02
 -6 -8 2 0.02 0.04
 -6 8 2 0.02 0.03
 -6 8 2 -0.01 0.03
 -4 -8 2 0.21 0.06
 -4 -8 2 0.18 0.03
 -4 8 2 0.26 0.04
 -2 -8 2 0.53 0.07
 -2 8 2 0.43 0.04
 2 8 -2 0.51 0.04
 0 -8 2 5.89 0.31
 0 -8 -2 6.31 0.33
 0 -8 -2 6.25 0.31
 0 8 2 6.36 0.25
 0 8 -2 6.21 0.25
 -2 -8 -2 21.53 1.02
 -2 -8 -2 22.85 1.11
 -2 8 -2 22.46 0.83
 -4 -8 -2 1.51 0.12
 -4 -8 -2 1.96 0.13
 -6 -8 -2 0 0.04
 -6 8 -2 -0.03 0.02
 -6 8 -2 0.01 0.02
 -7 -9 2 0.01 0.05
 -7 9 2 0.02 0.03
 -7 9 2 0.07 0.03
 -5 -9 2 0.48 0.08
 -5 9 2 0.73 0.07
 -5 9 2 0.88 0.07
 -3 -9 2 4.62 0.26
 -3 9 2 4.96 0.21
 -1 -9 2 3.07 0.19
 -1 9 2 3.36 0.15
 1 9 -2 3.24 0.14
 -1 -9 -2 0.51 0.07
 -1 -9 -2 0.49 0.06
 1 9 2 0.5 0.04
 -1 9 -2 0.47 0.05
 -3 -9 -2 0.47 0.08
 -3 -9 -2 0.54 0.06
 -3 9 -2 0.49 0.05
 -5 -9 -2 0.32 0.05
 -5 -9 -2 0.23 0.06
 -5 9 -2 0.28 0.04
 -7 -9 -2 0.09 0.05
 -7 9 -2 0.22 0.06
 -7 9 -2 0.2 0.04
 -6 -10 2 0.52 0.09
 -6 10 2 0.69 0.09
 -4 -10 2 0.31 0.06
 -4 10 2 0.36 0.05
 -2 -10 2 1.02 0.1
 -2 10 2 1.18 0.08
 2 10 -2 1.07 0.07
 0 -10 -2 5.16 0.28
 0 -10 2 4.81 0.28
 0 -10 -2 5.3 0.28
 0 10 -2 5.32 0.22
 0 10 2 5.17 0.22
 -2 -10 -2 3.37 0.19
 -2 -10 -2 2.88 0.19
 -2 10 -2 3.12 0.15
 2 10 2 3.14 0.14
 -4 -10 -2 1.13 0.12
 -4 10 -2 1.4 0.09
 -6 -10 -2 0.32 0.07
 -6 10 -2 0.42 0.05
 -6 10 -2 0.3 0.06
 -5 -11 2 0.11 0.05
 -5 11 2 0.13 0.04
 5 11 -2 0.18 0.04
 -3 -11 2 0.06 0.04
 -3 11 2 0.09 0.03
 3 11 -2 0.03 0.03
 -1 -11 2 7 0.39
 -1 11 2 7.86 0.31
 1 11 -2 7.63 0.31
 -1 -11 -2 0.06 0.04
 -1 -11 -2 0.05 0.03
 1 11 2 0.02 0.02
 -1 11 -2 0.01 0.02
 -3 -11 -2 -0.03 0.04
 -3 -11 -2 -0.03 0.04
 3 11 2 0.01 0.02
 -3 11 -2 -0.01 0.02
 -5 -11 -2 1.05 0.13
 -5 11 -2 1.44 0.1
 -6 -12 2 0.13 0.07
 -6 12 2 0.12 0.05
 -4 -12 2 0.53 0.09
 4 12 -2 0.8 0.07
 -4 12 2 0.84 0.08
 -2 -12 2 8.85 0.47
 -2 12 2 9.63 0.37
 2 12 -2 9.12 0.37
 0 -12 -2 2.13 0.16
 0 12 2 2.2 0.12
 0 12 -2 2.32 0.12
 -2 -12 -2 1.73 0.11
 -2 -12 -2 1.32 0.12
 -2 12 -2 1.32 0.1
 2 12 2 1.46 0.09
 -4 12 -2 1.09 0.09
 -5 -13 2 0.12 0.06
 -5 13 2 0.11 0.04
 5 13 -2 0.1 0.03
 -3 -13 2 0.3 0.08
 -3 13 2 0.34 0.05
 3 13 -2 0.32 0.05
 -1 -13 2 1.77 0.15
 1 13 -2 1.73 0.11
 -1 13 2 1.91 0.11
 -1 -13 -2 0.9 0.11
 -1 13 -2 0.68 0.07
 1 13 2 0.76 0.07
 -3 -13 -2 0.37 0.08
 -3 13 -2 0.48 0.06
 3 13 2 0.42 0.05
 -5 -13 -2 0.36 0.08
 -5 13 -2 0.64 0.07
 -4 -14 2 0.27 0.08
 4 14 -2 0.25 0.04
 -4 14 2 0.34 0.06
 -2 -14 2 -0.02 0.04
 2 14 -2 0.02 0.02
 -2 14 2 0.01 0.03
 0 14 -2 0.5 0.06
 0 14 2 0.51 0.06
 -2 -14 -2 0 0.04
 -2 14 -2 -0.02 0.02
 2 14 2 -0.01 0.02
 -4 -14 -2 0.13 0.07
 -4 14 -2 0.14 0.04
 -3 -15 2 0.01 0.05
 -3 15 2 0.02 0.03
 3 15 -2 -0.02 0.02
 1 15 -2 0.65 0.07
 -1 15 2 0.61 0.07
 -1 -15 -2 0.77 0.11
 -1 15 -2 0.73 0.08
 1 15 2 0.77 0.08
 -3 -15 -2 0.6 0.11
 3 15 2 0.48 0.06
 0 16 -2 0.43 0.06
 0 16 2 0.38 0.06
 -8 0 3 0.03 0.03
 -6 0 3 -0.01 0.01
 -6 0 3 -0.02 0.02
 -4 0 3 -0.01 0.01
 -4 0 3 -0.01 0.01
 -2 0 3 -0.01 0.01
 -2 0 3 0 0.01
 0 0 3 -0.01 0.01
 -2 0 -3 0.01 0.02
 -4 0 -3 0.02 0.02
 -6 0 -3 -0.01 0.01
 -8 0 -3 0 0.02
 -7 -1 3 0.57 0.07
 -7 1 3 0.4 0.06
 -7 1 3 0.56 0.06
 -5 -1 3 2.53 0.14
 -5 -1 3 2.47 0.12
 -5 1 3 2.42 0.14
 -5 1 3 2.35 0.12
 -3 -1 3 3.37 0.14
 -3 -1 3 3.47 0.17
 -3 1 3 3.4 0.14
 -3 1 3 3.65 0.17
 -1 -1 3 3.7 0.19
 1 -1 -3 3.79 0.2
 -1 -1 3 3.69 0.15
 -1 -1 3 4.33 0.18
 1 1 -3 3.67 0.19
 -1 1 3 3.76 0.15
 -1 -1 -3 44.13 1.95
 -3 -1 -3 1.93 0.11
 -3 1 -3 1.91 0.11
 -5 -1 -3 4.72 0.25
 -7 -1 -3 0 0.02
 -7 1 -3 0.03 0.02
 -8 -2 3 0.22 0.05
 -8 2 3 0.31 0.05
 -6 -2 3 0.11 0.03
 -6 -2 3 0.1 0.03
 -6 2 3 0.13 0.03
 -6 2 3 0.09 0.03
 -4 -2 3 13.22 0.5
 -4 -2 3 13.18 0.6
 -4 2 3 12.54 0.5
 -4 2 3 13.69 0.6
 -2 -2 3 0.92 0.05
 -2 -2 3 1.01 0.06
 -2 2 3 0.94 0.05
 -2 2 3 0.93 0.05
 0 -2 -3 35.74 1.47
 0 -2 -3 31.82 1.64
 0 -2 3 32.75 1.22
 0 2 3 33.2 1.22
 -2 -2 -3 1.65 0.09
 -4 -2 -3 0.03 0.03
 -4 2 -3 0.1 0.03
 -6 -2 -3 0.7 0.07
 -6 2 -3 0.52 0.06
 -8 -2 -3 0.11 0.04
 -8 2 -3 0.11 0.04
 -7 -3 3 0.04 0.03
 -7 3 3 0.02 0.02
 -7 3 3 0.01 0.02
 -5 -3 3 1.21 0.07
 -5 -3 3 1.19 0.09
 -5 3 3 1.14 0.07
 -5 3 3 1.18 0.08
 -3 -3 3 3.24 0.14
 -3 -3 3 3.21 0.17
 -3 3 3 3.13 0.14
 -3 3 3 3.26 0.16
 -1 -3 3 20.65 0.81
 -1 -3 3 23.71 0.98
 1 -3 -3 21.29 1.09
 -1 3 3 21.67 0.81
 -1 3 3 22.66 0.97
 -1 -3 -3 14.06 0.64
 -1 3 -3 14.34 0.53
 -3 -3 -3 0.21 0.03
 -3 3 -3 0.31 0.04
 -5 -3 -3 2.15 0.14
 -5 3 -3 2.29 0.14
 -7 -3 -3 0.06 0.03
 -7 3 -3 0 0.02
 -8 -4 3 0.01 0.03
 -8 4 3 0 0.02
 -8 4 3 -0.01 0.02
 -6 -4 3 1.02 0.09
 -6 4 3 1.07 0.08
 -6 4 3 0.97 0.08
 -4 -4 3 2.7 0.12
 -4 -4 3 3.02 0.16
 -4 4 3 2.87 0.15
 -4 4 3 2.69 0.13
 -2 -4 3 5.36 0.25
 -2 -4 3 4.95 0.2
 -2 4 3 5.31 0.21
 0 -4 -3 21.08 1.12
 0 -4 -3 24.61 1.01
 0 -4 3 22.78 0.84
 0 4 3 22.1 0.83
 -2 -4 -3 0.71 0.05
 -2 4 -3 0.73 0.04
 -4 -4 -3 0.31 0.05
 -4 4 -3 0.36 0.05
 -6 -4 -3 0.15 0.04
 -6 4 -3 0.14 0.04
 -8 -4 -3 0.01 0.03
 -8 4 -3 0.02 0.03
 -7 -5 3 0.78 0.1
 -7 5 3 0.75 0.07
 -7 5 3 0.63 0.08
 -5 -5 3 0.06 0.02
 -5 -5 3 0.06 0.03
 -5 5 3 0.02 0.02
 -5 5 3 0.06 0.02
 -3 -5 3 6.1 0.24
 -3 -5 3 6.04 0.3
 -3 5 3 6.13 0.24
 -1 -5 3 0.31 0.03
 -1 -5 3 0.33 0.04
 1 -5 -3 0.28 0.04
 -1 5 3 0.28 0.03
 -1 -5 -3 0.19 0.03
 -1 -5 -3 0.21 0.03
 -1 5 -3 0.19 0.02
 -3 -5 -3 0 0.02
 -3 5 -3 -0.01 0.01
 -5 -5 -3 0.84 0.07
 -5 5 -3 0.63 0.07
 -5 5 -3 0.7 0.05
 -7 -5 -3 0.07 0.03
 -7 5 -3 0.08 0.04
 -8 -6 3 -0.02 0.04
 -8 6 3 0.1 0.04
 -8 6 3 0.02 0.03
 -6 -6 3 0 0.03
 -6 6 3 0.03 0.02
 -6 6 3 0.04 0.02
 -4 -6 3 0 0.03
 -4 -6 3 0 0.02
 -4 6 3 0.02 0.02
 -4 6 3 0 0.01
 -2 -6 3 2.93 0.16
 -2 -6 3 2.88 0.12
 -2 6 3 2.89 0.13
 0 -6 -3 8.38 0.44
 0 -6 3 8.49 0.41
 0 -6 -3 8.96 0.4
 0 6 3 8.25 0.33
 0 6 -3 8.53 0.33
 -2 -6 -3 3.72 0.19
 -2 -6 -3 3.83 0.2
 -2 6 -3 3.47 0.15
 -4 -6 -3 0.22 0.04
 -4 6 -3 0.23 0.03
 -6 -6 -3 -0.02 0.02
 -6 6 -3 0 0.02
 -8 -6 -3 -0.02 0.03
 -8 6 -3 0 0.02
 -7 -7 3 1.37 0.13
 -7 7 3 1.64 0.1
 -7 7 3 1.51 0.11
 -5 -7 3 0 0.03
 -5 -7 3 -0.01 0.02
 -5 7 3 -0.01 0.02
 -5 7 3 0.01 0.02
 -3 -7 3 1.77 0.13
 -3 -7 3 1.92 0.09
 -3 7 3 2.06 0.1
 -1 -7 3 6.96 0.35
 1 -7 -3 7.5 0.38
 -1 7 3 7.15 0.28
 -1 -7 -3 0.11 0.04
 -1 -7 -3 0.11 0.03
 -1 7 -3 0.13 0.02
 -3 -7 -3 0.04 0.03
 -3 -7 -3 0 0.02
 -3 7 -3 0 0.02
 -5 -7 -3 0.06 0.03
 -5 7 -3 0.07 0.02
 -5 7 -3 0.03 0.03
 -7 -7 -3 0.32 0.06
 -7 7 -3 0.27 0.06
 -6 -8 3 0.22 0.06
 -6 8 3 0.18 0.04
 -6 8 3 0.16 0.04
 -4 -8 3 0.44 0.07
 -4 -8 3 0.4 0.04
 -4 8 3 0.43 0.05
 -2 -8 3 3.47 0.2
 -2 -8 3 3.81 0.16
 -2 8 3 3.7 0.16
 0 -8 -3 0.63 0.07
 0 -8 3 0.57 0.07
 0 -8 -3 0.61 0.06
 0 8 -3 0.57 0.05
 0 8 3 0.55 0.05
 -2 -8 -3 2.23 0.14
 -2 -8 -3 2.45 0.15
 -2 8 -3 2.22 0.11
 -4 -8 -3 0.44 0.07
 -4 -8 -3 0.58 0.07
 -4 8 -3 0.48 0.05
 -6 -8 -3 0.15 0.05
 -6 -8 -3 0.32 0.05
 -6 8 -3 0.32 0.04
 -6 8 -3 0.15 0.04
 -7 -9 3 0.21 0.07
 -7 9 3 0.35 0.05
 -7 9 3 0.5 0.07
 -5 -9 3 2.06 0.11
 -5 -9 3 1.74 0.14
 -5 9 3 1.98 0.12
 -5 9 3 2.04 0.13
 -3 -9 3 2.76 0.19
 -3 -9 3 3.21 0.14
 -3 9 3 3.42 0.15
 1 -9 -3 0.01 0.03
 -1 -9 3 0.04 0.03
 1 9 -3 0.03 0.02
 -1 9 3 0.02 0.02
 -1 -9 -3 2.77 0.17
 -1 -9 -3 2.98 0.18
 1 9 3 2.92 0.13
 -1 9 -3 3.09 0.14
 -3 -9 -3 0.14 0.05
 -3 -9 -3 0.19 0.04
 -3 9 -3 0.17 0.03
 -5 -9 -3 0.02 0.03
 -5 -9 -3 0.01 0.04
 -5 9 -3 0 0.02
 -7 -9 -3 -0.04 0.03
 -7 9 -3 0 0.02
 -7 9 -3 0.05 0.04
 -6 -10 3 0.37 0.05
 -6 -10 3 0.23 0.07
 -6 10 3 0.23 0.05
 -6 10 3 0.24 0.05
 -4 -10 3 1.3 0.12
 -4 10 3 1.67 0.1
 -2 -10 3 2.13 0.16
 2 10 -3 2.89 0.13
 -2 10 3 2.6 0.13
 0 -10 -3 1.09 0.09
 0 -10 -3 1.14 0.09
 0 10 -3 1.08 0.07
 0 10 3 0.79 0.07
 -2 -10 -3 1.28 0.11
 -2 -10 -3 1.16 0.11
 -2 10 -3 1.09 0.08
 -4 -10 -3 0.08 0.05
 -4 -10 -3 0.11 0.05
 -4 10 -3 0.12 0.03
 -6 -10 -3 -0.04 0.04
 -6 10 -3 0.05 0.03
 -6 10 -3 0 0.03
 -5 -11 3 1.23 0.14
 -5 11 3 1.2 0.09
 -3 -11 3 0.61 0.09
 3 11 -3 0.66 0.06
 -3 11 3 0.65 0.07
 -1 -11 3 4.94 0.29
 1 11 -3 5.05 0.22
 -1 11 3 5.33 0.22
 -1 -11 -3 5.42 0.3
 -1 -11 -3 5.75 0.31
 1 11 3 5.76 0.24
 -1 11 -3 5.45 0.24
 -3 -11 -3 0.08 0.05
 -3 -11 -3 0.08 0.05
 -3 11 -3 0.09 0.03
 -5 -11 -3 0.72 0.1
 -5 11 -3 0.97 0.09
 -4 -12 3 0.8 0.11
 -4 12 3 0.84 0.08
 4 12 -3 0.9 0.07
 -2 -12 3 0.56 0.09
 -2 12 3 0.39 0.05
 2 12 -3 0.43 0.05
 0 -12 -3 0.03 0.04
 0 12 -3 -0.01 0.03
 0 12 3 0 0.02
 -2 -12 -3 0.53 0.09
 -2 -12 -3 0.53 0.07
 2 12 3 0.48 0.05
 -2 12 -3 0.49 0.06
 -4 -12 -3 0.13 0.06
 -4 12 -3 0.13 0.04
 -5 -13 3 0 0.05
 5 13 -3 0.01 0.03
 -5 13 3 -0.01 0.03
 -3 -13 3 0.19 0.06
 -3 13 3 0.15 0.04
 3 13 -3 0.15 0.03
 -1 -13 3 1.93 0.16
 1 13 -3 1.86 0.11
 -1 13 3 1.98 0.11
 -1 -13 -3 0.14 0.04
 -1 -13 -3 0.12 0.05
 -1 13 -3 0.13 0.04
 1 13 3 0.14 0.03
 -3 -13 -3 -0.01 0.04
 -3 13 -3 -0.01 0.02
 3 13 3 -0.01 0.02
 -5 -13 -3 0.01 0.05
 -4 -14 3 0.1 0.05
 4 14 -3 0.23 0.04
 -4 14 3 0.12 0.04
 -2 -14 3 0.04 0.04
 -2 14 3 0.08 0.03
 2 14 -3 0.1 0.03
 0 14 -3 0.16 0.04
 0 14 3 0.13 0.04
 -2 -14 -3 0.28 0.07
 -2 14 -3 0.16 0.04
 2 14 3 0.16 0.04
 -4 -14 -3 -0.03 0.05
 -4 14 -3 0.05 0.03
 -3 -15 3 0.19 0.06
 3 15 -3 0.45 0.06
 1 15 -3 -0.01 0.02
 -1 15 3 0.01 0.03
 -1 -15 -3 0.14 0.06
 1 15 3 0.08 0.03
 -1 15 -3 0.12 0.04
 -3 -15 -3 0.06 0.06
 -8 0 4 0.06 0.03
 -6 0 4 0 0.02
 -6 0 4 0.02 0.02
 -4 0 4 7.78 0.36
 -4 0 4 7.29 0.3
 -2 0 4 17.21 0.63
 2 0 -4 16.65 0.84
 -2 0 4 17.26 0.76
 0 0 -4 26.08 1.32
 0 0 4 27.71 0.99
 -2 0 -4 11.19 0.51
 -4 0 -4 157.06 6.93
 -6 0 -4 2.11 0.14
 -8 0 -4 0.02 0.03
 -7 -1 4 0.27 0.05
 -7 -1 4 0.31 0.04
 -7 1 4 0.3 0.04
 -7 1 4 0.23 0.05
 -5 -1 4 0.71 0.06
 -5 -1 4 0.79 0.06
 -5 1 4 0.83 0.06
 -5 1 4 0.86 0.06
 -3 -1 4 1.46 0.07
 -3 -1 4 1.47 0.08
 -3 1 4 1.33 0.07
 -3 1 4 1.46 0.08
 -1 -1 4 66 2.56
 -1 -1 4 59.02 2.12
 1 -1 -4 54.04 2.85
 1 1 -4 54.61 2.84
 -1 1 4 56.19 2.12
 -1 -1 -4 0.11 0.02
 -3 -1 -4 0.08 0.02
 -3 1 -4 0.1 0.02
 -5 -1 -4 0.01 0.02
 -5 1 -4 0 0.02
 -7 -1 -4 0.01 0.02
 -7 1 -4 0.02 0.02
 -8 -2 4 0.04 0.03
 -8 2 4 0.09 0.03
 -8 2 4 0.03 0.03
 -6 -2 4 0.36 0.04
 -6 -2 4 0.4 0.06
 -6 2 4 0.27 0.05
 -6 2 4 0.27 0.04
 -4 -2 4 4.47 0.19
 -4 -2 4 4.52 0.23
 -4 2 4 4.75 0.22
 -4 2 4 4.43 0.19
 2 -2 -4 1.79 0.11
 -2 -2 4 2.02 0.1
 -2 -2 4 1.85 0.09
 -2 2 4 1.84 0.09
 0 -2 4 16.88 0.62
 0 -2 -4 16.56 0.83
 0 2 4 16.92 0.62
 -2 -2 -4 4.2 0.21
 -4 -2 -4 9.68 0.45
 -4 2 -4 9.32 0.45
 -6 -2 -4 0.63 0.07
 -6 2 -4 0.52 0.07
 -8 -2 -4 0 0.02
 -8 2 -4 0.01 0.02
 -7 -3 4 0.36 0.06
 -7 -3 4 0.29 0.05
 -7 3 4 0.3 0.05
 -7 3 4 0.27 0.05
 -5 -3 4 5.15 0.27
 -5 -3 4 5.48 0.22
 -5 3 4 5.12 0.22
 -5 3 4 5.04 0.26
 -3 -3 4 0.31 0.04
 -3 -3 4 0.31 0.03
 -3 3 4 0.35 0.03
 -3 3 4 0.28 0.03
 -1 -3 4 33.21 1.36
 -1 -3 4 29.61 1.13
 1 -3 -4 29.5 1.51
 -1 3 4 30.6 1.13
 -1 -3 -4 2.51 0.12
 -1 -3 -4 2.42 0.14
 -3 -3 -4 0.36 0.04
 -3 3 -4 0.42 0.05
 -5 -3 -4 0.02 0.02
 -5 3 -4 0 0.02
 -7 -3 -4 0.01 0.02
 -7 3 -4 0.04 0.03
 -8 -4 4 0.18 0.05
 -8 4 4 0.11 0.04
 -8 4 4 0.21 0.04
 -6 -4 4 0.01 0.02
 -6 -4 4 -0.02 0.02
 -6 4 4 -0.02 0.01
 -6 4 4 -0.01 0.02
 -4 -4 4 0 0.02
 -4 -4 4 0 0.02
 -4 4 4 -0.01 0.01
 -4 4 4 0.01 0.01
 -2 -4 4 36.72 1.4
 -2 -4 4 39.74 1.69
 2 -4 -4 38.28 1.87
 -2 4 4 37.5 1.4
 0 -4 4 31.13 1.16
 0 -4 -4 34.45 1.39
 0 -4 -4 29.59 1.55
 0 4 4 30.77 1.16
 -2 -4 -4 6.85 0.33
 -2 4 -4 7.08 0.27
 -4 -4 -4 2.37 0.14
 -4 4 -4 2.31 0.14
 -6 -4 -4 0.04 0.03
 -6 4 -4 0.06 0.03
 -8 -4 -4 0.05 0.04
 -8 4 -4 0.07 0.03
 -7 -5 4 0.09 0.04
 -7 5 4 0.04 0.03
 -7 5 4 0.07 0.03
 -5 -5 4 0.52 0.07
 -5 -5 4 0.45 0.05
 -5 5 4 0.45 0.06
 -5 5 4 0.47 0.05
 -3 -5 4 3.54 0.15
 -3 -5 4 3.45 0.19
 -3 5 4 3.3 0.15
 -1 -5 4 3.84 0.2
 -1 -5 4 3.73 0.16
 1 -5 -4 4.06 0.21
 -1 5 4 3.81 0.16
 -1 -5 -4 6.09 0.33
 -1 -5 -4 6.54 0.3
 -1 5 -4 6.14 0.24
 -3 -5 -4 0.57 0.05
 -3 5 -4 0.62 0.05
 -5 -5 -4 0 0.02
 -5 5 -4 -0.01 0.02
 -7 -5 -4 0.02 0.03
 -7 5 -4 0.02 0.03
 -8 -6 4 0.25 0.07
 -8 6 4 0.28 0.05
 -8 6 4 0.16 0.04
 -6 -6 4 1.22 0.11
 -6 6 4 1.53 0.1
 -6 6 4 1.32 0.09
 -4 -6 4 1.01 0.09
 -4 -6 4 1.01 0.07
 -4 6 4 1.08 0.07
 -4 6 4 1.01 0.07
 -2 -6 4 13.56 0.64
 2 -6 -4 14.38 0.7
 -2 -6 4 13.58 0.52
 -2 6 4 13.61 0.52
 0 -6 -4 10.3 0.55
 0 -6 -4 11.29 0.49
 0 6 4 10.58 0.41
 0 6 -4 10.59 0.41
 -2 -6 -4 22.72 1.02
 -2 -6 -4 22.75 1.12
 -2 6 -4 21.88 0.83
 -4 -6 -4 1.07 0.09
 -4 6 -4 1.05 0.06
 -6 -6 -4 0.84 0.09
 -6 6 -4 0.89 0.09
 -7 -7 4 0.07 0.05
 -7 7 4 0.09 0.03
 -7 7 4 0.14 0.04
 -5 -7 4 0.06 0.04
 -5 -7 4 0.08 0.03
 -5 7 4 0.07 0.03
 -5 7 4 0.04 0.03
 -3 -7 4 8.49 0.33
 -3 -7 4 8.38 0.41
 -3 7 4 8.1 0.33
 -1 -7 4 6.99 0.36
 1 -7 -4 7.5 0.38
 -1 -7 4 7.29 0.29
 -1 7 4 7.36 0.29
 -1 -7 -4 0.62 0.06
 -1 -7 -4 0.48 0.06
 1 7 4 0.57 0.04
 -1 7 -4 0.44 0.04
 -3 -7 -4 1.45 0.11
 -3 -7 -4 1.33 0.1
 -3 7 -4 1.26 0.08
 -5 -7 -4 0.16 0.04
 -5 7 -4 0.16 0.04
 -5 7 -4 0.21 0.03
 -7 -7 -4 -0.04 0.03
 -7 7 -4 -0.01 0.02
 -6 -8 4 0.04 0.03
 -6 -8 4 0.04 0.04
 -6 8 4 0.06 0.03
 -6 8 4 0.09 0.03
 -4 -8 4 0.48 0.07
 -4 -8 4 0.66 0.05
 -4 8 4 0.54 0.06
 -2 -8 4 0.09 0.02
 -2 -8 4 0.06 0.03
 -2 8 4 0.07 0.02
 0 -8 -4 0.64 0.07
 0 -8 -4 0.67 0.07
 0 8 4 0.59 0.05
 0 8 -4 0.6 0.05
 -2 -8 -4 4.32 0.24
 -2 -8 -4 3.79 0.22
 -2 8 -4 3.87 0.17
 -4 -8 -4 6.12 0.32
 -4 -8 -4 5.1 0.3
 -4 8 -4 5.49 0.23
 -6 -8 -4 0.49 0.07
 -6 -8 -4 0.32 0.06
 -6 8 -4 0.38 0.05
 -6 8 -4 0.33 0.06
 -7 -9 4 0.59 0.1
 -7 9 4 0.74 0.08
 -7 9 4 0.67 0.08
 -5 -9 4 0.03 0.02
 -5 -9 4 0 0.04
 -5 9 4 0 0.03
 -5 9 4 0 0.02
 -3 -9 4 2.02 0.1
 -3 -9 4 1.82 0.14
 -3 9 4 1.98 0.11
 1 -9 -4 9.86 0.49
 -1 -9 4 8.85 0.46
 -1 9 4 9.44 0.37
 1 9 -4 9.18 0.37
 -1 -9 -4 2.41 0.15
 -1 -9 -4 2.68 0.16
 1 9 4 2.39 0.11
 -1 9 -4 2.4 0.12
 -3 -9 -4 0.19 0.05
 -3 -9 -4 0.16 0.05
 -3 9 -4 0.17 0.03
 -5 -9 -4 0.21 0.06
 -5 -9 -4 0.28 0.06
 -5 9 -4 0.19 0.04
 -7 -9 -4 -0.05 0.03
 -7 9 -4 0.01 0.03
 -6 -10 4 0.57 0.09
 -6 -10 4 0.87 0.07
 -6 10 4 0.81 0.08
 -6 10 4 0.79 0.09
 -4 -10 4 2.1 0.11
 -4 10 4 2.23 0.12
 -2 -10 4 1.12 0.1
 2 10 -4 1.1 0.08
 -2 10 4 1.14 0.08
 0 -10 -4 0.98 0.09
 0 -10 -4 1.03 0.09
 0 10 -4 0.99 0.07
 0 10 4 0.88 0.07
 -2 -10 -4 3.45 0.2
 -2 -10 -4 2.86 0.19
 -2 10 -4 3.17 0.15
 -4 -10 -4 0.81 0.11
 -4 -10 -4 0.74 0.09
 -4 10 -4 0.82 0.07
 -6 -10 -4 0.17 0.06
 -6 10 -4 0.18 0.05
 -6 10 -4 0.2 0.04
 -5 -11 4 0.88 0.11
 -5 11 4 0.84 0.08
 -3 -11 4 0.33 0.07
 -3 11 4 0.53 0.06
 3 11 -4 0.4 0.05
 -1 -11 4 0.05 0.04
 1 11 -4 -0.01 0.02
 -1 11 4 -0.02 0.02
 -1 -11 -4 6.2 0.33
 -1 -11 -4 5.65 0.32
 -1 11 -4 6.15 0.26
 1 11 4 5.98 0.25
 -3 -11 -4 -0.03 0.04
 -3 -11 -4 -0.01 0.04
 -3 11 -4 -0.03 0.02
 -5 -11 -4 0.01 0.05
 -5 11 -4 0.05 0.03
 -4 -12 4 0.27 0.07
 4 12 -4 0.34 0.05
 -4 12 4 0.4 0.06
 -2 -12 4 1.58 0.14
 2 12 -4 1.93 0.11
 -2 12 4 1.83 0.11
 0 -12 -4 9.43 0.51
 0 -12 -4 9.93 0.49
 0 12 4 9.57 0.38
 0 12 -4 9.58 0.39
 -2 -12 -4 1.62 0.14
 -2 -12 -4 1.5 0.13
 -2 12 -4 1.65 0.11
 2 12 4 1.69 0.1
 -4 -12 -4 0.48 0.09
 -4 12 -4 0.7 0.07
 -5 -13 4 -0.01 0.04
 5 13 -4 -0.03 0.02
 -3 -13 4 0.3 0.08
 -3 13 4 0.3 0.05
 3 13 -4 0.34 0.05
 -1 -13 4 0.43 0.08
 -1 13 4 0.5 0.06
 1 13 -4 0.56 0.06
 -1 -13 -4 1.43 0.11
 -1 -13 -4 1.27 0.12
 1 13 4 1.47 0.09
 -1 13 -4 1.47 0.1
 -3 -13 -4 0.49 0.1
 -3 13 -4 0.63 0.07
 3 13 4 0.52 0.06
 -4 -14 4 0 0.04
 4 14 -4 0 0.03
 -2 -14 4 0.29 0.07
 -2 14 4 0.38 0.06
 2 14 -4 0.34 0.05
 0 14 4 0.01 0.02
 0 14 -4 -0.02 0.02
 -2 -14 -4 0.2 0.05
 -2 -14 -4 0.18 0.07
 2 14 4 0.28 0.04
 -2 14 -4 0.19 0.05
 -4 -14 -4 0.01 0.05
 -3 -15 4 0.07 0.05
 1 15 -4 0 0.03
 -1 15 4 0.01 0.03
 -1 -15 -4 0.63 0.1
 1 15 4 0.54 0.06
 -1 15 -4 0.55 0.07
 -8 0 5 -0.01 0.03
 -8 0 5 -0.02 0.02
 -6 0 5 -0.01 0.02
 -6 0 5 -0.02 0.02
 -4 0 5 0.01 0.02
 -4 0 5 -0.01 0.01
 -2 0 5 -0.01 0.01
 2 0 -5 0.01 0.01
 0 0 5 -0.01 0.01
 0 0 -5 -0.01 0.01
 -2 0 -5 0 0.01
 -4 0 -5 0.07 0.03
 -6 0 -5 0.01 0.02
 -8 0 -5 0.02 0.03
 -7 -1 5 0.79 0.08
 -7 -1 5 0.83 0.07
 -7 1 5 0.84 0.07
 -7 1 5 0.78 0.07
 -5 -1 5 4.44 0.23
 -5 -1 5 4.38 0.19
 -5 1 5 4.48 0.22
 -5 1 5 4.39 0.19
 -3 -1 5 5.69 0.26
 -3 -1 5 5.35 0.22
 -3 1 5 5.5 0.22
 -3 1 5 5.66 0.26
 -1 -1 5 8.77 0.32
 1 -1 -5 8.24 0.43
 -1 1 5 8.8 0.32
 1 1 -5 8.1 0.42
 -1 -1 -5 3.28 0.16
 -3 -1 -5 12.07 0.55
 -3 1 -5 11.58 0.55
 -5 -1 -5 0.86 0.07
 -5 1 -5 0.9 0.08
 -7 -1 -5 0.87 0.08
 -7 1 -5 0.94 0.09
 -8 -2 5 0.13 0.05
 -8 -2 5 0.17 0.04
 -8 2 5 0.22 0.04
 -8 2 5 0.13 0.04
 -6 -2 5 1.18 0.08
 -6 -2 5 1.18 0.09
 -6 2 5 1.16 0.08
 -6 2 5 1.04 0.08
 -4 -2 5 0 0.02
 -4 -2 5 -0.02 0.02
 -4 2 5 0 0.01
 -4 2 5 0.02 0.01
 -2 -2 5 53.31 1.99
 -2 -2 5 59.09 2.4
 2 -2 -5 52.1 2.67
 -2 2 5 53.11 1.99
 0 -2 -5 0.7 0.06
 0 -2 5 0.65 0.04
 0 2 5 0.6 0.04
 -2 -2 -5 16.06 0.72
 -2 2 -5 15.6 0.72
 -4 -2 -5 0.44 0.05
 -4 2 -5 0.52 0.06
 -6 -2 -5 -0.01 0.02
 -6 2 -5 0.04 0.02
 -8 -2 -5 0.08 0.04
 -8 2 -5 0.1 0.04
 -7 -3 5 0.06 0.03
 -7 -3 5 0.01 0.03
 -7 3 5 0.03 0.03
 -7 3 5 0.03 0.02
 -5 -3 5 0.02 0.03
 -5 -3 5 0.04 0.02
 -5 3 5 0.03 0.02
 -5 3 5 0.03 0.02
 -3 -3 5 5.43 0.23
 -3 -3 5 5.53 0.27
 -3 3 5 5.31 0.23
 -3 3 5 5.93 0.26
 -1 -3 5 5.32 0.21
 -1 -3 5 5.87 0.26
 1 -3 -5 5.27 0.29
 -1 3 5 5.41 0.21
 1 -3 5 14.48 0.53
 -1 -3 -5 13.73 0.71
 -1 -3 -5 14.07 0.63
 -3 -3 -5 2.56 0.14
 -5 -3 -5 0.1 0.03
 -5 3 -5 0.11 0.03
 -7 -3 -5 0.26 0.05
 -7 3 -5 0.25 0.05
 -8 -4 5 -0.01 0.03
 -8 4 5 0 0.02
 -8 4 5 0.02 0.03
 -6 -4 5 -0.02 0.02
 -6 -4 5 0.01 0.02
 -6 4 5 0.03 0.02
 -6 4 5 0.05 0.03
 -4 -4 5 2.71 0.16
 -4 -4 5 2.76 0.13
 -4 4 5 2.73 0.14
 -4 4 5 2.68 0.13
 2 -4 -5 5.54 0.29
 -2 -4 5 5.74 0.27
 -2 -4 5 5.43 0.22
 -2 4 5 5.46 0.22
 0 -4 -5 6.6 0.37
 0 -4 5 7.05 0.27
 0 -4 -5 7.53 0.32
 0 4 5 6.89 0.27
 -2 -4 -5 6.32 0.34
 -2 -4 -5 6.39 0.3
 -2 4 -5 6.22 0.24
 -4 -4 -5 0.02 0.02
 -4 4 -5 0.03 0.02
 -6 -4 -5 0.03 0.03
 -6 4 -5 0.04 0.03
 -8 -4 -5 0 0.02
 -8 4 -5 0.02 0.03
 -7 -5 5 0.32 0.05
 -7 -5 5 0.35 0.07
 -7 5 5 0.41 0.05
 -7 5 5 0.36 0.05
 -5 -5 5 2.4 0.11
 -5 -5 5 2.29 0.15
 -5 5 5 2.1 0.12
 -5 5 5 2.22 0.13
 -3 -5 5 0.09 0.03
 -3 -5 5 0.09 0.02
 -3 5 5 0.08 0.02
 -3 5 5 0.1 0.02
 -1 -5 5 12.05 0.46
 1 -5 -5 12.15 0.62
 -1 -5 5 12.12 0.56
 -1 5 5 12.46 0.46
 -1 -5 -5 0.25 0.04
 -1 -5 -5 0.24 0.04
 -1 5 -5 0.33 0.03
 -3 -5 -5 0.01 0.02
 -3 5 -5 0.02 0.02
 -5 -5 -5 -0.01 0.02
 -5 5 -5 0 0.02
 -7 -5 -5 0.09 0.04
 -7 5 -5 0.14 0.04
 -8 -6 5 -0.01 0.04
 -8 6 5 -0.02 0.02
 -6 -6 5 0.4 0.07
 -6 -6 5 0.4 0.05
 -6 6 5 0.43 0.06
 -6 6 5 0.45 0.05
 -4 -6 5 0.04 0.03
 -4 -6 5 0.03 0.02
 -4 6 5 0.03 0.02
 -4 6 5 0.06 0.02
 -2 -6 5 0.31 0.05
 -2 -6 5 0.22 0.03
 2 -6 -5 0.35 0.05
 -2 6 5 0.33 0.04
 0 -6 -5 3.55 0.21
 0 -6 5 3.55 0.15
 0 -6 -5 3.85 0.18
 0 6 5 3.41 0.15
 -2 -6 -5 3.88 0.22
 -2 -6 -5 3.86 0.2
 -2 6 -5 3.88 0.16
 -4 -6 -5 0.39 0.05
 -4 6 -5 0.43 0.04
 -6 -6 -5 0 0.03
 -6 6 -5 0 0.02
 -7 -7 5 0.29 0.07
 -7 -7 5 0.3 0.05
 -7 7 5 0.43 0.07
 -7 7 5 0.41 0.06
 -5 -7 5 5.01 0.21
 -5 -7 5 4.7 0.27
 -5 7 5 4.58 0.24
 -5 7 5 4.85 0.21
 -3 -7 5 0.03 0.03
 -3 -7 5 0.04 0.02
 -3 7 5 0.04 0.02
 -1 -7 5 5.44 0.29
 -1 -7 5 5.79 0.23
 1 -7 -5 5.93 0.31
 -1 7 5 5.68 0.23
 -1 -7 -5 3.95 0.21
 -1 -7 -5 4.09 0.23
 -1 7 -5 3.86 0.17
 -3 -7 -5 0.19 0.04
 -3 -7 -5 0.13 0.04
 -3 7 -5 0.13 0.03
 -5 -7 -5 0.05 0.03
 -5 7 -5 0.02 0.03
 -5 7 -5 0.06 0.02
 -7 -7 -5 0.05 0.04
 -7 7 -5 0.04 0.03
 -6 -8 5 0.67 0.07
 -6 -8 5 0.48 0.08
 -6 8 5 0.65 0.07
 -6 8 5 0.58 0.07
 -4 -8 5 0.38 0.05
 -4 -8 5 0.5 0.08
 -4 8 5 0.47 0.05
 -2 -8 5 1.33 0.08
 -2 -8 5 1.17 0.1
 2 -8 -5 1.43 0.11
 -2 8 5 1.26 0.08
 0 -8 -5 4.38 0.26
 0 -8 -5 4.84 0.24
 0 8 -5 4.4 0.19
 0 8 5 4.74 0.19
 -2 -8 -5 0.32 0.06
 -2 -8 -5 0.3 0.05
 -2 8 -5 0.23 0.03
 -4 -8 -5 0.56 0.07
 -4 -8 -5 0.75 0.09
 -4 8 -5 0.56 0.05
 -6 -8 -5 0.11 0.04
 -6 -8 -5 0.09 0.04
 -6 8 -5 0.06 0.03
 -7 -9 5 -0.01 0.04
 -7 9 5 -0.02 0.03
 -7 9 5 0.02 0.03
 -5 -9 5 1.22 0.11
 -5 -9 5 1.44 0.09
 -5 9 5 1.37 0.1
 -5 9 5 1.31 0.1
 -3 -9 5 2.67 0.18
 -3 -9 5 2.98 0.14
 -3 9 5 2.92 0.14
 1 -9 -5 4.59 0.25
 -1 -9 5 3.8 0.24
 -1 9 5 4.34 0.19
 1 9 -5 4.3 0.19
 -1 -9 -5 0.01 0.04
 -1 -9 -5 0.01 0.03
 -1 9 -5 0 0.02
 1 9 5 0 0.01
 -3 -9 -5 0.42 0.07
 -3 -9 -5 0.38 0.07
 -3 9 -5 0.49 0.05
 -5 -9 -5 0.13 0.05
 -5 -9 -5 0.16 0.05
 -5 9 -5 0.14 0.03
 -6 -10 5 0.11 0.06
 -6 -10 5 0.17 0.04
 -6 10 5 0.18 0.04
 -6 10 5 0.19 0.05
 -4 -10 5 0.64 0.06
 -4 -10 5 0.51 0.09
 -4 10 5 0.61 0.07
 -2 -10 5 3.08 0.19
 -2 10 5 3 0.15
 0 -10 -5 3.26 0.18
 0 -10 -5 3.05 0.19
 0 10 -5 2.89 0.14
 0 10 5 2.94 0.14
 -2 -10 -5 1.01 0.11
 -2 -10 -5 1.15 0.12
 -2 10 -5 1.12 0.08
 -4 -10 -5 0.12 0.05
 -4 -10 -5 0.17 0.06
 -4 10 -5 0.19 0.04
 -6 -10 -5 0.01 0.04
 -6 10 -5 0.03 0.03
 -6 10 -5 0 0.03
 -5 -11 5 1.66 0.1
 -5 -11 5 1.41 0.13
 -5 11 5 1.6 0.11
 -5 11 5 1.55 0.11
 -3 -11 5 2.09 0.16
 -3 11 5 2.45 0.13
 1 -11 -5 1.2 0.1
 -1 -11 5 1.04 0.12
 1 11 -5 1.13 0.08
 -1 11 5 1.02 0.08
 -1 -11 -5 4.13 0.24
 -1 -11 -5 3.43 0.22
 1 11 5 3.88 0.17
 -1 11 -5 4.01 0.18
 -3 -11 -5 2.05 0.16
 -3 -11 -5 2.4 0.17
 -3 11 -5 2.27 0.12
 -5 -11 -5 0.04 0.06
 -5 11 -5 0.08 0.03
 -4 -12 5 0.03 0.04
 4 12 -5 0 0.02
 -4 12 5 0.06 0.03
 -2 -12 5 1.38 0.13
 -2 12 5 1.59 0.1
 2 12 -5 1.6 0.1
 0 -12 -5 0.49 0.08
 0 -12 -5 0.39 0.06
 0 12 5 0.37 0.05
 0 12 -5 0.35 0.05
 -2 -12 -5 0.07 0.05
 -2 -12 -5 -0.02 0.05
 -2 12 -5 0.01 0.03
 2 12 5 0.04 0.02
 -4 -12 -5 0.1 0.06
 -4 -12 -5 0.17 0.07
 -4 12 -5 0.16 0.04
 -5 -13 5 0 0.04
 -3 -13 5 0.02 0.04
 3 13 -5 0 0.03
 -3 13 5 0.01 0.02
 -1 13 5 0.2 0.04
 1 13 -5 0.18 0.04
 -1 -13 -5 1.68 0.13
 -1 -13 -5 1.61 0.14
 1 13 5 1.71 0.1
 -1 13 -5 1.6 0.11
 -3 -13 -5 0.11 0.06
 -3 -13 -5 0.09 0.06
 -3 13 -5 0.11 0.04
 3 13 5 0.13 0.03
 -4 -14 5 0.07 0.05
 4 14 -5 0.13 0.04
 -2 -14 5 0.47 0.09
 -2 14 5 0.39 0.06
 2 14 -5 0.38 0.05
 0 -14 -5 0.14 0.05
 0 14 5 0.11 0.03
 0 14 -5 0.12 0.04
 -2 -14 -5 0.09 0.06
 -2 -14 -5 0.04 0.05
 -2 14 -5 0.12 0.04
 2 14 5 0.09 0.03
 -1 15 5 0.56 0.07
 1 15 -5 0.49 0.06
 -1 -15 -5 0.02 0.05
 -1 -15 -5 0.05 0.04
 1 15 5 -0.02 0.02
 -1 15 -5 -0.02 0.03
 -8 0 6 0.19 0.04
 -8 0 6 0.17 0.05
 -6 0 6 0.06 0.03
 -6 0 6 0.07 0.03
 -4 0 6 0.12 0.02
 -4 0 6 0.09 0.02
 2 0 -6 14.25 0.72
 -2 0 6 14.75 0.55
 0 0 6 16.63 0.6
 0 0 -6 15.89 0.81
 -2 0 -6 5.02 0.24
 -4 0 -6 3.4 0.19
 -6 0 -6 17.68 0.83
 -8 0 -6 0.46 0.07
 -7 -1 6 1.07 0.08
 -7 -1 6 0.89 0.08
 -7 1 6 1.08 0.08
 -7 1 6 1.04 0.08
 -5 -1 6 0.98 0.07
 -5 -1 6 0.95 0.07
 -5 1 6 1.01 0.07
 -5 1 6 0.98 0.07
 -3 -1 6 2.14 0.11
 -3 -1 6 2.39 0.12
 3 -1 -6 2.03 0.13
 -3 1 6 2.25 0.11
 -1 -1 6 2.09 0.09
 1 -1 -6 2.12 0.12
 -1 1 6 1.87 0.09
 1 1 -6 1.96 0.11
 -1 -1 -6 26.13 1.16
 -3 -1 -6 0.04 0.02
 -3 1 -6 0.05 0.02
 -5 -1 -6 0.02 0.02
 -5 1 -6 0.03 0.02
 -7 -1 -6 0.05 0.03
 -7 1 -6 0.1 0.03
 -8 -2 6 -0.03 0.02
 -8 -2 6 0.01 0.03
 -8 2 6 0 0.02
 -8 2 6 0.01 0.03
 -6 -2 6 0.64 0.08
 -6 -2 6 0.71 0.07
 -6 2 6 0.59 0.06
 -6 2 6 0.73 0.06
 -4 -2 6 1.41 0.08
 -4 -2 6 1.21 0.08
 -4 2 6 1.42 0.08
 -4 2 6 1.25 0.08
 -2 -2 6 15.51 0.58
 -2 -2 6 16.64 0.7
 2 -2 -6 15.57 0.77
 2 2 -6 14.23 0.76
 -2 2 6 15.37 0.58
 0 -2 -6 1.71 0.11
 0 -2 6 1.83 0.08
 -2 -2 -6 3.92 0.19
 -2 2 -6 3.82 0.2
 -4 -2 -6 0.88 0.07
 -4 2 -6 0.93 0.07
 -6 -2 -6 1.66 0.12
 -8 -2 -6 0.14 0.04
 -8 2 -6 0.16 0.05
 -7 -3 6 0.36 0.05
 -7 -3 6 0.34 0.07
 -7 3 6 0.38 0.05
 -7 3 6 0.33 0.05
 -5 -3 6 1.3 0.1
 -5 -3 6 1.42 0.09
 -5 3 6 1.41 0.09
 -5 3 6 1.45 0.09
 3 -3 -6 13.75 0.71
 -3 -3 6 14.46 0.54
 -3 -3 6 13.99 0.65
 -3 3 6 14.62 0.54
 1 -3 -6 1.14 0.09
 -1 -3 6 1.37 0.07
 -1 -3 6 1.07 0.06
 1 3 -6 1.07 0.07
 -1 3 6 1.22 0.06
 1 -3 6 16.1 0.6
 -1 -3 -6 15.93 0.72
 -1 -3 -6 15.98 0.81
 -3 -3 -6 0.01 0.01
 -3 3 -6 -0.02 0.02
 -5 -3 -6 -0.01 0.02
 -5 3 -6 0 0.02
 -7 -3 -6 0.04 0.03
 -7 3 -6 -0.02 0.02
 -8 -4 6 0.06 0.04
 -8 -4 6 0.07 0.03
 -8 4 6 0.1 0.03
 -8 4 6 0.1 0.04
 -6 -4 6 0.8 0.07
 -6 -4 6 0.76 0.09
 -6 4 6 0.75 0.07
 -6 4 6 0.91 0.07
 -4 -4 6 0.09 0.02
 -4 -4 6 0.14 0.04
 -4 4 6 0.05 0.02
 -4 4 6 0.09 0.02
 -2 -4 6 0 0.01
 -2 -4 6 0.03 0.02
 2 -4 -6 -0.01 0.02
 -2 4 6 0 0.01
 0 -4 6 34.13 1.24
 0 -4 -6 33.2 1.66
 0 4 6 33.5 1.24
 -2 -4 -6 7.03 0.33
 -2 -4 -6 6.72 0.37
 -4 -4 -6 0.83 0.07
 -4 4 -6 0.89 0.07
 -6 -4 -6 0 0.02
 -6 4 -6 0.05 0.03
 -8 -4 -6 0.02 0.03
 -8 4 -6 0 0.02
 -7 -5 6 0.24 0.05
 -7 -5 6 0.38 0.07
 -7 5 6 0.21 0.04
 -7 5 6 0.22 0.04
 -5 -5 6 0.1 0.03
 -5 -5 6 0.05 0.04
 -5 5 6 0.08 0.03
 -5 5 6 0.1 0.03
 -3 -5 6 0.95 0.08
 -3 -5 6 0.93 0.06
 3 -5 -6 0.97 0.08
 -3 5 6 1.01 0.07
 -1 -5 6 5.59 0.23
 1 -5 -6 5.73 0.31
 -1 -5 6 5.81 0.28
 -1 5 6 5.81 0.23
 -1 -5 -6 2.11 0.11
 -1 -5 -6 1.94 0.13
 -3 -5 -6 0.99 0.08
 -5 -5 -6 -0.01 0.02
 -5 5 -6 0.01 0.02
 -7 -5 -6 0.07 0.03
 -7 5 -6 0.05 0.03
 -6 -6 6 0.8 0.1
 -6 -6 6 1 0.08
 -6 6 6 0.91 0.08
 -6 6 6 0.78 0.07
 -4 -6 6 3.34 0.2
 -4 -6 6 3.65 0.16
 -4 6 6 3.66 0.18
 -4 6 6 3.65 0.16
 -2 -6 6 1.47 0.1
 -2 -6 6 1.52 0.08
 2 -6 -6 1.69 0.11
 -2 6 6 1.46 0.08
 0 -6 6 13.39 0.51
 0 -6 -6 12.81 0.68
 0 -6 -6 14.02 0.61
 0 6 6 13.28 0.51
 -2 -6 -6 3.92 0.21
 -2 -6 -6 4.19 0.23
 -2 6 -6 4.11 0.17
 -4 -6 -6 3.73 0.2
 -4 6 -6 3.54 0.2
 -6 -6 -6 0.2 0.05
 -6 6 -6 0.26 0.05
 -7 -7 6 0.05 0.03
 -7 -7 6 -0.03 0.04
 -7 7 6 0.08 0.03
 -7 7 6 0.06 0.04
 -5 -7 6 0.91 0.07
 -5 -7 6 0.82 0.1
 -5 7 6 0.76 0.07
 -5 7 6 0.83 0.07
 -3 -7 6 0.24 0.04
 -3 -7 6 0.32 0.05
 -3 7 6 0.22 0.04
 -1 -7 6 12.79 0.49
 -1 -7 6 12.66 0.61
 1 -7 -6 13.19 0.66
 -1 7 6 12.99 0.49
 -1 -7 -6 3 0.17
 -1 -7 -6 3.32 0.2
 -1 7 -6 3.18 0.14
 -3 -7 -6 0.26 0.05
 -3 -7 -6 0.18 0.04
 -3 7 -6 0.24 0.03
 -5 -7 -6 0.49 0.07
 -5 -7 -6 0.29 0.06
 -5 7 -6 0.29 0.05
 -7 -7 -6 0.01 0.03
 -7 7 -6 0.05 0.04
 -6 -8 6 0.3 0.05
 -6 -8 6 0.27 0.07
 -6 8 6 0.21 0.05
 -6 8 6 0.24 0.05
 -4 -8 6 0.24 0.06
 -4 -8 6 0.23 0.04
 -4 8 6 0.15 0.04
 -4 8 6 0.26 0.04
 -2 -8 6 2.35 0.15
 -2 -8 6 2.42 0.12
 2 -8 -6 2.5 0.16
 -2 8 6 2.32 0.12
 0 -8 -6 0.2 0.04
 0 -8 -6 0.15 0.05
 0 8 6 0.18 0.03
 0 8 -6 0.16 0.03
 -2 -8 -6 0.11 0.04
 -2 -8 -6 0.1 0.04
 -2 8 -6 0.09 0.03
 -4 -8 -6 1.2 0.11
 -4 -8 -6 1.34 0.12
 -4 8 -6 1.23 0.08
 -6 -8 -6 0.66 0.09
 -6 8 -6 0.8 0.1
 -7 -9 6 0.74 0.11
 -5 -9 6 2.62 0.2
 -5 -9 6 3.36 0.16
 -5 9 6 3.32 0.18
 -5 9 6 3.35 0.16
 -3 -9 6 0.01 0.03
 -3 -9 6 0.03 0.02
 -3 9 6 0.01 0.02
 -1 -9 6 2.25 0.16
 1 -9 -6 2.64 0.17
 -1 9 6 2.55 0.12
 -1 -9 -6 7.46 0.37
 -1 -9 -6 7.82 0.41
 1 9 6 7.59 0.3
 -1 9 -6 7.31 0.3
 -3 -9 -6 0.75 0.09
 -3 -9 -6 0.72 0.09
 -3 9 -6 0.86 0.07
 -5 -9 -6 0.07 0.05
 -5 -9 -6 0.1 0.05
 -5 9 -6 0.09 0.03
 -5 9 -6 0.08 0.04
 -6 -10 6 0.03 0.05
 -6 -10 6 0.04 0.04
 -6 10 6 0.02 0.03
 -6 10 6 0.03 0.02
 -4 -10 6 1.81 0.15
 -4 -10 6 1.95 0.11
 -4 10 6 2.17 0.12
 -2 -10 6 3.88 0.24
 2 -10 -6 4.38 0.25
 -2 10 6 4.36 0.19
 0 -10 -6 1.16 0.11
 0 -10 -6 1.15 0.09
 0 10 6 0.9 0.08
 0 10 -6 1.16 0.08
 -2 -10 -6 0.52 0.08
 -2 -10 -6 0.56 0.08
 -2 10 -6 0.52 0.06
 -4 -10 -6 1.05 0.11
 -4 -10 -6 0.62 0.09
 -4 10 -6 1.03 0.08
 -6 -10 -6 0.11 0.05
 -6 -10 -6 0.07 0.06
 -6 10 -6 0.13 0.04
 -6 10 -6 0.07 0.04
 -5 -11 6 0.56 0.1
 -5 -11 6 0.76 0.07
 -5 11 6 0.73 0.08
 -5 11 6 0.72 0.07
 -3 -11 6 1.32 0.12
 -3 11 6 1.57 0.1
 1 -11 -6 0.7 0.09
 1 11 -6 0.91 0.08
 -1 11 6 0.76 0.07
 -1 -11 -6 0 0.04
 -1 -11 -6 0 0.05
 1 11 6 0 0.02
 -1 11 -6 0.01 0.02
 -3 -11 -6 2.67 0.19
 -3 -11 -6 2.03 0.17
 -3 11 -6 2.58 0.13
 -5 -11 -6 0 0.05
 -5 -11 -6 -0.05 0.05
 -5 11 -6 0.06 0.03
 -4 -12 6 0.13 0.06
 -4 12 6 0.26 0.05
 -2 -12 6 0.47 0.08
 -2 12 6 0.69 0.07
 2 12 -6 0.59 0.06
 0 -12 -6 1.73 0.13
 0 -12 -6 1.84 0.14
 0 12 -6 1.81 0.11
 0 12 6 1.72 0.11
 -2 -12 -6 5.52 0.32
 -2 -12 -6 5.02 0.3
 -2 12 -6 5.41 0.24
 2 12 6 5.5 0.23
 -4 -12 -6 0.74 0.11
 -4 -12 -6 0.68 0.1
 -4 12 -6 0.83 0.08
 -3 -13 6 -0.02 0.04
 3 13 -6 -0.01 0.02
 -3 13 6 -0.02 0.03
 1 -13 -6 0.34 0.07
 1 13 -6 0.35 0.05
 -1 13 6 0.26 0.04
 -1 -13 -6 0.29 0.07
 -1 -13 -6 0.37 0.07
 -1 13 -6 0.38 0.05
 1 13 6 0.22 0.04
 -3 -13 -6 0.54 0.09
 -3 -13 -6 0.54 0.1
 -3 13 -6 0.52 0.07
 3 13 6 0.5 0.05
 -2 -14 6 0.01 0.04
 2 14 -6 -0.03 0.02
 -2 14 6 -0.03 0.02
 0 -14 -6 0.28 0.06
 0 14 -6 0.27 0.05
 0 14 6 0.27 0.05
 -2 -14 -6 0.03 0.05
 -2 -14 -6 -0.06 0.05
 -2 14 -6 0.03 0.03
 2 14 6 0.05 0.03
 -1 15 6 0.08 0.03
 1 15 -6 0.11 0.04
 -1 -15 -6 0.04 0.04
 -1 -15 -6 0.01 0.04
 1 15 6 0.01 0.02
 -1 15 -6 0.03 0.03
 -8 0 7 0.03 0.03
 -8 0 7 0 0.03
 -6 0 7 -0.01 0.02
 -6 0 7 0.02 0.02
 -4 0 7 -0.01 0.01
 -4 0 7 0.02 0.02
 -2 0 7 0.01 0.02
 2 0 -7 0.01 0.02
 0 0 7 0.01 0.01
 0 0 -7 0 0.01
 -2 0 -7 0 0.01
 -4 0 -7 0 0.02
 -6 0 -7 0.04 0.03
 -8 0 -7 0.05 0.03
 -7 -1 7 0.76 0.07
 -7 -1 7 0.74 0.09
 -7 1 7 0.82 0.08
 -7 1 7 0.69 0.08
 -5 -1 7 3.91 0.18
 -5 -1 7 3.89 0.21
 -5 1 7 4.04 0.18
 -5 1 7 4.02 0.2
 3 -1 -7 15.79 0.82
 -3 -1 7 17.51 0.74
 -3 -1 7 16.71 0.62
 3 1 -7 15.29 0.81
 -3 1 7 16.91 0.62
 1 -1 -7 5.74 0.3
 -1 -1 7 6.02 0.23
 -1 1 7 5.67 0.23
 1 1 -7 5.6 0.3
 -1 -1 -7 5.87 0.28
 -3 -1 -7 1.06 0.08
 -3 1 -7 1.05 0.08
 -5 -1 -7 2.87 0.16
 -5 1 -7 2.6 0.16
 -7 -1 -7 0.21 0.05
 -7 1 -7 0.26 0.06
 -8 -2 7 -0.01 0.03
 -8 -2 7 -0.01 0.03
 -8 2 7 0.02 0.03
 -8 2 7 0.02 0.03
 -6 -2 7 1.52 0.1
 -6 -2 7 1.19 0.1
 -6 2 7 1.42 0.09
 -6 2 7 1.48 0.1
 -4 -2 7 3.38 0.15
 -4 -2 7 3.45 0.18
 -4 2 7 3.34 0.16
 2 -2 -7 0.69 0.07
 -2 -2 7 0.69 0.05
 -2 -2 7 0.66 0.05
 2 2 -7 0.64 0.06
 -2 2 7 0.7 0.05
 0 -2 7 46.64 1.7
 0 -2 -7 45.92 2.29
 0 2 7 46.53 1.7
 -2 -2 -7 0.28 0.04
 -2 2 -7 0.35 0.04
 -4 -2 -7 3.47 0.19
 -4 2 -7 3.38 0.19
 -6 -2 -7 0.1 0.03
 -6 2 -7 0.11 0.04
 -8 -2 -7 -0.01 0.02
 -8 2 -7 0.02 0.03
 -7 -3 7 0.84 0.1
 -7 -3 7 0.96 0.08
 -7 3 7 0.85 0.08
 -7 3 7 0.85 0.08
 -5 -3 7 0 0.02
 -5 -3 7 0.02 0.03
 -5 3 7 0.04 0.02
 -5 3 7 0.05 0.02
 -3 -3 7 0.4 0.04
 -3 -3 7 0.45 0.05
 3 -3 -7 0.45 0.05
 -3 3 7 0.41 0.04
 1 -3 -7 8.08 0.42
 -1 -3 7 7.82 0.31
 -1 3 7 8.66 0.31
 1 3 -7 7.42 0.4
 -1 -3 -7 2.27 0.12
 1 -3 7 2.79 0.11
 -1 -3 -7 2.31 0.15
 -3 -3 -7 1.82 0.11
 -3 3 -7 2.01 0.12
 -5 -3 -7 0.08 0.03
 -5 3 -7 0.06 0.03
 -7 -3 -7 0.02 0.03
 -7 3 -7 0.06 0.03
 -8 -4 7 0.03 0.04
 -8 -4 7 -0.01 0.04
 -8 4 7 0.07 0.03
 -8 4 7 0.08 0.04
 -6 -4 7 0.24 0.05
 -6 -4 7 0.24 0.04
 -6 4 7 0.2 0.04
 -6 4 7 0.2 0.04
 -4 -4 7 0.06 0.03
 -4 -4 7 0.06 0.03
 -4 4 7 0.07 0.02
 -2 -4 7 4.43 0.19
 -2 -4 7 4.4 0.22
 2 -4 -7 4.47 0.25
 -2 4 7 4.51 0.19
 0 -4 -7 5.46 0.3
 0 -4 7 5.59 0.22
 -2 -4 -7 1.47 0.09
 -2 -4 -7 1.29 0.11
 -2 4 -7 1.41 0.07
 -4 -4 -7 0.65 0.06
 -4 4 -7 0.67 0.07
 -6 -4 -7 0.02 0.02
 -6 4 -7 0.04 0.03
 -7 -5 7 2.84 0.2
 -7 -5 7 3.62 0.17
 -7 5 7 3.4 0.17
 -7 5 7 3.05 0.18
 -5 -5 7 2.05 0.14
 -5 -5 7 2.27 0.12
 -5 5 7 2.37 0.13
 -5 5 7 2.32 0.13
 -3 -5 7 4.79 0.2
 -3 -5 7 4.79 0.25
 3 -5 -7 4.89 0.27
 -3 5 7 4.87 0.21
 -1 -5 7 0.24 0.04
 1 -5 -7 0.23 0.04
 -1 -5 7 0.26 0.03
 -1 5 7 0.17 0.03
 -1 -5 -7 8.79 0.47
 -1 -5 -7 9.22 0.42
 -3 -5 -7 -0.02 0.02
 -3 -5 -7 0.01 0.02
 -5 -5 -7 -0.01 0.02
 -5 5 -7 0.01 0.02
 -7 -5 -7 0.01 0.03
 -7 5 -7 -0.02 0.03
 -6 -6 7 -0.06 0.03
 -6 -6 7 0.01 0.04
 -6 6 7 -0.02 0.02
 -6 6 7 0.01 0.02
 -4 -6 7 1.43 0.09
 -4 -6 7 1.25 0.1
 -4 6 7 1.39 0.09
 2 -6 -7 0.01 0.03
 -2 -6 7 0.04 0.03
 -2 -6 7 0.01 0.02
 -2 6 7 0.04 0.02
 0 -6 -7 0.61 0.07
 0 -6 -7 0.7 0.05
 0 -6 7 0.66 0.05
 0 6 7 0.61 0.05
 -2 -6 -7 0.85 0.07
 -2 -6 -7 0.82 0.09
 -2 6 -7 0.74 0.06
 -4 -6 -7 0.78 0.07
 -4 -6 -7 1.16 0.11
 -4 6 -7 0.82 0.08
 -6 -6 -7 0.01 0.03
 -6 6 -7 0.02 0.03
 -7 -7 7 1.58 0.14
 -7 -7 7 2.1 0.13
 -7 7 7 2.07 0.13
 -5 -7 7 0.58 0.08
 -5 -7 7 0.8 0.07
 -5 7 7 0.6 0.06
 -5 7 7 0.68 0.07
 3 -7 -7 10.84 0.56
 -3 -7 7 11.27 0.42
 -3 -7 7 9.7 0.51
 -3 7 7 11 0.42
 -1 -7 7 0.09 0.03
 -1 -7 7 0.11 0.04
 1 -7 -7 0.1 0.04
 -1 7 7 0.15 0.03
 -1 -7 -7 3.59 0.2
 -1 -7 -7 4.03 0.23
 -1 7 -7 3.54 0.16
 -3 -7 -7 0.91 0.1
 -3 -7 -7 0.85 0.08
 -3 7 -7 0.98 0.06
 -5 -7 -7 0.16 0.04
 -5 -7 -7 0.29 0.06
 -5 7 -7 0.16 0.04
 -7 -7 -7 0.01 0.03
 -7 7 -7 -0.02 0.02
 -6 -8 7 0.15 0.04
 -6 -8 7 0.14 0.06
 -6 8 7 0.21 0.05
 -4 -8 7 1.23 0.11
 -4 -8 7 1.29 0.09
 -4 8 7 1.35 0.09
 -4 8 7 1.16 0.08
 -2 -8 7 1.09 0.11
 -2 -8 7 0.88 0.07
 2 -8 -7 0.73 0.08
 -2 8 7 0.9 0.07
 0 -8 -7 1.41 0.13
 0 -8 -7 1.37 0.09
 0 8 7 1.23 0.08
 -2 -8 -7 2.1 0.14
 -2 -8 -7 2.36 0.17
 -2 8 -7 2.24 0.11
 -4 -8 -7 0.18 0.05
 -4 -8 -7 0.22 0.05
 -4 8 -7 0.25 0.04
 -6 -8 -7 0.22 0.05
 -6 -8 -7 0.1 0.05
 -6 8 -7 0.12 0.04
 -5 -9 7 0.11 0.05
 -5 -9 7 0.1 0.04
 -5 9 7 0.13 0.04
 -5 9 7 0.16 0.03
 -3 -9 7 2.82 0.14
 -3 -9 7 2.53 0.18
 -3 9 7 3.06 0.15
 -1 -9 7 2.87 0.14
 1 -9 -7 2.95 0.19
 -1 9 7 2.93 0.14
 -1 -9 -7 2.54 0.18
 -1 -9 -7 2.23 0.14
 -1 9 -7 2.23 0.12
 -3 -9 -7 -0.03 0.04
 -3 -9 -7 0.04 0.04
 -3 9 -7 0.01 0.02
 -5 -9 -7 -0.02 0.04
 -5 -9 -7 0 0.03
 -5 9 -7 0 0.02
 -5 9 -7 -0.01 0.02
 -6 -10 7 0.04 0.03
 -6 -10 7 0.1 0.05
 -6 10 7 0.03 0.03
 -4 -10 7 0.19 0.05
 -4 -10 7 0.2 0.04
 -4 10 7 0.29 0.05
 -2 -10 7 0.75 0.07
 -2 -10 7 0.81 0.1
 2 -10 -7 0.67 0.08
 -2 10 7 0.85 0.07
 0 -10 -7 2.92 0.17
 0 -10 -7 3.27 0.2
 0 10 -7 2.83 0.15
 0 10 7 2.92 0.14
 -2 -10 -7 1.85 0.14
 -2 -10 -7 2.2 0.17
 -2 10 -7 1.87 0.11
 -4 -10 -7 0.43 0.08
 -4 -10 -7 0.65 0.09
 -4 10 -7 0.64 0.07
 -6 -10 -7 -0.01 0.05
 -6 10 -7 -0.03 0.02
 -5 -11 7 0.05 0.03
 -5 -11 7 0.01 0.04
 -5 11 7 -0.01 0.03
 -3 -11 7 3.46 0.17
 -3 -11 7 3.14 0.22
 -3 11 7 3.58 0.17
 1 -11 -7 3.1 0.2
 -1 11 7 3.23 0.15
 1 11 -7 2.99 0.15
 -1 -11 -7 0.9 0.1
 -1 -11 -7 0.79 0.09
 -1 11 -7 0.8 0.07
 1 11 7 0.92 0.07
 -3 -11 -7 1.44 0.15
 -3 -11 -7 1.24 0.12
 -3 11 -7 1.5 0.1
 -5 -11 -7 0.39 0.09
 -5 -11 -7 0.62 0.1
 -5 11 -7 0.45 0.06
 -4 -12 7 0.21 0.06
 -4 12 7 0.16 0.04
 -2 -12 7 0.14 0.06
 2 12 -7 0.13 0.04
 -2 12 7 0.15 0.04
 0 -12 -7 1.47 0.13
 0 -12 -7 1.48 0.12
 0 12 -7 1.47 0.1
 0 12 7 1.49 0.1
 -2 -12 -7 0.36 0.07
 -2 -12 -7 0.25 0.08
 -2 12 -7 0.3 0.05
 2 12 7 0.29 0.04
 -4 -12 -7 0.01 0.05
 -4 -12 -7 -0.09 0.06
 -4 12 -7 0.01 0.03
 -3 -13 7 0.02 0.05
 -3 13 7 0.02 0.03
 3 13 -7 0 0.03
 1 -13 -7 0.06 0.05
 -1 13 7 0.08 0.03
 1 13 -7 0.1 0.03
 -1 -13 -7 0.42 0.08
 -1 -13 -7 0.48 0.08
 1 13 7 0.36 0.05
 -1 13 -7 0.37 0.05
 -3 -13 -7 0.66 0.11
 -3 -13 -7 0.67 0.11
 -3 13 -7 0.69 0.08
 2 14 -7 0.21 0.04
 -2 14 7 0.14 0.04
 0 -14 -7 0.32 0.07
 0 14 7 0.39 0.05
 0 14 -7 0.38 0.06
 -2 -14 -7 0.06 0.06
 -2 -14 -7 0.07 0.05
 -2 14 -7 0.09 0.04
 2 14 7 0.08 0.03
 1 15 -7 -0.03 0.03
 -1 -15 -7 0.51 0.09
 -8 0 8 0.03 0.03
 -8 0 8 -0.02 0.03
 -6 0 8 0.39 0.06
 -6 0 8 0.35 0.05
 -4 0 8 0.02 0.02
 -2 0 8 0.75 0.06
 2 0 -8 0.74 0.07
 0 0 8 9.36 0.35
 0 0 -8 9.11 0.48
 -2 0 -8 4.08 0.21
 -4 0 -8 1.06 0.08
 -6 0 -8 0.67 0.08
 -7 -1 8 0.42 0.06
 -7 -1 8 0.32 0.06
 -7 1 8 0.43 0.06
 -7 1 8 0.39 0.06
 -5 -1 8 3.15 0.17
 -5 -1 8 3.02 0.15
 -5 1 8 3.03 0.16
 -5 1 8 3.29 0.15
 -3 -1 8 2.89 0.14
 3 -1 -8 2.53 0.15
 -3 -1 8 2.56 0.12
 3 1 -8 2.42 0.15
 -3 1 8 2.66 0.13
 -1 -1 8 3.02 0.13
 1 -1 -8 2.91 0.17
 -1 1 8 2.93 0.13
 1 1 -8 2.81 0.16
 -1 -1 -8 1.84 0.1
 -1 1 -8 1.93 0.1
 -3 -1 -8 4.06 0.21
 -3 1 -8 4.07 0.21
 -5 -1 -8 0.09 0.03
 -5 1 -8 0.11 0.03
 -7 -1 -8 0.02 0.03
 -7 1 -8 0.01 0.02
 -8 -2 8 0.04 0.04
 -8 2 8 0.02 0.03
 -6 -2 8 0.02 0.03
 -6 -2 8 0.03 0.03
 -6 2 8 0.04 0.02
 -6 2 8 0 0.02
 -4 -2 8 3.28 0.16
 -4 -2 8 3.21 0.18
 -4 2 8 3.7 0.16
 2 -2 -8 3.08 0.18
 -2 -2 8 3.03 0.14
 -2 -2 8 3.3 0.16
 -2 2 8 2.99 0.14
 2 2 -8 2.99 0.17
 0 -2 -8 12.14 0.64
 0 -2 8 12.87 0.47
 -2 -2 -8 0.1 0.02
 -2 2 -8 0.13 0.03
 -4 -2 -8 0.35 0.05
 -4 2 -8 0.42 0.05
 -6 -2 -8 0.25 0.05
 -6 2 -8 0.24 0.05
 -7 -3 8 0.16 0.05
 -7 -3 8 0.16 0.04
 -7 3 8 0.22 0.05
 -7 3 8 0.21 0.04
 -5 -3 8 1.04 0.09
 -5 -3 8 1.1 0.08
 -5 3 8 1.22 0.09
 3 -3 -8 3.71 0.21
 -3 -3 8 3.65 0.17
 -3 -3 8 3.79 0.19
 -3 3 8 3.8 0.17
 1 -3 -8 15.76 0.79
 -1 -3 8 15.81 0.59
 1 3 -8 14.89 0.78
 -1 3 8 16 0.59
 -1 -3 -8 1.1 0.09
 -1 -3 -8 1.15 0.07
 1 -3 8 1.1 0.06
 -3 -3 -8 2.02 0.12
 -3 3 -8 2.08 0.13
 -5 -3 -8 0.05 0.03
 -5 3 -8 0.05 0.03
 -7 -3 -8 0 0.02
 -7 3 -8 0 0.02
 -8 -4 8 0.34 0.07
 -6 -4 8 0.75 0.09
 -6 -4 8 0.76 0.07
 -6 4 8 0.76 0.06
 -6 4 8 0.74 0.07
 -4 -4 8 2.35 0.15
 -4 -4 8 2.58 0.13
 -4 4 8 2.49 0.13
 -2 -4 8 0.54 0.05
 -2 -4 8 0.49 0.05
 2 -4 -8 0.51 0.06
 -2 4 8 0.54 0.05
 0 -4 8 0.06 0.02
 0 -4 -8 0.01 0.03
 -2 -4 -8 8.9 0.42
 -2 -4 -8 9.22 0.48
 -4 -4 -8 0.5 0.06
 -4 4 -8 0.55 0.06
 -6 -4 -8 0.06 0.03
 -6 4 -8 0.01 0.03
 -7 -5 8 0.81 0.08
 -7 -5 8 1 0.12
 -7 5 8 0.77 0.08
 -5 -5 8 0.55 0.08
 -5 -5 8 0.55 0.06
 -5 5 8 0.63 0.07
 -3 -5 8 0.22 0.05
 3 -5 -8 -0.04 0.03
 -3 -5 8 0.01 0.02
 -3 5 8 0.02 0.02
 -1 -5 8 1.43 0.08
 1 -5 -8 1.49 0.12
 -1 5 8 1.4 0.08
 -1 -5 -8 1.89 0.14
 1 -5 8 2.06 0.1
 -1 -5 -8 2.08 0.11
 -3 -5 -8 0.18 0.05
 -3 -5 -8 0.14 0.03
 -5 -5 -8 0.16 0.04
 -5 5 -8 0.12 0.04
 -7 -5 -8 0 0.03
 -7 5 -8 0.01 0.03
 -6 -6 8 0.03 0.03
 -6 -6 8 0.04 0.04
 -6 6 8 0.05 0.03
 -4 -6 8 2.18 0.12
 -4 -6 8 1.91 0.13
 -4 6 8 1.96 0.11
 -2 -6 8 5.57 0.23
 2 -6 -8 5.87 0.31
 -2 -6 8 5.17 0.28
 -2 6 8 5.74 0.24
 0 -6 8 1.15 0.07
 0 -6 -8 1.15 0.11
 0 6 8 1.19 0.07
 -2 -6 -8 5.1 0.28
 -2 -6 -8 4.65 0.25
 -2 6 -8 4.76 0.2
 -4 -6 -8 0.6 0.08
 -4 -6 -8 0.53 0.06
 -4 6 -8 0.54 0.07
 -6 -6 -8 0.36 0.06
 -6 6 -8 0.33 0.06
 -7 -7 8 0.16 0.06
 -7 -7 8 0.22 0.05
 -7 7 8 0.16 0.05
 -5 -7 8 0.4 0.06
 -5 -7 8 0.35 0.07
 -5 7 8 0.31 0.05
 -3 -7 8 2.6 0.16
 3 -7 -8 2.8 0.18
 -3 -7 8 2.63 0.13
 -3 7 8 2.62 0.14
 -1 -7 8 0.4 0.05
 1 -7 -8 0.43 0.07
 -1 7 8 0.49 0.05
 -1 -7 -8 6.07 0.3
 -1 -7 -8 6.29 0.35
 -1 7 -8 5.97 0.25
 -3 -7 -8 0.15 0.05
 -3 -7 -8 0.14 0.04
 -3 7 -8 0.22 0.03
 -5 -7 -8 0.05 0.04
 -5 -7 -8 0.05 0.03
 -5 7 -8 0.09 0.04
 -6 -8 8 0.01 0.04
 -6 -8 8 0.02 0.03
 -6 8 8 0.05 0.03
 -4 -8 8 0.09 0.03
 -4 -8 8 0.14 0.04
 -4 8 8 0.13 0.04
 2 -8 -8 0.21 0.05
 -2 -8 8 0.15 0.05
 -2 -8 8 0.14 0.03
 -2 8 8 0.2 0.04
 0 -8 -8 2.54 0.14
 0 -8 -8 2.55 0.18
 0 8 8 2.35 0.12
 -2 -8 -8 0.29 0.06
 -2 -8 -8 0.19 0.06
 -2 8 -8 0.41 0.05
 -4 -8 -8 0.03 0.04
 -4 -8 -8 -0.02 0.03
 -4 8 -8 0.02 0.02
 -6 -8 -8 0.24 0.06
 -6 -8 -8 0.14 0.05
 -6 8 -8 0.17 0.05
 -5 -9 8 1.96 0.12
 -5 -9 8 1.77 0.14
 -5 9 8 1.83 0.12
 -3 -9 8 7.07 0.39
 3 -9 -8 7.62 0.41
 -3 -9 8 7.69 0.31
 -3 9 8 7.58 0.32
 -1 -9 8 0.04 0.03
 1 -9 -8 0.03 0.05
 -1 9 8 0.06 0.03
 -1 -9 -8 1.83 0.13
 -1 -9 -8 2.1 0.16
 -1 9 -8 1.69 0.1
 -3 -9 -8 2.57 0.19
 -3 -9 -8 2.28 0.16
 -3 9 -8 2.62 0.13
 -5 -9 -8 0.07 0.05
 -5 -9 -8 0.18 0.06
 -5 9 -8 0.09 0.04
 -5 9 -8 0.15 0.03
 -6 -10 8 -0.04 0.04
 -6 10 8 0.07 0.03
 -4 -10 8 0.2 0.06
 -4 -10 8 0.12 0.04
 -4 10 8 0.16 0.04
 2 -10 -8 3.64 0.23
 -2 -10 8 3.42 0.17
 -2 -10 8 3.36 0.22
 -2 10 8 3.66 0.17
 0 -10 -8 4.39 0.24
 0 -10 -8 4.75 0.28
 0 10 -8 4.45 0.2
 0 10 8 4.39 0.2
 -2 -10 -8 0.21 0.07
 -2 -10 -8 0.36 0.07
 -2 10 -8 0.3 0.04
 -4 -10 -8 0.14 0.06
 -4 -10 -8 0.17 0.06
 -4 10 -8 0.29 0.05
 -5 -11 8 0.03 0.04
 -5 -11 8 0.04 0.03
 -5 11 8 0.02 0.03
 -3 -11 8 1.24 0.09
 -3 -11 8 1.41 0.15
 -3 11 8 1.26 0.1
 1 -11 -8 1.43 0.13
 -1 11 8 1.64 0.1
 1 11 -8 1.47 0.1
 -1 -11 -8 0.86 0.11
 -1 -11 -8 0.98 0.1
 -1 11 -8 0.82 0.07
 1 11 8 0.7 0.06
 -3 -11 -8 0 0.05
 -3 -11 -8 0.02 0.06
 -3 11 -8 0.02 0.03
 -5 -11 -8 0.32 0.08
 -5 -11 -8 0.43 0.09
 -5 11 -8 0.54 0.06
 -4 -12 8 0.02 0.03
 -4 -12 8 0.04 0.04
 -4 12 8 0.06 0.04
 -2 -12 8 0.64 0.1
 2 -12 -8 0.5 0.08
 2 12 -8 0.69 0.07
 -2 12 8 0.65 0.07
 0 -12 -8 0.55 0.08
 0 -12 -8 0.49 0.08
 0 12 8 0.51 0.06
 0 12 -8 0.37 0.05
 -2 -12 -8 0.78 0.11
 -2 -12 -8 0.66 0.1
 2 12 8 0.64 0.06
 -2 12 -8 0.74 0.07
 -4 -12 -8 1.62 0.15
 -4 -12 -8 1.98 0.19
 -4 12 -8 1.92 0.12
 -3 -13 8 0.48 0.1
 3 13 -8 0.47 0.06
 -3 13 8 0.48 0.06
 1 -13 -8 -0.01 0.05
 1 13 -8 -0.03 0.02
 -1 13 8 -0.01 0.02
 -1 -13 -8 0.13 0.07
 -1 -13 -8 0.2 0.06
 -1 13 -8 0.15 0.04
 1 13 8 0.25 0.04
 -3 -13 -8 -0.04 0.07
 -3 -13 -8 0.08 0.05
 -3 13 -8 0.07 0.03
 -2 14 8 0.54 0.07
 2 14 -8 0.54 0.07
 0 -14 -8 0.07 0.05
 0 14 -8 -0.02 0.03
 0 14 8 0.01 0.02
 -2 -14 -8 0.02 0.07
 -2 -14 -8 0.18 0.06
 2 14 8 0.11 0.03
 -2 14 -8 0.17 0.05
 -8 0 9 0.02 0.03
 -6 0 9 -0.01 0.03
 -6 0 9 -0.01 0.02
 -4 0 9 0.01 0.02
 2 0 -9 -0.01 0.02
 -2 0 9 0 0.02
 0 0 9 -0.01 0.01
 0 0 -9 -0.01 0.02
 -2 0 -9 0.01 0.02
 -4 0 -9 0.01 0.02
 -6 0 -9 0.02 0.02
 -7 -1 9 5.11 0.28
 -7 -1 9 5.83 0.25
 -7 1 9 5.14 0.28
 -7 1 9 5.58 0.25
 -5 -1 9 1.45 0.1
 -5 -1 9 1.51 0.1
 -5 1 9 1.55 0.1
 3 -1 -9 10.03 0.51
 -3 -1 9 10.04 0.39
 -3 1 9 10.1 0.39
 3 1 -9 9.81 0.51
 -1 -1 9 17.97 0.66
 1 -1 -9 16.86 0.87
 -1 1 9 17.45 0.65
 1 1 -9 17.28 0.87
 -1 -1 -9 2.38 0.13
 -1 -1 -9 2.38 0.15
 -1 1 -9 2.46 0.13
 -3 -1 -9 1.11 0.08
 -3 1 -9 1.13 0.08
 -5 -1 -9 0.17 0.04
 -5 1 -9 0.21 0.04
 -7 -1 -9 0.65 0.08
 -7 1 -9 0.56 0.08
 -8 -2 9 0.03 0.04
 -6 -2 9 0.31 0.06
 -6 -2 9 0.19 0.04
 -6 2 9 0.23 0.05
 -6 2 9 0.19 0.04
 -4 -2 9 5.35 0.23
 -4 -2 9 4.94 0.26
 4 -2 -9 5.05 0.28
 -4 2 9 5.4 0.23
 -2 -2 9 5.63 0.24
 2 -2 -9 5.85 0.31
 -2 -2 9 6.31 0.28
 -2 2 9 5.52 0.24
 2 2 -9 5.44 0.3
 0 -2 9 0.35 0.04
 0 -2 -9 0.3 0.05
 -2 -2 -9 9.97 0.48
 -2 2 -9 10.51 0.48
 -4 -2 -9 0.09 0.03
 -4 2 -9 0.17 0.04
 -6 -2 -9 0.6 0.07
 -6 2 -9 0.58 0.08
 -7 -3 9 0.06 0.04
 -7 -3 9 0.06 0.04
 -7 3 9 0.05 0.03
 -5 -3 9 1.36 0.09
 -5 -3 9 1.33 0.1
 -5 3 9 1.27 0.09
 3 -3 -9 0.65 0.07
 -3 -3 9 0.62 0.06
 -3 -3 9 0.61 0.06
 -3 3 9 0.67 0.06
 3 3 -9 0.58 0.06
 1 -3 -9 0.66 0.07
 -1 -3 9 0.66 0.05
 1 3 -9 0.55 0.05
 -1 3 9 0.62 0.05
 -1 -3 -9 3.23 0.19
 -1 -3 -9 3.12 0.16
 1 -3 9 3.39 0.14
 -3 -3 -9 0.14 0.03
 -3 3 -9 0.12 0.03
 -5 -3 -9 0.14 0.04
 -5 3 -9 0.11 0.04
 -7 -3 -9 0 0.02
 -7 3 -9 0.01 0.03
 -6 -4 9 0.07 0.04
 -6 -4 9 0.09 0.04
 -6 4 9 0.09 0.04
 -4 -4 9 0.85 0.08
 4 -4 -9 0.83 0.09
 -4 -4 9 1.02 0.08
 -4 4 9 1.01 0.08
 2 -4 -9 0.13 0.04
 -2 -4 9 0.2 0.04
 -2 -4 9 0.09 0.03
 2 4 -9 0.06 0.02
 -2 4 9 0.13 0.03
 0 -4 9 2.79 0.13
 0 -4 -9 2.76 0.18
 -2 -4 -9 2.19 0.15
 -2 -4 -9 2.13 0.12
 -4 -4 -9 0.03 0.02
 -4 4 -9 0.04 0.03
 -6 -4 -9 0.08 0.03
 -6 4 -9 0.08 0.03
 -7 -5 9 0.03 0.03
 -7 -5 9 -0.05 0.04
 -7 5 9 0.02 0.03
 -5 -5 9 8.94 0.36
 -5 -5 9 8.35 0.43
 -5 5 9 9.14 0.37
 -3 -5 9 6.62 0.33
 -3 -5 9 6.85 0.28
 3 -5 -9 6.62 0.36
 -3 5 9 6.58 0.28
 1 -5 -9 6.41 0.35
 -1 -5 9 6.47 0.26
 1 5 -9 5.88 0.32
 -1 5 9 6.25 0.25
 1 -5 9 0.01 0.02
 -1 -5 -9 0.01 0.03
 -1 -5 -9 0 0.02
 -3 -5 -9 2.36 0.14
 -3 -5 -9 2.67 0.17
 -5 -5 -9 0.04 0.03
 -5 5 -9 0.02 0.03
 -7 -5 -9 0.03 0.03
 -7 5 -9 0 0.03
 -6 -6 9 0.79 0.1
 -6 -6 9 1.1 0.09
 -6 6 9 0.97 0.09
 -4 -6 9 0.09 0.04
 -4 -6 9 0.11 0.03
 -4 6 9 0.09 0.03
 2 -6 -9 2.4 0.17
 -2 -6 9 2.54 0.15
 -2 -6 9 2.34 0.12
 -2 6 9 2.54 0.13
 0 -6 -9 0.02 0.04
 0 -6 9 -0.01 0.02
 0 6 9 0.01 0.02
 -2 -6 -9 0.06 0.03
 -2 -6 -9 0.06 0.04
 -4 -6 -9 0.11 0.04
 -4 -6 -9 0.1 0.03
 -4 6 -9 0.07 0.03
 -6 -6 -9 0.11 0.04
 -6 6 -9 0.16 0.05
 -7 -7 9 0.5 0.09
 -7 7 9 0.42 0.07
 -5 -7 9 4.45 0.27
 -5 -7 9 5.25 0.23
 -5 7 9 5.07 0.23
 3 -7 -9 0.59 0.07
 -3 -7 9 0.72 0.06
 -3 -7 9 0.74 0.09
 -3 7 9 0.67 0.07
 -1 -7 9 12.26 0.48
 1 -7 -9 12.55 0.65
 -1 7 9 12.1 0.48
 -1 -7 -9 0.22 0.04
 -1 -7 -9 0.23 0.06
 -1 7 -9 0.26 0.04
 -3 -7 -9 0.88 0.08
 -3 -7 -9 0.87 0.1
 -3 7 -9 1.12 0.07
 -5 -7 -9 0.15 0.04
 -5 -7 -9 0.25 0.06
 -5 7 -9 0.12 0.04
 -6 -8 9 0.1 0.04
 -6 -8 9 0.09 0.05
 -6 8 9 0.15 0.05
 -4 -8 9 0.35 0.06
 -4 -8 9 0.37 0.05
 -4 8 9 0.31 0.05
 -2 -8 9 1.21 0.11
 -2 -8 9 1.32 0.09
 2 -8 -9 1.44 0.13
 -2 8 9 1.41 0.09
 0 -8 9 0.72 0.06
 0 -8 -9 0.67 0.09
 0 -8 -9 0.71 0.06
 0 8 9 0.83 0.06
 -2 -8 -9 0.38 0.06
 -2 -8 -9 0.46 0.08
 -2 8 -9 0.4 0.05
 -4 -8 -9 0.41 0.07
 -4 -8 -9 0.42 0.07
 -4 8 -9 0.45 0.05
 -6 -8 -9 0.1 0.05
 -6 -8 -9 0.08 0.04
 -6 8 -9 0.05 0.04
 -5 -9 9 0.1 0.04
 -5 -9 9 0.1 0.05
 -5 9 9 0.11 0.04
 3 -9 -9 0.28 0.06
 -3 -9 9 0.22 0.06
 -3 -9 9 0.34 0.05
 -3 9 9 0.37 0.05
 1 -9 -9 3 0.21
 -1 -9 9 2.92 0.15
 -1 9 9 3.02 0.15
 -1 -9 -9 1.76 0.12
 -1 -9 -9 1.94 0.16
 -1 9 -9 1.73 0.1
 -3 -9 -9 0.57 0.08
 -3 -9 -9 0.65 0.09
 -3 9 -9 0.67 0.06
 -5 -9 -9 0.01 0.04
 -5 -9 -9 -0.01 0.04
 -5 9 -9 -0.01 0.02
 -6 -10 9 0.43 0.09
 -4 -10 9 0.02 0.03
 -4 -10 9 -0.02 0.03
 -4 10 9 0 0.03
 -2 -10 9 0.39 0.08
 2 -10 -9 0.31 0.06
 -2 -10 9 0.33 0.05
 -2 10 9 0.31 0.05
 0 -10 -9 0.77 0.08
 0 -10 -9 0.73 0.1
 0 10 9 0.65 0.06
 0 10 -9 0.74 0.07
 -2 -10 -9 1.27 0.11
 -2 -10 -9 1.42 0.15
 -2 10 -9 1.19 0.09
 -4 -10 -9 0.86 0.11
 -4 -10 -9 0.78 0.1
 -4 10 -9 1 0.08
 -5 -11 9 0.2 0.06
 -5 -11 9 0.13 0.04
 -5 11 9 0.15 0.05
 -3 -11 9 0.24 0.05
 -3 -11 9 0.28 0.07
 -3 11 9 0.09 0.04
 1 -11 -9 3.55 0.24
 -1 11 9 3.72 0.18
 1 11 -9 3.95 0.18
 -1 -11 -9 1.74 0.14
 -1 -11 -9 2.12 0.18
 -1 11 -9 2.35 0.12
 -3 -11 -9 0.3 0.08
 -3 -11 -9 0.38 0.08
 -3 11 -9 0.41 0.06
 -4 -12 9 0.41 0.08
 -4 -12 9 0.54 0.07
 -4 12 9 0.33 0.06
 2 -12 -9 0.18 0.06
 2 12 -9 0.29 0.05
 -2 12 9 0.26 0.05
 0 -12 -9 0 0.06
 0 -12 -9 0.18 0.05
 0 12 -9 0.2 0.04
 0 12 9 0.12 0.03
 -2 -12 -9 0.6 0.11
 -2 -12 -9 0.8 0.1
 -2 12 -9 0.74 0.07
 2 12 9 0.68 0.06
 -4 -12 -9 0.18 0.07
 -4 -12 -9 0.1 0.08
 -4 12 -9 0.23 0.05
 -3 -13 9 1.38 0.15
 3 13 -9 1.43 0.11
 -3 13 9 1.19 0.11
 1 -13 -9 0.02 0.05
 -1 13 9 0 0.03
 1 13 -9 -0.03 0.03
 -1 -13 -9 0.12 0.05
 -1 -13 -9 -0.04 0.06
 -1 13 -9 0.04 0.03
 1 13 9 0.03 0.03
 -3 -13 -9 0.34 0.08
 -3 -13 -9 0.19 0.09
 -3 13 -9 0.45 0.07
 2 14 -9 0.1 0.04
 0 -14 -9 0.15 0.06
 0 14 -9 0.19 0.05
 0 14 9 0.22 0.05
 -6 0 10 0.42 0.06
 4 0 -10 0.79 0.08
 -4 0 10 0.87 0.07
 2 0 -10 0.2 0.04
 -2 0 10 0.15 0.03
 0 0 -10 1.52 0.11
 0 0 10 1.63 0.08
 -2 0 -10 2.3 0.13
 -4 0 -10 0.71 0.07
 -6 0 -10 0.16 0.04
 -7 -1 10 0.1 0.04
 -7 -1 10 0.09 0.05
 -7 1 10 0.1 0.04
 -5 -1 10 0.79 0.07
 -5 -1 10 0.79 0.08
 -5 1 10 0.78 0.07
 -3 -1 10 5.37 0.23
 3 -1 -10 5.38 0.29
 3 1 -10 5.33 0.29
 -3 1 10 5.21 0.23
 -1 -1 10 2.98 0.14
 1 -1 -10 3.04 0.18
 -1 1 10 2.98 0.14
 1 1 -10 2.85 0.17
 -1 -1 -10 1.04 0.07
 -1 -1 -10 1.12 0.09
 -1 1 -10 1.06 0.07
 -3 -1 -10 0.42 0.05
 -3 1 -10 0.55 0.06
 -5 -1 -10 0.38 0.06
 -5 1 -10 0.43 0.06
 -7 -1 -10 0.02 0.03
 -7 1 -10 0.04 0.03
 -6 -2 10 0.24 0.05
 -6 -2 10 0.21 0.05
 -6 2 10 0.27 0.05
 4 -2 -10 0.18 0.04
 -4 -2 10 0.23 0.04
 -4 -2 10 0.21 0.04
 -4 2 10 0.17 0.04
 2 -2 -10 5.84 0.32
 -2 -2 10 6.13 0.24
 -2 2 10 5.69 0.24
 2 2 -10 5.62 0.31
 0 -2 -10 2.76 0.17
 0 -2 10 2.86 0.13
 0 2 -10 2.71 0.17
 0 2 10 2.77 0.12
 -2 -2 -10 3.2 0.17
 -2 2 -10 3.36 0.18
 -4 -2 -10 0.02 0.02
 -4 2 -10 0.01 0.02
 -6 -2 -10 0.03 0.02
 -6 2 -10 0.01 0.03
 -7 -3 10 0.39 0.07
 -7 -3 10 0.54 0.07
 -7 3 10 0.58 0.07
 -5 -3 10 0.21 0.04
 -5 -3 10 0.18 0.04
 -5 3 10 0.18 0.04
 -3 -3 10 2.45 0.13
 -3 -3 10 2.33 0.13
 3 -3 -10 2.48 0.16
 3 3 -10 2.29 0.14
 -3 3 10 2.41 0.12
 1 -3 -10 4.27 0.24
 -1 -3 10 4.21 0.18
 -1 3 10 4.1 0.18
 1 3 -10 3.79 0.22
 -1 -3 -10 6.54 0.31
 -1 -3 -10 6.7 0.36
 -3 -3 -10 0.57 0.06
 -3 3 -10 0.66 0.06
 -5 -3 -10 0.18 0.04
 -5 3 -10 0.23 0.05
 -7 -3 -10 0.03 0.03
 -7 3 -10 0.04 0.03
 -6 -4 10 0.98 0.1
 -6 -4 10 1.08 0.09
 4 -4 -10 3.47 0.21
 -4 -4 10 3.49 0.2
 -4 -4 10 3.68 0.17
 -4 4 10 3.74 0.17
 2 -4 -10 4.06 0.23
 -2 -4 10 3.52 0.17
 -2 4 10 3.86 0.17
 2 4 -10 3.83 0.21
 0 -4 -10 0.28 0.06
 0 -4 10 0.42 0.04
 -2 -4 -10 0.05 0.02
 -2 -4 -10 0.06 0.03
 -4 -4 -10 1.02 0.08
 -4 4 -10 1.07 0.09
 -6 -4 -10 0.01 0.03
 -6 4 -10 0.05 0.03
 -7 -5 10 0.01 0.04
 -7 -5 10 0.01 0.04
 -7 5 10 0.04 0.04
 -5 -5 10 1.96 0.14
 -5 -5 10 2.27 0.13
 -5 5 10 2.15 0.13
 3 -5 -10 0.79 0.08
 -3 -5 10 0.86 0.08
 -3 -5 10 1.1 0.08
 -3 5 10 0.88 0.07
 -1 -5 10 0.01 0.02
 1 -5 -10 0.07 0.05
 1 5 -10 0 0.02
 -1 5 10 0 0.02
 -1 -5 -10 0.8 0.06
 1 -5 10 0.98 0.06
 -1 -5 -10 0.86 0.1
 -3 -5 -10 0.2 0.05
 -3 -5 -10 0.12 0.03
 -5 -5 -10 -0.01 0.02
 -5 5 -10 0.01 0.03
 -6 -6 10 1.07 0.1
 -6 -6 10 1.28 0.11
 -6 6 10 1.14 0.1
 -4 -6 10 0.55 0.08
 -4 -6 10 0.52 0.06
 4 -6 -10 0.43 0.06
 -4 6 10 0.43 0.06
 -2 -6 10 3.69 0.17
 2 -6 -10 3.79 0.24
 -2 6 10 3.71 0.17
 0 -6 -10 3.57 0.23
 0 -6 10 3.47 0.16
 -2 -6 -10 0.43 0.06
 -2 -6 -10 0.45 0.07
 -2 6 -10 0.44 0.05
 -4 -6 -10 1.15 0.09
 -4 -6 -10 1.4 0.13
 -4 6 -10 1.14 0.1
 -6 -6 -10 0.06 0.03
 -6 6 -10 0.03 0.03
 -5 -7 10 0.93 0.08
 -5 -7 10 0.86 0.1
 -5 7 10 0.92 0.09
 3 -7 -10 0.56 0.08
 -3 -7 10 0.81 0.07
 -3 -7 10 0.98 0.1
 -3 7 10 0.88 0.08
 -1 -7 10 2.99 0.15
 1 -7 -10 3.04 0.21
 -1 7 10 3 0.15
 -1 -7 -10 0.57 0.08
 -1 -7 -10 0.39 0.06
 -3 -7 -10 1.15 0.1
 -3 -7 -10 1.44 0.13
 -3 7 -10 1.45 0.08
 -5 -7 -10 0.03 0.04
 -5 -7 -10 0.01 0.03
 -5 7 -10 0.01 0.02
 -6 -8 10 0.31 0.06
 -6 -8 10 0.28 0.07
 -6 8 10 0.24 0.05
 -4 -8 10 0 0.04
 -4 -8 10 0.04 0.03
 -4 8 10 0.08 0.04
 2 -8 -10 0.05 0.05
 -2 -8 10 0.05 0.03
 -2 8 10 0.06 0.03
 0 -8 10 -0.01 0.02
 0 -8 -10 -0.03 0.05
 0 8 10 -0.01 0.02
 -2 -8 -10 0.73 0.1
 -2 -8 -10 0.68 0.08
 -2 8 -10 0.66 0.06
 -4 -8 -10 0.21 0.06
 -4 -8 -10 0.16 0.05
 -4 8 -10 0.25 0.04
 -6 -8 -10 0 0.04
 -6 8 -10 0.05 0.04
 -5 -9 10 0.17 0.06
 -5 -9 10 0.19 0.05
 -5 9 10 0.28 0.06
 -3 -9 10 2.85 0.15
 -3 -9 10 2.32 0.18
 -3 9 10 2.73 0.15
 -1 -9 10 7.84 0.33
 1 -9 -10 7.81 0.44
 -1 9 10 7.95 0.33
 -1 -9 -10 -0.01 0.03
 -1 -9 -10 0 0.05
 -1 9 -10 0.03 0.03
 -3 -9 -10 0.8 0.1
 -3 -9 -10 0.8 0.11
 -3 9 -10 0.98 0.08
 -5 -9 -10 0.36 0.08
 -5 -9 -10 0.49 0.08
 -5 9 -10 0.4 0.07
 -4 -10 10 0.01 0.04
 -4 -10 10 -0.03 0.03
 -4 10 10 -0.03 0.02
 -2 -10 10 0.25 0.05
 2 -10 -10 0.22 0.06
 -2 10 10 0.34 0.05
 0 -10 -10 3.66 0.21
 0 -10 -10 3.83 0.26
 0 10 10 4.07 0.18
 0 10 -10 3.86 0.18
 -2 -10 -10 2.04 0.15
 -2 -10 -10 2.54 0.19
 -2 10 -10 2.25 0.12
 -4 -10 -10 -0.02 0.05
 -4 -10 -10 -0.05 0.04
 -4 10 -10 0.07 0.03
 -5 -11 10 0.06 0.05
 -3 -11 10 0 0.03
 -3 -11 10 -0.01 0.03
 3 -11 -10 0.01 0.04
 -3 11 10 0.03 0.03
 1 -11 -10 1.58 0.15
 -1 11 10 1.36 0.1
 1 11 -10 1.42 0.1
 -1 -11 -10 1.12 0.14
 -1 -11 -10 1.04 0.1
 -1 11 -10 1.21 0.09
 -3 -11 -10 0.45 0.08
 -3 -11 -10 0.41 0.09
 -3 11 -10 0.52 0.06
 -4 -12 10 0.14 0.06
 2 -12 -10 0.03 0.05
 -2 12 10 0 0.03
 0 -12 -10 0.42 0.07
 0 -12 -10 0.47 0.09
 0 12 -10 0.51 0.07
 0 12 10 0.44 0.06
 -2 -12 -10 0.17 0.06
 -2 -12 -10 0.05 0.07
 -2 12 -10 0.19 0.04
 -3 -13 10 0.06 0.05
 1 -13 -10 0.55 0.09
 1 13 -10 0.44 0.06
 -1 13 10 0.48 0.06
 -1 -13 -10 -0.07 0.06
 -1 -13 -10 0.01 0.04
 -1 13 -10 0 0.03
 1 13 10 0.03 0.03
 -6 0 11 -0.01 0.03
 -4 0 11 0.03 0.02
 4 0 -11 -0.03 0.03
 -2 0 11 0 0.02
 2 0 -11 0 0.03
 0 0 -11 -0.01 0.02
 0 0 11 -0.01 0.02
 -2 0 -11 0 0.02
 -4 0 -11 0.01 0.02
 -6 0 -11 -0.02 0.02
 -7 -1 11 1.25 0.11
 -7 1 11 1.15 0.1
 -5 -1 11 12.64 0.51
 -5 1 11 13.26 0.52
 3 -1 -11 2.23 0.15
 -3 -1 11 2.17 0.12
 -3 1 11 2.27 0.12
 3 1 -11 2.13 0.14
 1 -1 -11 9.09 0.48
 -1 -1 11 9.2 0.36
 -1 1 11 9.2 0.36
 1 1 -11 9.14 0.48
 -1 -1 -11 4.4 0.25
 -1 -1 -11 4.31 0.21
 -1 1 -11 4.27 0.22
 -3 -1 -11 0.51 0.06
 -3 1 -11 0.57 0.06
 -5 -1 -11 0.08 0.03
 -5 1 -11 0.1 0.04
 -7 -1 -11 0.02 0.02
 -7 1 -11 0.05 0.03
 -6 -2 11 0.24 0.05
 -6 -2 11 0.12 0.04
 -6 2 11 0.1 0.04
 4 -2 -11 0.72 0.08
 -4 -2 11 0.9 0.08
 -4 2 11 0.74 0.07
 4 2 -11 0.76 0.07
 -2 -2 11 7.8 0.31
 2 -2 -11 8.21 0.42
 -2 2 11 7.22 0.31
 2 2 -11 7.47 0.4
 0 -2 -11 3.72 0.22
 0 -2 11 3.65 0.16
 0 2 -11 3.63 0.21
 -2 -2 -11 0 0.03
 -2 -2 -11 0.01 0.02
 -2 2 -11 0.05 0.02
 -4 -2 -11 1.02 0.08
 -4 2 -11 1.1 0.09
 -6 -2 -11 0.03 0.03
 -6 2 -11 0.03 0.03
 -7 -3 11 0.03 0.04
 -7 -3 11 0.02 0.04
 -7 3 11 0.05 0.04
 -5 -3 11 0.17 0.05
 -5 -3 11 0.33 0.05
 -5 3 11 0.17 0.04
 -3 -3 11 1.25 0.09
 -3 -3 11 1.29 0.09
 3 -3 -11 1.27 0.12
 -3 3 11 1.33 0.09
 3 3 -11 1.31 0.1
 -1 -3 11 0.7 0.06
 1 -3 -11 0.63 0.08
 -1 3 11 0.74 0.06
 1 3 -11 0.7 0.07
 -1 -3 -11 0.04 0.02
 -1 -3 -11 0.1 0.04
 1 -3 11 0.1 0.02
 -3 -3 -11 0.47 0.06
 -3 3 -11 0.68 0.07
 -5 -3 -11 0 0.02
 -5 3 -11 0.02 0.03
 -6 -4 11 0.38 0.07
 -6 -4 11 0.34 0.06
 -6 4 11 0.31 0.06
 4 -4 -11 0.09 0.04
 -4 -4 11 0.06 0.03
 -4 -4 11 0.07 0.03
 -4 4 11 0.07 0.03
 2 -4 -11 1.67 0.14
 -2 -4 11 1.67 0.1
 -2 4 11 1.42 0.09
 2 4 -11 1.55 0.12
 0 -4 11 0.05 0.02
 0 -4 -11 0.04 0.04
 -2 -4 -11 0.78 0.09
 -2 -4 -11 0.71 0.06
 -4 -4 -11 0.42 0.06
 -4 4 -11 0.43 0.07
 -6 -4 -11 -0.02 0.02
 -6 4 -11 -0.01 0.02
 -7 -5 11 0.32 0.07
 -5 -5 11 0.14 0.04
 -5 -5 11 0.09 0.04
 -5 5 11 0.05 0.03
 3 -5 -11 15.09 0.76
 -3 -5 11 14.45 0.69
 -3 -5 11 14.58 0.57
 -3 5 11 14.55 0.57
 1 -5 -11 6.27 0.35
 -1 -5 11 6.19 0.25
 1 5 -11 5.84 0.32
 -1 5 11 5.95 0.25
 1 -5 11 4.08 0.18
 -1 -5 -11 3.85 0.21
 -1 -5 -11 4.57 0.26
 -3 -5 -11 0.04 0.03
 -3 -5 -11 0.05 0.04
 -3 5 -11 0.02 0.03
 -5 -5 -11 0.42 0.06
 -5 5 -11 0.39 0.06
 -6 -6 11 0.04 0.04
 -6 -6 11 0.07 0.04
 -6 6 11 0.11 0.04
 4 -6 -11 2.33 0.16
 -4 -6 11 2.38 0.13
 -4 -6 11 2.2 0.15
 -4 6 11 2.25 0.13
 2 -6 -11 0.18 0.06
 -2 -6 11 0.21 0.04
 -2 6 11 0.21 0.04
 0 -6 -11 1.85 0.16
 0 -6 11 1.61 0.1
 -2 -6 -11 -0.01 0.03
 -2 -6 -11 0.06 0.03
 -2 6 -11 0.02 0.02
 -4 -6 -11 0.05 0.03
 -4 -6 -11 0.01 0.03
 -4 6 -11 0.02 0.03
 -6 -6 -11 0 0.02
 -6 -6 -11 0.08 0.04
 -6 6 -11 0.02 0.03
 -5 -7 11 0.95 0.09
 -5 -7 11 0.91 0.11
 -5 7 11 0.88 0.09
 -3 -7 11 7.04 0.38
 -3 -7 11 7.47 0.31
 -3 7 11 7.54 0.32
 1 -7 -11 0.48 0.08
 -1 -7 11 0.43 0.05
 -1 7 11 0.51 0.06
 -1 -7 -11 6.76 0.37
 -1 -7 -11 5.68 0.3
 -3 -7 -11 0.09 0.04
 -3 -7 -11 0.02 0.04
 -3 7 -11 0.08 0.03
 -5 -7 -11 0.18 0.06
 -5 -7 -11 0.13 0.04
 -5 7 -11 0.09 0.04
 -6 -8 11 0.08 0.04
 -6 -8 11 0.05 0.04
 -6 8 11 0.07 0.04
 -4 -8 11 0.14 0.04
 -4 -8 11 0.2 0.06
 4 -8 -11 0.17 0.05
 -4 8 11 0.17 0.04
 2 -8 -11 0.42 0.08
 -2 -8 11 0.59 0.07
 -2 8 11 0.47 0.06
 0 -8 -11 1.05 0.13
 0 -8 11 1 0.08
 0 8 11 0.91 0.07
 -2 -8 -11 0.27 0.06
 -2 -8 -11 0.24 0.07
 -2 8 -11 0.34 0.05
 -4 -8 -11 -0.02 0.03
 -4 -8 -11 0 0.04
 -5 -9 11 0.61 0.08
 -5 -9 11 0.47 0.09
 -5 9 11 0.62 0.08
 -3 -9 11 0.27 0.06
 -3 -9 11 0.37 0.06
 3 -9 -11 0.2 0.06
 -3 9 11 0.26 0.05
 1 -9 -11 0.31 0.07
 -1 -9 11 0.33 0.05
 -1 9 11 0.39 0.05
 -1 -9 -11 1.41 0.15
 -1 -9 -11 1.12 0.1
 -1 9 -11 1.4 0.09
 -3 -9 -11 0.64 0.1
 -3 -9 -11 0.69 0.09
 -3 9 -11 0.89 0.08
 -5 -9 -11 0.06 0.05
 -5 -9 -11 0.17 0.07
 -5 9 -11 0.18 0.05
 -4 -10 11 1.17 0.1
 -4 -10 11 0.94 0.12
 -4 10 11 0.96 0.1
 -2 -10 11 -0.02 0.03
 2 -10 -11 -0.04 0.04
 -2 10 11 -0.01 0.02
 0 -10 -11 0.23 0.08
 0 10 11 0.21 0.04
 0 10 -11 0.17 0.04
 -2 -10 -11 0.27 0.08
 -2 -10 -11 0.37 0.07
 -2 10 -11 0.32 0.05
 -4 -10 -11 0.31 0.07
 -4 -10 -11 0.35 0.08
 -4 10 -11 0.33 0.05
 -3 -11 11 0.3 0.05
 -3 -11 11 0.22 0.06
 3 -11 -11 0.16 0.06
 -3 11 11 0.27 0.05
 1 -11 -11 0.23 0.07
 -1 11 11 0.21 0.04
 -1 -11 -11 1.91 0.14
 -1 -11 -11 2.03 0.19
 -1 11 -11 2.16 0.12
 -3 -11 -11 0.87 0.13
 -3 -11 -11 0.84 0.11
 -3 11 -11 0.99 0.09
 2 -12 -11 0.47 0.09
 -2 12 11 0.55 0.07
 0 -12 -11 0.41 0.09
 0 12 -11 0.33 0.06
 0 12 11 0.31 0.05
 -2 -12 -11 0.02 0.04
 -2 -12 -11 0.01 0.07
 -2 12 -11 0.05 0.04
 1 -13 -11 1.58 0.16
 -1 13 11 1.53 0.12
 1 13 -11 1.45 0.11
 -1 -13 -11 -0.15 0.06
 1 13 11 -0.01 0.03
 -1 13 -11 -0.01 0.03
 -6 0 12 1.55 0.11
 4 0 -12 2.47 0.16
 -4 0 12 2.53 0.14
 2 0 -12 1.25 0.12
 -2 0 12 1.13 0.08
 0 0 -12 0.17 0.04
 0 0 12 0.14 0.03
 -2 0 -12 1.16 0.08
 -4 0 -12 0.38 0.06
 -6 0 -12 0.15 0.04
 -7 -1 12 0.5 0.07
 -7 1 12 0.33 0.06
 -5 -1 12 0.53 0.07
 -5 1 12 0.55 0.07
 3 -1 -12 1.1 0.11
 -3 -1 12 1.03 0.08
 3 1 -12 1.15 0.11
 -3 1 12 1.15 0.09
 -1 -1 12 4.4 0.19
 1 -1 -12 4.39 0.26
 -1 1 12 4.28 0.19
 1 1 -12 4.57 0.26
 -1 -1 -12 1.45 0.12
 -1 -1 -12 1.29 0.08
 -1 1 -12 1.24 0.09
 -3 -1 -12 0.19 0.04
 -3 1 -12 0.14 0.04
 -5 -1 -12 0.08 0.03
 -5 1 -12 0.08 0.03
 -6 -2 12 -0.01 0.03
 -6 2 12 0.03 0.03
 4 -2 -12 0.31 0.06
 -4 -2 12 0.3 0.05
 4 2 -12 0.28 0.04
 -4 2 12 0.28 0.05
 2 -2 -12 0.46 0.07
 -2 -2 12 0.35 0.05
 -2 2 12 0.39 0.05
 2 2 -12 0.48 0.06
 0 -2 -12 3.43 0.21
 0 -2 12 3.27 0.15
 0 2 -12 3.14 0.2
 -2 -2 -12 1.31 0.12
 -2 -2 -12 1.12 0.08
 -2 2 -12 1.11 0.09
 -4 -2 -12 0.41 0.06
 -4 2 -12 0.52 0.07
 -6 -2 -12 0.03 0.03
 -6 2 -12 0.01 0.03
 -7 -3 12 0.93 0.1
 -7 3 12 0.79 0.09
 -5 -3 12 2.01 0.13
 -5 -3 12 2.08 0.13
 -5 3 12 2.14 0.13
 -3 -3 12 0.11 0.04
 3 -3 -12 0.03 0.05
 -3 3 12 0.14 0.04
 3 3 -12 0.08 0.04
 -1 -3 12 2 0.11
 1 -3 -12 2.1 0.16
 1 3 -12 1.92 0.13
 -1 3 12 2 0.11
 1 -3 12 1.99 0.1
 -1 -3 -12 1.96 0.15
 -3 -3 -12 1.54 0.1
 -3 -3 -12 1.72 0.14
 -3 3 -12 1.57 0.11
 -5 -3 -12 0.24 0.05
 -5 3 -12 0.23 0.05
 -6 -4 12 1.63 0.12
 -6 -4 12 1.43 0.12
 -6 4 12 1.47 0.11
 4 -4 -12 1.32 0.12
 -4 -4 12 1.29 0.1
 -4 -4 12 1.24 0.1
 -4 4 12 1.23 0.1
 -2 -4 12 6.71 0.28
 2 -4 -12 6.93 0.38
 -2 4 12 6.66 0.28
 2 4 -12 6.62 0.36
 0 -4 -12 3.1 0.2
 0 -4 12 2.83 0.14
 0 4 -12 2.8 0.18
 -2 -4 -12 0.05 0.02
 -2 -4 -12 0.05 0.04
 -4 -4 -12 0 0.02
 -4 -4 -12 0.01 0.03
 -4 4 -12 0.01 0.02
 -6 -4 -12 0.1 0.04
 -6 4 -12 0.07 0.04
 -5 -5 12 0.3 0.06
 -5 -5 12 0.17 0.04
 -5 5 12 0.21 0.05
 -3 -5 12 3.2 0.16
 3 -5 -12 3.23 0.21
 -3 5 12 3.18 0.16
 1 -5 -12 0.69 0.09
 -1 -5 12 0.74 0.07
 -1 5 12 0.81 0.07
 1 5 -12 0.82 0.08
 -1 -5 -12 0.07 0.05
 1 -5 12 0.07 0.02
 -3 -5 -12 0.35 0.07
 -3 -5 -12 0.29 0.05
 -3 5 -12 0.34 0.06
 -5 -5 -12 0 0.02
 -5 5 -12 -0.02 0.02
 -6 -6 12 0.15 0.05
 -6 -6 12 0.16 0.05
 -6 6 12 0.19 0.05
 -4 -6 12 2.34 0.14
 -4 -6 12 2.37 0.16
 -4 6 12 2.27 0.14
 2 -6 -12 0.89 0.11
 -2 -6 12 1.17 0.09
 -2 6 12 1.19 0.09
 0 -6 -12 3.66 0.24
 0 -6 12 3.12 0.16
 -2 -6 -12 0.66 0.09
 -2 -6 -12 0.7 0.07
 -2 6 -12 0.78 0.06
 -4 -6 -12 0.07 0.03
 -4 -6 -12 0.09 0.04
 -4 6 -12 0.06 0.03
 -5 -7 12 1 0.12
 -5 -7 12 0.97 0.09
 -5 7 12 0.77 0.09
 3 -7 -12 1.96 0.16
 -3 -7 12 2.06 0.12
 -3 7 12 1.94 0.13
 -1 -7 12 0.58 0.06
 1 -7 -12 0.66 0.1
 -1 7 12 0.66 0.06
 1 7 -12 0.71 0.07
 -1 -7 -12 0.81 0.07
 -1 -7 -12 0.78 0.1
 -3 -7 -12 0.18 0.05
 -3 -7 -12 0.15 0.06
 -5 -7 -12 0.2 0.05
 -5 -7 -12 0.18 0.06
 -5 7 -12 0.15 0.05
 4 -8 -12 0.5 0.08
 -4 -8 12 0.62 0.09
 -4 -8 12 0.57 0.07
 -4 8 12 0.66 0.08
 2 -8 -12 0.03 0.06
 -2 -8 12 0.09 0.04
 -2 8 12 0.05 0.03
 0 -8 12 0.1 0.04
 0 -8 -12 0.06 0.05
 -2 -8 -12 0.08 0.05
 -2 -8 -12 0.09 0.05
 -2 8 -12 0.22 0.04
 -4 -8 -12 0.01 0.04
 -4 -8 -12 0.12 0.05
 -5 -9 12 0.34 0.06
 -5 -9 12 0.46 0.08
 -5 9 12 0.31 0.06
 3 -9 -12 0.09 0.05
 -3 -9 12 0.18 0.04
 -3 9 12 0.22 0.05
 -1 -9 12 2.46 0.14
 1 -9 -12 2.49 0.2
 -1 9 12 2.78 0.14
 -1 -9 -12 3.51 0.24
 -1 -9 -12 2.89 0.18
 -1 9 -12 3.27 0.16
 -3 -9 -12 0.05 0.06
 -3 -9 -12 -0.01 0.04
 -3 9 -12 0.08 0.03
 -4 -10 12 0.15 0.05
 -4 -10 12 0.12 0.05
 -4 10 12 0.13 0.04
 -2 -10 12 -0.01 0.03
 2 -10 -12 0.04 0.06
 -2 10 12 0.03 0.03
 0 -10 -12 0.17 0.07
 0 10 -12 0.23 0.05
 0 10 12 0.22 0.04
 -2 -10 -12 2.12 0.21
 -2 -10 -12 1.83 0.14
 -2 10 -12 2.38 0.12
 -4 -10 -12 0.53 0.1
 -4 -10 -12 0.51 0.09
 -4 10 -12 0.66 0.07
 -3 -11 12 0.09 0.04
 3 -11 -12 0.03 0.05
 -3 11 12 0.08 0.04
 1 -11 -12 0.01 0.06
 -1 11 12 0.01 0.02
 -1 -11 -12 0.57 0.11
 -1 11 -12 0.65 0.07
 -3 -11 -12 0.33 0.09
 -3 -11 -12 0.37 0.08
 -3 11 -12 0.46 0.06
 2 -12 -12 0.13 0.06
 -2 12 12 0.13 0.04
 0 -12 -12 -0.05 0.06
 0 12 12 0 0.03
 0 12 -12 -0.03 0.03
 -2 -12 -12 0.11 0.09
 -2 12 -12 0.22 0.05
 -6 0 13 -0.02 0.03
 -4 0 13 0.01 0.03
 4 0 -13 0 0.03
 2 0 -13 0.09 0.04
 -2 0 13 0 0.02
 0 0 -13 -0.01 0.03
 0 0 13 -0.01 0.02
 -2 0 -13 0 0.02
 -4 0 -13 0.48 0.07
 -6 0 -13 0.02 0.03
 -5 -1 13 2.63 0.15
 -5 1 13 2.89 0.16
 3 -1 -13 18.82 0.94
 -3 -1 13 17.72 0.71
 3 1 -13 19.14 0.94
 -3 1 13 18.02 0.71
 1 -1 -13 2.35 0.17
 -1 -1 13 2.09 0.12
 1 1 -13 2.34 0.16
 -1 1 13 2.19 0.12
 -1 -1 -13 3.16 0.2
 -1 -1 -13 2.67 0.15
 -1 1 -13 2.99 0.19
 -1 1 -13 2.76 0.16
 -3 -1 -13 0.3 0.05
 -3 1 -13 0.3 0.05
 -5 -1 -13 0.07 0.03
 -5 1 -13 0.11 0.04
 -6 -2 13 0.05 0.04
 -6 2 13 0.03 0.04
 4 -2 -13 0.17 0.05
 -4 -2 13 0.22 0.04
 -4 2 13 0.18 0.04
 4 2 -13 0.19 0.04
 2 -2 -13 0.86 0.1
 -2 -2 13 0.98 0.08
 -2 2 13 1.03 0.08
 2 2 -13 0.88 0.09
 0 -2 13 3.34 0.16
 0 -2 -13 3.52 0.22
 0 2 -13 3.38 0.21
 -2 -2 -13 0.78 0.07
 -2 -2 -13 0.88 0.1
 -2 2 -13 0.98 0.08
 -4 -2 -13 0.09 0.03
 -4 2 -13 0.09 0.04
 -6 -2 -13 0.05 0.03
 -6 2 -13 0.05 0.04
 -5 -3 13 0.11 0.04
 -5 3 13 0.06 0.03
 -3 -3 13 0.33 0.05
 3 -3 -13 0.35 0.07
 3 3 -13 0.24 0.05
 -3 3 13 0.23 0.04
 -1 -3 13 0.71 0.07
 1 -3 -13 0.8 0.1
 1 3 -13 0.87 0.09
 -1 3 13 0.72 0.06
 -1 -3 -13 0.05 0.04
 -3 -3 -13 0 0.03
 -3 -3 -13 0 0.02
 -3 3 -13 0.03 0.03
 -5 -3 -13 0.05 0.03
 -5 3 -13 0.07 0.04
 -6 -4 13 0 0.03
 -6 4 13 0 0.03
 -4 -4 13 0.7 0.08
 4 -4 -13 0.43 0.07
 -4 -4 13 0.45 0.06
 4 4 -13 0.62 0.06
 -4 4 13 0.51 0.07
 -2 -4 13 0.08 0.03
 2 -4 -13 0.13 0.06
 -2 4 13 0.13 0.04
 2 4 -13 0.03 0.04
 0 -4 -13 0.95 0.11
 0 -4 13 0.9 0.07
 0 4 -13 1 0.1
 -2 -4 -13 0 0.02
 -2 -4 -13 -0.01 0.03
 -2 4 -13 -0.01 0.02
 -4 -4 -13 0.18 0.05
 -4 -4 -13 0.19 0.04
 -4 4 -13 0.11 0.04
 -5 -5 13 0.81 0.1
 -5 -5 13 0.65 0.07
 -5 5 13 0.72 0.08
 3 -5 -13 0.28 0.07
 -3 -5 13 0.29 0.05
 -3 5 13 0.31 0.05
 -1 -5 13 11.22 0.44
 1 -5 -13 11.5 0.6
 -1 5 13 10.96 0.44
 1 5 -13 10.7 0.57
 -1 -5 -13 1.72 0.16
 1 -5 13 1.61 0.09
 -3 -5 -13 1.33 0.1
 -3 -5 -13 1.6 0.14
 -3 5 -13 1.22 0.1
 -5 -5 -13 -0.01 0.02
 -5 -5 -13 0.02 0.04
 -5 5 -13 0.03 0.03
 -6 -6 13 0.09 0.04
 -6 6 13 0.01 0.03
 -4 -6 13 0.46 0.07
 4 -6 -13 0.22 0.06
 -4 -6 13 0.37 0.06
 -4 6 13 0.33 0.06
 -2 -6 13 2.23 0.13
 2 -6 -13 2.23 0.18
 -2 6 13 2.17 0.13
 0 -6 -13 0.05 0.05
 0 -6 13 0.08 0.03
 -2 -6 -13 0.5 0.09
 -2 -6 -13 0.39 0.06
 -2 6 -13 0.51 0.05
 -4 -6 -13 0.05 0.03
 -4 -6 -13 0 0.04
 -4 6 -13 0.03 0.03
 -5 -7 13 0.43 0.07
 -5 -7 13 0.42 0.06
 -5 7 13 0.46 0.07
 3 -7 -13 0.91 0.11
 -3 -7 13 1.04 0.09
 -3 7 13 1.26 0.1
 -1 -7 13 6.26 0.27
 1 -7 -13 6.77 0.38
 1 7 -13 6.02 0.34
 -1 7 13 6.37 0.27
 -1 -7 -13 0.1 0.06
 1 -7 13 0.21 0.04
 -3 -7 -13 1.75 0.13
 -3 -7 -13 2.12 0.18
 -5 -7 -13 0.05 0.04
 -5 -7 -13 -0.01 0.03
 -5 7 -13 0.01 0.03
 4 -8 -13 0.11 0.05
 -4 -8 13 0.16 0.05
 -4 -8 13 0.14 0.05
 -4 8 13 0.02 0.03
 -2 -8 13 0.21 0.05
 2 -8 -13 0.14 0.07
 -2 8 13 0.24 0.05
 0 -8 -13 0.31 0.08
 0 -8 13 0.33 0.05
 -2 -8 -13 0.35 0.08
 -2 -8 -13 0.36 0.07
 -2 8 -13 0.42 0.05
 -4 -8 -13 0.03 0.04
 -4 -8 -13 -0.03 0.04
 -4 8 -13 0.04 0.03
 3 -9 -13 0.48 0.09
 -3 -9 13 0.67 0.08
 -3 9 13 0.74 0.08
 -1 -9 13 0.17 0.04
 1 -9 -13 0.13 0.07
 -1 9 13 0.22 0.04
 -1 -9 -13 0.07 0.07
 -1 9 -13 0.09 0.04
 -3 -9 -13 0.12 0.06
 -3 -9 -13 0.26 0.08
 -3 9 -13 0.23 0.05
 -4 -10 13 0.26 0.07
 4 -10 -13 0.13 0.06
 -2 -10 13 1.21 0.1
 2 -10 -13 1.07 0.14
 -2 10 13 1.18 0.1
 0 -10 -13 -0.05 0.06
 -2 -10 -13 0.04 0.07
 -2 10 -13 -0.03 0.03
 3 -11 -13 0.11 0.06
 1 -11 -13 0.3 0.09
 -1 11 13 0.32 0.05
 -1 -11 -13 0.21 0.09
 -1 11 -13 0.17 0.04
 0 -12 -13 0.27 0.09
 0 12 -13 0.59 0.07
 -6 0 14 0.96 0.1
 4 0 -14 2.69 0.18
 -4 0 14 2.71 0.15
 -2 0 14 4.24 0.2
 2 0 -14 4.15 0.26
 0 0 -14 0.59 0.08
 -2 0 -14 0.01 0.02
 -2 0 -14 0.05 0.04
 -4 0 -14 0.32 0.06
 -5 -1 14 1.21 0.1
 -5 1 14 1.05 0.1
 -3 -1 14 1.18 0.09
 3 -1 -14 1.09 0.11
 3 1 -14 0.88 0.1
 -3 1 14 0.83 0.08
 -1 -1 14 0.55 0.06
 1 -1 -14 0.71 0.09
 1 1 -14 0.72 0.09
 -1 1 14 0.65 0.06
 -1 -1 -14 2.05 0.16
 -1 -1 -14 1.84 0.11
 -1 1 -14 1.96 0.15
 -1 1 -14 1.94 0.12
 -3 -1 -14 0.3 0.05
 -3 1 -14 0.28 0.05
 -5 -1 -14 0.04 0.03
 -5 1 -14 0.01 0.02
 -6 -2 14 0.06 0.04
 -6 2 14 0.07 0.04
 4 -2 -14 0.05 0.04
 -4 2 14 -0.02 0.02
 4 2 -14 -0.01 0.03
 2 -2 -14 0.09 0.05
 -2 -2 14 0.07 0.03
 -2 2 14 0.07 0.03
 2 2 -14 0.16 0.05
 0 -2 -14 0.32 0.07
 0 -2 14 0.28 0.04
 0 2 -14 0.29 0.06
 -2 -2 -14 0.7 0.1
 -2 -2 -14 0.61 0.06
 -2 2 -14 0.75 0.07
 -4 -2 -14 0.3 0.05
 -4 2 -14 0.39 0.07
 5 -3 -14 2.35 0.16
 -5 -3 14 2.34 0.14
 -5 3 14 2.31 0.14
 -3 -3 14 3.35 0.17
 3 -3 -14 3.37 0.22
 -3 3 14 3.36 0.17
 3 3 -14 3.44 0.21
 -1 -3 14 0.07 0.03
 1 -3 -14 0.09 0.05
 -1 3 14 0.06 0.03
 1 3 -14 0.05 0.04
 -1 -3 -14 0.72 0.1
 -1 3 -14 0.71 0.07
 -3 -3 -14 0.47 0.06
 -3 -3 -14 0.47 0.08
 -3 3 -14 0.48 0.07
 -5 -3 -14 0.26 0.06
 -5 3 -14 0.43 0.08
 -6 -4 14 0.62 0.08
 -6 4 14 0.67 0.08
 -4 -4 14 2.62 0.15
 4 -4 -14 2.55 0.18
 -4 4 14 2.49 0.15
 -2 -4 14 1.25 0.09
 2 -4 -14 1.08 0.12
 -2 4 14 1.24 0.09
 2 4 -14 1.16 0.12
 0 -4 -14 4.99 0.3
 0 -4 14 4.65 0.21
 0 4 -14 4.68 0.28
 -2 -4 -14 1.24 0.13
 -2 -4 -14 0.94 0.07
 -2 4 -14 0.98 0.09
 -4 -4 -14 0.02 0.02
 -4 -4 -14 0 0.03
 -4 4 -14 0.03 0.03
 -5 -5 14 0.11 0.04
 -5 5 14 0.16 0.05
 -3 -5 14 0.38 0.05
 3 -5 -14 0.39 0.08
 -3 5 14 0.32 0.05
 1 -5 -14 2.04 0.18
 -1 -5 14 1.97 0.12
 1 5 -14 1.86 0.14
 -1 5 14 2.1 0.12
 1 -5 14 0.41 0.05
 -1 -5 -14 0.37 0.08
 -3 -5 -14 0.01 0.04
 -3 -5 -14 0.04 0.03
 -3 5 -14 0.05 0.03
 -5 -5 -14 0.2 0.06
 -5 -5 -14 0.17 0.05
 -5 5 -14 0.18 0.05
 4 -6 -14 0.31 0.07
 -4 -6 14 0.37 0.06
 -4 6 14 0.37 0.06
 -2 -6 14 2.69 0.14
 2 -6 -14 2.77 0.21
 -2 6 14 2.75 0.14
 2 6 -14 2.29 0.17
 0 -6 -14 0.78 0.11
 0 -6 14 0.88 0.08
 0 6 -14 1.05 0.1
 -2 -6 -14 1.9 0.17
 -2 -6 -14 1.31 0.1
 -4 -6 -14 0 0.04
 -4 -6 -14 0.07 0.03
 -4 6 -14 0.05 0.04
 -5 -7 14 0.31 0.07
 -5 -7 14 0.22 0.05
 -5 7 14 0.19 0.05
 -3 -7 14 1.1 0.1
 3 -7 -14 0.91 0.12
 -3 7 14 1.29 0.1
 -1 -7 14 1.5 0.1
 1 -7 -14 1.16 0.14
 1 7 -14 1.51 0.12
 -1 7 14 1.81 0.11
 -1 -7 -14 0.14 0.06
 1 -7 14 0.14 0.04
 -3 -7 -14 0.09 0.05
 -3 -7 -14 0.05 0.04
 -3 7 -14 0.13 0.04
 4 -8 -14 -0.02 0.05
 -4 -8 14 0.03 0.04
 -4 8 14 0.01 0.03
 -2 -8 14 0.83 0.08
 2 -8 -14 0.66 0.11
 -2 8 14 0.81 0.08
 0 -8 14 0.05 0.03
 0 -8 -14 0.03 0.06
 -2 -8 -14 0.2 0.07
 -2 8 -14 0.27 0.05
 -4 -8 -14 0.15 0.05
 -4 8 -14 0.18 0.05
 -3 -9 14 0.49 0.07
 3 -9 -14 0.23 0.07
 -3 9 14 0.45 0.07
 -1 -9 14 0.08 0.04
 1 -9 -14 0.07 0.07
 -1 9 14 0.12 0.04
 -1 -9 -14 1.59 0.18
 -1 9 -14 1.47 0.1
 -3 -9 -14 0.62 0.1
 -3 -9 -14 0.53 0.09
 -3 9 -14 0.71 0.07
 2 -10 -14 0.03 0.06
 -2 -10 14 0.01 0.03
 -2 10 14 0.04 0.03
 0 -10 -14 -0.06 0.07
 -2 -10 -14 -0.05 0.06
 -2 10 -14 0.06 0.03
 1 -11 -14 0.1 0.08
 -1 11 14 0.13 0.04
 -1 -11 -14 -0.06 0.07
 -1 11 -14 0.02 0.03
 -6 0 15 0.05 0.04
 4 0 -15 0 0.04
 -4 0 15 -0.01 0.03
 -2 0 15 0.02 0.03
 2 0 -15 -0.02 0.04
 0 0 -15 -0.02 0.03
 0 0 15 -0.02 0.02
 -2 0 -15 0.02 0.02
 -2 0 -15 0 0.03
 -4 0 -15 0.03 0.03
 5 -1 -15 0.02 0.04
 -5 -1 15 0.03 0.04
 -5 1 15 -0.01 0.03
 3 -1 -15 3.76 0.24
 -3 -1 15 3.62 0.18
 3 1 -15 3.56 0.23
 -3 1 15 3.29 0.18
 1 -1 -15 14.38 0.73
 -1 -1 15 13.28 0.54
 1 1 -15 14.6 0.73
 -1 1 15 12.93 0.54
 -1 -1 -15 1.57 0.14
 -1 -1 -15 1.37 0.09
 -1 1 -15 1.53 0.1
 -1 1 -15 1.59 0.14
 -3 -1 -15 0.47 0.08
 -3 -1 -15 0.47 0.07
 -3 1 -15 0.51 0.07
 -5 -1 -15 0.02 0.03
 -5 1 -15 0.01 0.03
 -4 -2 15 0.01 0.03
 4 -2 -15 -0.05 0.04
 -4 2 15 -0.03 0.03
 4 2 -15 -0.03 0.03
 2 -2 -15 0.25 0.07
 -2 -2 15 0.21 0.05
 -2 2 15 0.26 0.05
 2 2 -15 0.25 0.06
 0 -2 15 0.18 0.04
 0 -2 -15 0.19 0.06
 0 2 -15 0.32 0.05
 0 2 -15 0.2 0.05
 -2 -2 -15 0.43 0.08
 -2 -2 -15 0.51 0.06
 -2 2 -15 0.72 0.08
 -4 -2 -15 0.07 0.03
 -4 2 -15 0.1 0.04
 -5 -3 15 0 0.04
 5 -3 -15 0.01 0.04
 -5 3 15 0.01 0.03
 -3 -3 15 0.08 0.04
 3 -3 -15 0.03 0.05
 3 3 -15 0.06 0.04
 -3 3 15 0.1 0.04
 -1 -3 15 0.15 0.04
 1 -3 -15 0.08 0.05
 -1 3 15 0.18 0.04
 1 3 -15 0.13 0.05
 -1 -3 -15 0.38 0.08
 -1 3 -15 0.5 0.08
 -1 3 -15 0.5 0.07
 -3 -3 -15 0.01 0.04
 -3 -3 -15 0.03 0.02
 -3 3 -15 0.03 0.03
 -5 -3 -15 -0.03 0.02
 -5 3 -15 0.01 0.03
 -4 -4 15 0 0.03
 4 -4 -15 -0.02 0.05
 -4 4 15 0 0.03
 2 -4 -15 0.55 0.1
 -2 -4 15 0.47 0.06
 -2 4 15 0.47 0.06
 2 4 -15 0.4 0.07
 0 -4 -15 0.14 0.06
 0 -4 15 0.11 0.04
 0 4 -15 0.13 0.04
 -2 -4 -15 0.2 0.04
 -2 -4 -15 0.15 0.05
 -2 4 -15 0.19 0.05
 -4 -4 -15 -0.01 0.04
 -4 -4 -15 0.03 0.03
 -4 4 -15 0.01 0.03
 5 -5 -15 0.04 0.04
 -5 -5 15 0.05 0.04
 -5 5 15 0 0.03
 -3 -5 15 0.8 0.08
 3 -5 -15 0.83 0.11
 -3 5 15 0.78 0.08
 -1 -5 15 0.26 0.05
 1 -5 -15 0.27 0.07
 1 5 -15 0.25 0.05
 -1 5 15 0.27 0.04
 -1 -5 -15 4.42 0.28
 1 -5 15 3.83 0.18
 -3 -5 -15 0.07 0.05
 -3 5 -15 0.09 0.04
 -4 -6 15 0.04 0.04
 4 -6 -15 0.04 0.05
 -4 6 15 0.04 0.04
 2 -6 -15 0.17 0.07
 -2 -6 15 0.21 0.05
 -2 6 15 0.2 0.05
 0 -6 15 1.14 0.08
 0 -6 -15 0.8 0.12
 0 6 -15 1.2 0.11
 -2 -6 -15 0 0.05
 -2 6 -15 0.03 0.03
 -4 -6 -15 0.02 0.03
 -4 -6 -15 0.06 0.05
 -4 6 -15 0.15 0.05
 -3 -7 15 0.69 0.08
 3 -7 -15 0.47 0.09
 -3 7 15 0.61 0.07
 -1 -7 15 0.72 0.08
 1 -7 -15 0.53 0.1
 -1 7 15 0.74 0.07
 1 7 -15 0.74 0.08
 -1 -7 -15 3.46 0.26
 1 -7 15 3.46 0.17
 -3 -7 -15 0 0.04
 -3 -7 -15 0.01 0.05
 -3 7 -15 0.03 0.03
 4 -8 -15 0.69 0.1
 -2 -8 15 0.07 0.04
 2 -8 -15 -0.05 0.05
 -2 8 15 0.11 0.04
 0 -8 -15 0.11 0.07
 0 -8 15 0.21 0.04
 0 8 -15 0.25 0.05
 -2 -8 -15 0.07 0.06
 -2 8 -15 0.09 0.04
 3 -9 -15 0.27 0.07
 -3 -9 15 0.45 0.07
 -3 9 15 0.37 0.06
 1 -9 -15 0.46 0.11
 -1 -9 15 0.38 0.06
 -1 9 15 0.48 0.06
 -1 -9 -15 0 0.06
 -1 9 -15 0.01 0.03
 2 -10 -15 0.08 0.07
 0 -10 -15 0.54 0.12
 -4 0 16 2.37 0.14
 4 0 -16 2.41 0.18
 2 0 -16 2.76 0.2
 -2 0 16 2.51 0.14
 0 0 -16 2.7 0.2
 -2 0 -16 0.2 0.05
 -2 0 -16 0.26 0.07
 -4 0 -16 -0.01 0.02
 5 -1 -16 0.09 0.04
 -5 -1 16 0.07 0.04
 -5 1 16 0.06 0.04
 5 1 -16 0.18 0.04
 3 -1 -16 1.66 0.16
 -3 -1 16 1.79 0.12
 -3 1 16 1.6 0.11
 3 1 -16 1.89 0.16
 -1 -1 16 0.48 0.06
 1 -1 -16 0.55 0.09
 1 1 -16 0.67 0.09
 -1 1 16 0.53 0.06
 -1 -1 -16 0.27 0.07
 -1 1 -16 0.2 0.04
 -1 1 -16 0.22 0.06
 -3 -1 -16 0.41 0.06
 -3 -1 -16 0.6 0.09
 -3 1 -16 0.52 0.07
 4 -2 -16 0.11 0.05
 -4 -2 16 0.13 0.04
 4 2 -16 0.01 0.04
 -4 2 16 0.12 0.04
 2 -2 -16 0.01 0.05
 -2 -2 16 0.04 0.03
 -2 2 16 0.02 0.03
 2 2 -16 -0.06 0.04
 0 -2 -16 -0.03 0.04
 0 -2 16 -0.07 0.03
 0 2 -16 -0.03 0.03
 0 2 -16 0 0.02
 -2 -2 -16 0.13 0.05
 -2 -2 -16 0.13 0.03
 -2 2 -16 0.13 0.05
 -2 2 -16 0.13 0.04
 -4 -2 -16 0.06 0.04
 -4 -2 -16 0.04 0.03
 -4 2 -16 0.04 0.04
 5 -3 -16 0.03 0.04
 -5 -3 16 -0.01 0.04
 -5 3 16 0 0.03
 3 -3 -16 3.03 0.22
 -3 -3 16 2.95 0.16
 3 3 -16 2.91 0.21
 -3 3 16 3.07 0.16
 -1 -3 16 1.87 0.11
 1 -3 -16 1.87 0.18
 1 3 -16 2.03 0.16
 -1 3 16 1.77 0.11
 -1 -3 -16 0.05 0.05
 -1 3 -16 0.09 0.05
 -1 3 -16 0.05 0.03
 -3 -3 -16 0.19 0.06
 -3 -3 -16 0.14 0.04
 -3 3 -16 0.21 0.05
 -4 -4 16 0.6 0.08
 4 -4 -16 0.42 0.08
 -4 4 16 0.66 0.08
 -2 -4 16 2.27 0.13
 2 -4 -16 2.21 0.19
 2 4 -16 2.1 0.17
 -2 4 16 2.26 0.13
 0 -4 16 1.21 0.08
 0 -4 -16 0.84 0.12
 0 4 -16 1.25 0.13
 -2 -4 -16 1.56 0.16
 -2 4 -16 1.59 0.12
 -4 -4 -16 0.21 0.06
 -4 -4 -16 0.24 0.05
 -4 4 -16 0.18 0.05
 -3 -5 16 0.2 0.05
 3 -5 -16 0.06 0.06
 -3 5 16 0.1 0.04
 -1 -5 16 0.25 0.05
 1 -5 -16 0.11 0.07
 1 5 -16 0.11 0.05
 -1 5 16 0.24 0.04
 -1 -5 -16 0.53 0.1
 1 -5 16 0.53 0.06
 -1 5 -16 0.7 0.09
 -3 -5 -16 0.07 0.03
 -3 -5 -16 0.14 0.06
 -3 5 -16 0.18 0.05
 4 -6 -16 -0.03 0.05
 -4 -6 16 -0.02 0.03
 -4 6 16 -0.01 0.03
 -2 -6 16 0.31 0.06
 2 -6 -16 0.33 0.09
 -2 6 16 0.24 0.05
 0 -6 16 1.76 0.11
 0 -6 -16 1.8 0.19
 0 6 -16 1.64 0.14
 -2 -6 -16 0.24 0.07
 -2 6 -16 0.4 0.07
 -3 -7 16 0.07 0.04
 3 -7 -16 0.05 0.06
 -3 7 16 0.15 0.04
 1 -7 -16 0.65 0.12
 -1 -7 16 0.9 0.09
 -1 7 16 0.94 0.08
 1 -7 16 0.53 0.06
 -1 -7 -16 0.56 0.11
 -3 7 -16 0.01 0.03
 2 -8 -16 -0.03 0.06
 -2 -8 16 0.04 0.04
 -2 8 16 0.07 0.03
 0 -8 16 0.46 0.06
 0 -8 -16 0.34 0.1
 -2 -8 -16 -0.04 0.06
 -2 8 -16 -0.01 0.03
 -1 -9 16 0.31 0.06
 1 -9 -16 0.33 0.1
 -1 9 16 0.41 0.06
 -1 -9 -16 -0.04 0.06
 -1 9 -16 -0.01 0.03
 4 0 -17 -0.01 0.04
 -4 0 17 -0.02 0.03
 2 0 -17 -0.08 0.05
 -2 0 17 -0.01 0.03
 0 0 -17 -0.04 0.04
 -2 0 -17 -0.01 0.02
 -2 0 -17 -0.03 0.04
 -4 0 -17 0 0.02
 3 -1 -17 -0.07 0.05
 -3 -1 17 0 0.03
 3 1 -17 -0.08 0.04
 -3 1 17 0.04 0.03
 1 -1 -17 2.35 0.2
 -1 -1 17 2.24 0.13
 -1 1 17 2.14 0.12
 1 1 -17 2.4 0.19
 -1 -1 -17 6.09 0.36
 -1 1 -17 5.25 0.3
 -1 1 -17 6.52 0.36
 -3 -1 -17 0.66 0.08
 -3 -1 -17 0.77 0.11
 -3 1 -17 0.64 0.1
 -3 1 -17 0.74 0.09
 -4 -2 17 0.9 0.09
 4 -2 -17 0.99 0.12
 4 2 -17 0.92 0.1
 -4 2 17 1.21 0.11
 -2 -2 17 0.01 0.03
 2 -2 -17 -0.05 0.05
 2 2 -17 -0.09 0.04
 -2 2 17 -0.03 0.03
 0 -2 -17 0.26 0.08
 0 -2 17 0.37 0.05
 0 2 -17 0.26 0.07
 -2 -2 -17 0.01 0.04
 -2 2 -17 0.06 0.03
 -2 2 -17 0.04 0.04
 -3 -3 17 0.04 0.03
 3 -3 -17 -0.02 0.05
 -3 3 17 0.06 0.03
 3 3 -17 -0.06 0.05
 1 -3 -17 -0.03 0.05
 -1 -3 17 0.06 0.04
 1 3 -17 -0.02 0.04
 -1 3 17 0.03 0.03
 -1 -3 -17 -0.04 0.04
 -1 3 -17 -0.01 0.03
 -1 3 -17 0.04 0.04
 -3 -3 -17 0.13 0.06
 -3 3 -17 0.27 0.06
 -4 -4 17 -0.03 0.03
 4 -4 -17 -0.03 0.05
 -4 4 17 -0.02 0.03
 2 -4 -17 -0.12 0.05
 -2 -4 17 -0.01 0.03
 2 4 -17 -0.09 0.04
 -2 4 17 0.01 0.03
 0 -4 17 0.21 0.04
 0 -4 -17 0.15 0.07
 0 4 -17 0.15 0.05
 -2 -4 -17 0.05 0.05
 -2 4 -17 0.09 0.04
 -3 -5 17 0.04 0.04
 3 -5 -17 0.03 0.06
 -3 5 17 0.01 0.03
 1 -5 -17 0.27 0.08
 -1 -5 17 0.45 0.06
 -1 5 17 0.48 0.06
 1 5 -17 0.52 0.08
 1 -5 17 0.11 0.03
 -1 -5 -17 0.03 0.06
 -1 5 -17 0.13 0.04
 -1 5 -17 0.16 0.05
 -3 -5 -17 0.77 0.11
 -3 5 -17 0.79 0.1
 -2 -6 17 0 0.04
 2 -6 -17 -0.06 0.06
 -2 6 17 0.03 0.03
 0 -6 17 0.01 0.03
 0 -6 -17 -0.05 0.05
 0 6 -17 0.01 0.04
 -2 -6 -17 0.21 0.08
 -2 6 -17 0.21 0.06
 1 -7 -17 0.44 0.11
 -1 -7 17 0.54 0.07
 -1 7 17 0.38 0.06
 1 -7 17 0.27 0.05
 -1 -7 -17 0.21 0.08
 -1 7 -17 0.43 0.07
 0 -8 -17 -0.06 0.07
 4 0 -18 0.22 0.07
 -2 0 18 1.71 0.11
 2 0 -18 1.62 0.17
 0 0 -18 1.71 0.17
 0 0 18 1.51 0.1
 -2 0 -18 0.71 0.11
 -3 -1 18 0.07 0.04
 3 -1 -18 0.04 0.06
 3 1 -18 0.02 0.05
 -3 1 18 0.1 0.04
 1 -1 -18 1.06 0.14
 -1 -1 18 1.18 0.09
 1 1 -18 1.02 0.13
 -1 1 18 1.2 0.09
 -1 -1 -18 0.09 0.05
 -1 1 -18 0.08 0.05
 -3 -1 -18 0.12 0.06
 -3 1 -18 0.06 0.04
 -3 1 -18 0.1 0.05
 2 -2 -18 0.01 0.06
 -2 -2 18 0.09 0.04
 2 2 -18 0 0.05
 -2 2 18 0.08 0.04
 0 -2 18 0.03 0.03
 0 -2 -18 0.05 0.06
 0 2 -18 0.06 0.05
 -2 -2 -18 0.02 0.05
 -2 2 -18 0.05 0.04
 -2 2 -18 0.04 0.04
 -3 -3 18 0.02 0.04
 3 -3 -18 -0.05 0.06
 3 3 -18 -0.15 0.04
 -3 3 18 -0.01 0.03
 1 -3 -18 1.82 0.19
 -1 -3 18 1.77 0.11
 1 3 -18 1.66 0.16
 -1 3 18 1.74 0.11
 -1 -3 -18 0.48 0.1
 -1 3 -18 0.47 0.09
 -1 3 -18 0.38 0.07
 -2 -4 18 0.56 0.07
 2 -4 -18 0.38 0.1
 -2 4 18 0.52 0.07
 2 4 -18 0.6 0.1
 0 -4 18 0.94 0.09
 0 -4 -18 1.11 0.15
 0 4 -18 1.02 0.12
 -2 -4 -18 0.64 0.11
 -2 4 -18 0.82 0.1
 -2 4 -18 0.73 0.11
 -1 -5 18 0.1 0.04
 1 -5 -18 -0.03 0.06
 1 5 -18 0.03 0.05
 -1 -5 -18 0.01 0.06
 1 -5 18 0.07 0.03
 -1 5 -18 0.02 0.04
 -1 5 -18 0.04 0.03
 2 -6 -18 -0.03 0.06
 0 -6 18 0.08 0.04
 0 -6 -18 -0.02 0.07
 0 6 -18 0.13 0.05
 2 0 -19 -0.13 0.05
 -2 0 19 -0.01 0.03
 0 0 -19 0 0.05
 1 -1 -19 -0.04 0.05
 -1 -1 19 0.02 0.03
 -1 1 19 0 0.03
 1 1 -19 -0.07 0.05
 -1 -1 -19 1.03 0.14
 -1 1 -19 0.83 0.12
 -2 -2 19 0.81 0.08
 2 -2 -19 0.69 0.12
 -2 2 19 0.74 0.08
 2 2 -19 0.83 0.12
 0 -2 -19 -0.06 0.05
 0 -2 19 0.01 0.03
 0 2 -19 0 0.05
 -1 -3 19 0.02 0.03
 1 -3 -19 -0.08 0.06
 -1 3 19 0.02 0.03
 1 3 -19 -0.02 0.05
 -1 -3 -19 -0.05 0.05
 -1 3 -19 0.01 0.04
 0 -4 -19 -0.07 0.06
 0 4 -19 0.08 0.05

_iucr_refine_instructions_details
;
TITL 1 in Cc New: C2/c
CELL 0.71073 7.338 13.429 16.375 90 93.653 90
ZERR 8 0.004 0.007 0.008 0 0.01 0
LATT 7
SYMM -X,+Y,0.5-Z
SFAC  C 2.310 20.844 1.02 10.208 1.589 0.569 0.865 51.651 0.216 0.003 0.002 =
 11.5 0.68 12.01
SFAC  H 0.493 10.511 0.323 26.126 0.14 3.142 0.041 57.8 0.003 0 0 0.624 0.35 =
 1.008
SFAC  N 12.213 0.006 3.132 9.893 2.013 28.997 1.166 0.583 -11.529 0.006 =
 0.003 19.6 0.68 14.01
SFAC  O 3.049 13.277 2.287 5.701 1.546 0.324 0.867 32.909 0.251 0.011 0.006 =
 32.5 0.68 16
UNIT 40 56 24 40
 
DANG 0.02 1.39 H5e H5d
 
L.S. 10
PLAN  20
SIZE 0.22 0.2 0.1
BOND $H
HTAB
CONF
fmap 2
acta
REM <olex2.extras>
REM <HklSrc "%.\\1.hkl">
REM </olex2.extras>
 
WGHT    0.064900    0.658800
FVAR       0.06677
O1    4    0.129944    0.069648    0.371182    11.00000    0.09916    0.03394 =
         0.05252   -0.00594    0.02617    0.00632
AFIX   3  0.8500
H1    2    0.086494    0.080298    0.417282    11.00000   -1.20000
AFIX   0
O2    4    0.224520    0.153597    0.266226    11.00000    0.10050    0.05753 =
         0.05079   -0.01338    0.03539    0.00685
O3    4   -0.003581    0.114002    0.509217    11.00000    0.07593    0.03260 =
         0.04793    0.00331    0.02081    0.00218
O4    4   -0.084815    0.251042    0.574890    11.00000    0.07219    0.03949 =
         0.03613    0.00234    0.02302    0.00206
AFIX   3  0.8500
H4    2   -0.114175    0.208792    0.610410    11.00000   -1.20000
AFIX   0
O5    4    0.312049    0.368744    0.180327    11.00000    0.13918    0.04535 =
         0.04881   -0.00022    0.04937    0.00220
AFIX   3  0.8500
H5D   2    0.336169    0.430614    0.179147    11.00000   -1.20000
H5E   2    0.279659    0.350644    0.226987    11.00000   -1.20000
AFIX   0
N1    3    0.038516    0.370375    0.457276    11.00000    0.05242    0.03365 =
         0.03392   -0.00058    0.01398   -0.00017
N2    3    0.107448    0.403660    0.390153    11.00000    0.05427    0.03103 =
         0.03277   -0.00137    0.01554   -0.00165
N3    3    0.157827    0.334768    0.338365    11.00000    0.05135    0.03807 =
         0.03355   -0.00131    0.01420    0.00125
C1    1    0.044209    0.270976    0.449123    11.00000    0.04360    0.03200 =
         0.03024   -0.00157    0.00775    0.00185
C2    1    0.118927    0.248551    0.374455    11.00000    0.04537    0.03544 =
         0.03125   -0.00164    0.00838    0.00236
C3    1    0.161656    0.153960    0.332211    11.00000    0.06008    0.04170 =
         0.04180   -0.00700    0.01401    0.00463
C4    1   -0.018149    0.204716    0.514070    11.00000    0.04552    0.03508 =
         0.03451   -0.00018    0.00736    0.00004
C5    1    0.127010    0.510445    0.373972    11.00000    0.08286    0.03236 =
         0.05337    0.00311    0.02539   -0.00382
AFIX 137
H5A   2    0.243656    0.522687    0.352504    11.00000   -1.50000
H5B   2    0.118397    0.547000    0.423960    11.00000   -1.50000
H5C   2    0.031777    0.531528    0.334862    11.00000   -1.50000
HKLF 4
 
REM  1 in Cc New: C2/c
REM R1 =  0.0424 for   1215 Fo > 4sig(Fo)  and  0.0530 for all   1499 data
REM    119 parameters refined using      1 restraints
 
END  
     
WGHT      0.0649      0.6588 
REM Highest difference peak  0.271,  deepest hole -0.269,  1-sigma level  0.049
Q1    1   0.4167  0.3837  0.2077  11.00000  0.05    0.27
Q2    1  -0.0205  0.5423  0.3801  11.00000  0.05    0.19
Q3    1   0.2458  0.3408  0.3145  11.00000  0.05    0.16
Q4    1   0.0309  0.2440  0.4040  11.00000  0.05    0.15
Q5    1   0.2496  0.5364  0.4203  11.00000  0.05    0.15
Q6    1  -0.0149  0.2432  0.4735  11.00000  0.05    0.15
Q7    1   0.1618  0.5217  0.3169  11.00000  0.05    0.15
Q8    1   0.5000  0.3659  0.2500  10.50000  0.05    0.14
Q9    1   0.3579  0.1406  0.2554  11.00000  0.05    0.12
Q10   1   0.0487  0.2512  0.5689  11.00000  0.05    0.12
Q11   1   0.4383  0.1795  0.3135  11.00000  0.05    0.12
Q12   1  -0.0671  0.3918  0.4625  11.00000  0.05    0.12
Q13   1   0.0889  0.1761  0.2683  11.00000  0.05    0.11
Q14   1   0.0601  0.1686  0.6698  11.00000  0.05    0.10
Q15   1  -0.1433  0.1047  0.5178  11.00000  0.05    0.10
Q16   1  -0.0282  0.3832  0.5190  11.00000  0.05    0.10
Q17   1  -0.0527  0.0757  0.3585  11.00000  0.05    0.10
Q18   1   0.0323  0.1230  0.2307  11.00000  0.05    0.10
Q19   1  -0.0920  0.1512  0.4779  11.00000  0.05    0.10
Q20   1  -0.0278  0.3369  0.2831  11.00000  0.05    0.10

  REM The information below was added by Olex2.
  REM
  REM R1 = 0.0424 for 1215 Fo > 4sig(Fo) and 0.0530 for all 4422 data
  REM n/a parameters refined using n/a restraints
  REM Highest difference peak 0.27, deepest hole -0.27
  REM Mean Shift 0, Max Shift 0.000.

  REM +++ Tabular Listing of Refinement Information +++
  REM R1_all = 0.0530
  REM R1_gt = 0.0424
  REM wR_ref = 0.1208
  REM GOOF = 1.052
  REM Shift_max = 0.000
  REM Shift_mean = 0
  REM Reflections_all = 4422
  REM Reflections_gt = 1215
  REM Parameters = n/a
  REM Hole = -0.27
  REM Peak = 0.27
  REM Flack = n/a

  
;
_olex2_submission_special_instructions 'No special instructions were received'
