# Supplementary material for: 4,5-Dicyano-1,2,3-Triazole—A Promising Precursor for a New Family of Energetic Compounds and Its Nitrogen-Rich Derivatives: Synthesis and Crystal Structures
Source: Molecules. 2021 Nov 7;26(21):6735. doi: 10.3390/molecules26216735 (PMC8588547; doi:10.3390/molecules26216735)
Supplement: Supplementary file 1 [file molecules-26-06735-s001.zip › cif files&checkcif report/140702d.cif]

data_140702d
_audit_creation_date              2016-07-09
_audit_creation_method
;
Olex2 1.2
(compiled 2016.02.19 svn.r3266 for OlexSys, GUI svn.r5155)
;
_publ_contact_author_address      ?
_publ_contact_author_email        ?
_publ_contact_author_name         ''
_publ_contact_author_phone        ?
_publ_section_references
;
Dolomanov, O.V., Bourhis, L.J., Gildea, R.J, Howard, J.A.K. & Puschmann, H.
 (2009), J. Appl. Cryst. 42, 339-341.

Sheldrick, G.M. (2008). Acta Cryst. A64, 112-122.
;
_chemical_name_common             ?
_chemical_name_systematic
;
 ? 
;
_chemical_formula_moiety          'C4 H3 N3 O4, 2(H2 O)'
_chemical_formula_sum             'C4 H7 N3 O6'
_chemical_formula_weight          193.13
_chemical_melting_point           ?
loop_
  _atom_type_symbol
  _atom_type_description
  _atom_type_scat_dispersion_real
  _atom_type_scat_dispersion_imag
  _atom_type_scat_source
 'C' 'C' 0.0033 0.0016 'International Tables Vol C Tables 4.2.6.8 and 6.1.1.4'
 'H' 'H' 0.0000 0.0000 'International Tables Vol C Tables 4.2.6.8 and 6.1.1.4'
 'N' 'N' 0.0061 0.0033 'International Tables Vol C Tables 4.2.6.8 and 6.1.1.4'
 'O' 'O' 0.0106 0.0060 'International Tables Vol C Tables 4.2.6.8 and 6.1.1.4'

_space_group_crystal_system       'monoclinic'
_space_group_IT_number            14
_space_group_name_H-M_alt         'P 1 21/c 1'
_space_group_name_Hall            '-P 2ybc'
loop_
  _space_group_symop_id
  _space_group_symop_operation_xyz
 1 'x, y, z'
 2 '-x, y+1/2, -z+1/2'
 3 '-x, -y, -z'
 4 'x, -y-1/2, z-1/2'

_cell_length_a                    6.9034(5)
_cell_length_b                    17.1130(16)
_cell_length_c                    6.6112(4)
_cell_angle_alpha                 90.00
_cell_angle_beta                  94.4480(10)
_cell_angle_gamma                 90.00
_cell_volume                      778.68(10)
_cell_formula_units_Z             4
_cell_measurement_reflns_used     1458
_cell_measurement_temperature     298(2)
_cell_measurement_theta_max       26.358
_cell_measurement_theta_min       2.381
_exptl_absorpt_coefficient_mu     0.156
_exptl_absorpt_correction_T_max   0.9769
_exptl_absorpt_correction_T_min   0.9546
_exptl_absorpt_correction_type    multi-scan
_exptl_absorpt_process_details    sadabs
_exptl_crystal_colour             ?
_exptl_crystal_density_diffrn     1.647
_exptl_crystal_density_meas       ?
_exptl_crystal_density_method     'not measured'
_exptl_crystal_description        block
_exptl_crystal_F_000              400
_exptl_crystal_size_max           0.3
_exptl_crystal_size_mid           0.21
_exptl_crystal_size_min           0.15
_exptl_special_details
;
 ? 
;
_diffrn_reflns_av_R_equivalents   0.0505
_diffrn_reflns_av_unetI/netI      0.0568
_diffrn_reflns_limit_h_max        8
_diffrn_reflns_limit_h_min        -8
_diffrn_reflns_limit_k_max        20
_diffrn_reflns_limit_k_min        -20
_diffrn_reflns_limit_l_max        6
_diffrn_reflns_limit_l_min        -7
_diffrn_reflns_number             3789
_diffrn_reflns_theta_full         25.01
_diffrn_reflns_theta_max          25.01
_diffrn_reflns_theta_min          2.38
_diffrn_ambient_temperature       298.15
_diffrn_detector_area_resol_mean  ?
_diffrn_measured_fraction_theta_full 0.996
_diffrn_measured_fraction_theta_max 0.996
_diffrn_measurement_device_type   'CCD area detector'
_diffrn_measurement_method        'phi and omega scans'
_diffrn_radiation_monochromator   graphite
_diffrn_radiation_type            MoK\a
_diffrn_radiation_wavelength      0.71073
_diffrn_source                    'fine-focus sealed tube'
_diffrn_standards_decay_%         ?
_diffrn_standards_interval_count  ?
_diffrn_standards_interval_time   ?
_diffrn_standards_number          ?
_reflns_number_gt                 964
_reflns_number_total              1363
_reflns_threshold_expression      >2sigma(I)
_computing_cell_refinement        'Bruker SMART'
_computing_data_collection        'Bruker SMART'
_computing_data_reduction         'Bruker SAINT'
_computing_molecular_graphics     'Olex2 (Dolomanov et al., 2009)'
_computing_publication_material   'Olex2 (Dolomanov et al., 2009)'
_computing_structure_refinement   'XL (Sheldrick, 2008)'
_computing_structure_solution     'SHELXS-97 (Sheldrick, 1990)'
_refine_diff_density_max          0.252
_refine_diff_density_min          -0.366
_refine_diff_density_rms          0.066
_refine_ls_extinction_coef        0.019(5)
_refine_ls_extinction_expression  'Fc^*^=kFc[1+0.001xFc^2^\l^3^/sin(2\q)]^-1/4^'
_refine_ls_extinction_method      SHELXL
_refine_ls_goodness_of_fit_ref    1.052
_refine_ls_hydrogen_treatment     constr
_refine_ls_matrix_type            full
_refine_ls_number_parameters      119
_refine_ls_number_reflns          1363
_refine_ls_number_restraints      0
_refine_ls_R_factor_all           0.0672
_refine_ls_R_factor_gt            0.0461
_refine_ls_restrained_S_all       1.052
_refine_ls_shift/su_max           0.000
_refine_ls_shift/su_mean          0.000
_refine_ls_structure_factor_coef  Fsqd
_refine_ls_weighting_details
'calc w=1/[\s^2^(Fo^2^)+(0.0693P)^2^+0.1178P] where P=(Fo^2^+2Fc^2^)/3'
_refine_ls_weighting_scheme       calc
_refine_ls_wR_factor_gt           0.1184
_refine_ls_wR_factor_ref          0.1355
_refine_special_details
;
 Refinement of F^2^ against ALL reflections.  The weighted R-factor wR and 
 goodness of fit S are based on F^2^, conventional R-factors R are based 
 on F, with F set to zero for negative F^2^. The threshold expression of 
 F^2^ > 2sigma(F^2^) is used only for calculating R-factors(gt) etc. and is 
 not relevant to the choice of reflections for refinement.  R-factors based 
 on F^2^ are statistically about twice as large as those based on F, and R- 
 factors based on ALL data will be even larger. 
;
_olex2_refinement_description
;
1. Fixed Uiso
 At 1.2 times of:
  All N(H) groups, All O(H,H) groups
 At 1.5 times of:
  All O(H) groups
2.a Riding coordinates:
 O5(H5A,H5B), O6(H6A,H6B)
2.b Aromatic/amide H refined with riding coordinates:
 N2(H2)
2.c Tetrahedral OH refined with riding coordinates:
 O1(H1), O3(H3)
;
_atom_sites_solution_hydrogens    geom
_atom_sites_solution_primary      direct
_atom_sites_solution_secondary    difmap
loop_
  _atom_site_label
  _atom_site_type_symbol
  _atom_site_fract_x
  _atom_site_fract_y
  _atom_site_fract_z
  _atom_site_U_iso_or_equiv
  _atom_site_adp_type
  _atom_site_occupancy
  _atom_site_calc_flag
  _atom_site_disorder_assembly
  _atom_site_disorder_group
  _atom_site_refinement_flags_posn
 N1 N 0.2834(3) 0.55635(11) 0.6564(3) 0.0337(5) Uani 1 d . . .
 N2 N 0.1884(3) 0.62114(10) 0.6052(3) 0.0357(6) Uani 1 d . . .
 H2 H 0.0683 0.6209 0.5595 0.043 Uiso 1 calc . . R
 N3 N 0.2900(3) 0.68645(12) 0.6288(3) 0.0354(6) Uani 1 d . . .
 O1 O 0.5583(2) 0.45327(9) 0.7964(3) 0.0416(5) Uani 1 d . . .
 H1 H 0.6500 0.4251 0.8350 0.062 Uiso 1 calc . . R
 O2 O 0.7843(2) 0.54704(10) 0.8297(3) 0.0468(6) Uani 1 d . . .
 O3 O 0.7947(2) 0.69753(10) 0.8052(3) 0.0480(6) Uani 1 d . . .
 H3 H 0.7959 0.6496 0.8093 0.072 Uiso 1 calc . . R
 O4 O 0.5826(3) 0.79078(10) 0.7301(3) 0.0503(6) Uani 1 d . . .
 O5 O 0.8720(2) 0.60470(10) 0.3383(3) 0.0444(6) Uani 1 d . . .
 H5A H 0.7804 0.6364 0.3042 0.053 Uiso 1 d . . R
 H5B H 0.8252 0.5588 0.3387 0.053 Uiso 1 d . . R
 O6 O 0.8251(3) 0.35843(10) 0.9092(3) 0.0448(5) Uani 1 d . . .
 H6A H 0.9017 0.3523 0.8159 0.054 Uiso 1 d . . R
 H6B H 0.7778 0.3135 0.9295 0.054 Uiso 1 d . . R
 C1 C 0.6173(3) 0.52496(14) 0.7878(4) 0.0331(6) Uani 1 d . . .
 C2 C 0.4612(3) 0.58070(13) 0.7196(3) 0.0289(6) Uani 1 d . . .
 C3 C 0.4655(3) 0.66243(13) 0.7031(4) 0.0302(6) Uani 1 d . . .
 C4 C 0.6191(3) 0.72185(14) 0.7474(4) 0.0350(6) Uani 1 d . . .

loop_
  _atom_site_aniso_label
  _atom_site_aniso_U_11
  _atom_site_aniso_U_22
  _atom_site_aniso_U_33
  _atom_site_aniso_U_23
  _atom_site_aniso_U_13
  _atom_site_aniso_U_12
 N1 0.0280(12) 0.0283(11) 0.0441(13) 0.0001(9) -0.0020(9) -0.0028(9)
 N2 0.0257(11) 0.0313(11) 0.0487(14) 0.0014(9) -0.0057(9) -0.0030(9)
 N3 0.0296(12) 0.0322(11) 0.0439(13) 0.0019(10) -0.0010(10) -0.0018(9)
 O1 0.0367(11) 0.0301(10) 0.0574(12) 0.0035(8) -0.0008(9) 0.0039(7)
 O2 0.0304(11) 0.0380(10) 0.0703(14) 0.0044(9) -0.0063(9) -0.0001(8)
 O3 0.0298(10) 0.0368(10) 0.0757(15) -0.0020(9) -0.0058(9) -0.0039(8)
 O4 0.0391(11) 0.0290(10) 0.0817(16) -0.0022(9) -0.0019(10) -0.0039(8)
 O5 0.0305(10) 0.0294(9) 0.0712(14) 0.0019(9) -0.0107(9) -0.0007(7)
 O6 0.0405(11) 0.0391(10) 0.0553(12) 0.0055(9) 0.0068(9) 0.0025(8)
 C1 0.0322(14) 0.0305(13) 0.0366(14) -0.0007(11) 0.0023(11) -0.0003(11)
 C2 0.0286(13) 0.0278(13) 0.0302(13) -0.0004(10) 0.0010(10) -0.0026(10)
 C3 0.0252(13) 0.0321(13) 0.0332(14) 0.0000(11) 0.0016(10) 0.0002(10)
 C4 0.0273(14) 0.0343(14) 0.0433(16) -0.0012(11) 0.0014(11) -0.0038(11)

_geom_special_details
;
 All esds (except the esd in the dihedral angle between two l.s. planes) 
 are estimated using the full covariance matrix.  The cell esds are taken 
 into account individually in the estimation of esds in distances, angles 
 and torsion angles; correlations between esds in cell parameters are only 
 used when they are defined by crystal symmetry.  An approximate (isotropic) 
 treatment of cell esds is used for estimating esds involving l.s. planes. 
;
loop_
  _geom_bond_atom_site_label_1
  _geom_bond_atom_site_label_2
  _geom_bond_distance
  _geom_bond_site_symmetry_2
  _geom_bond_publ_flag
 N1 N2 1.319(3) . ?
 N1 C2 1.332(3) . ?
 N2 H2 0.8600 . ?
 N2 N3 1.322(3) . ?
 N3 C3 1.336(3) . ?
 O1 H1 0.8200 . ?
 O1 C1 1.295(3) . ?
 O2 C1 1.224(3) . ?
 O3 H3 0.8200 . ?
 O3 C4 1.310(3) . ?
 O4 C4 1.210(3) . ?
 O5 H5A 0.8502 . ?
 O5 H5B 0.8498 . ?
 O6 H6A 0.8501 . ?
 O6 H6B 0.8500 . ?
 C1 C2 1.483(3) . ?
 C2 C3 1.403(3) . ?
 C3 C4 1.482(3) . ?

loop_
  _geom_angle_atom_site_label_1
  _geom_angle_atom_site_label_2
  _geom_angle_atom_site_label_3
  _geom_angle
  _geom_angle_site_symmetry_1
  _geom_angle_site_symmetry_3
  _geom_angle_publ_flag
 N2 N1 C2 104.19(18) . . ?
 N1 N2 H2 122.2 . . ?
 N1 N2 N3 115.6(2) . . ?
 N3 N2 H2 122.2 . . ?
 N2 N3 C3 103.95(19) . . ?
 C1 O1 H1 109.5 . . ?
 C4 O3 H3 109.5 . . ?
 H5A O5 H5B 108.4 . . ?
 H6A O6 H6B 105.7 . . ?
 O1 C1 C2 113.5(2) . . ?
 O2 C1 O1 125.1(2) . . ?
 O2 C1 C2 121.3(2) . . ?
 N1 C2 C1 121.6(2) . . ?
 N1 C2 C3 108.18(19) . . ?
 C3 C2 C1 130.2(2) . . ?
 N3 C3 C2 108.11(19) . . ?
 N3 C3 C4 118.4(2) . . ?
 C2 C3 C4 133.4(2) . . ?
 O3 C4 C3 118.1(2) . . ?
 O4 C4 O3 121.2(2) . . ?
 O4 C4 C3 120.6(2) . . ?

loop_
  _geom_torsion_atom_site_label_1
  _geom_torsion_atom_site_label_2
  _geom_torsion_atom_site_label_3
  _geom_torsion_atom_site_label_4
  _geom_torsion
  _geom_torsion_site_symmetry_1
  _geom_torsion_site_symmetry_2
  _geom_torsion_site_symmetry_3
  _geom_torsion_site_symmetry_4
  _geom_torsion_publ_flag
 N1 N2 N3 C3 -0.5(3) . . . . ?
 N1 C2 C3 N3 -0.4(3) . . . . ?
 N1 C2 C3 C4 -179.4(3) . . . . ?
 N2 N1 C2 C1 -178.7(2) . . . . ?
 N2 N1 C2 C3 0.1(3) . . . . ?
 N2 N3 C3 C2 0.5(3) . . . . ?
 N2 N3 C3 C4 179.7(2) . . . . ?
 N3 C3 C4 O3 -174.8(2) . . . . ?
 N3 C3 C4 O4 5.1(4) . . . . ?
 O1 C1 C2 N1 -5.9(3) . . . . ?
 O1 C1 C2 C3 175.7(2) . . . . ?
 O2 C1 C2 N1 173.9(2) . . . . ?
 O2 C1 C2 C3 -4.5(4) . . . . ?
 C1 C2 C3 N3 178.2(2) . . . . ?
 C1 C2 C3 C4 -0.8(5) . . . . ?
 C2 N1 N2 N3 0.3(3) . . . . ?
 C2 C3 C4 O3 4.2(4) . . . . ?
 C2 C3 C4 O4 -175.9(3) . . . . ?

_olex2_submission_special_instructions 'No special instructions were received'
