# Supplementary material for: 4,5-Dicyano-1,2,3-Triazole—A Promising Precursor for a New Family of Energetic Compounds and Its Nitrogen-Rich Derivatives: Synthesis and Crystal Structures
Source: Molecules. 2021 Nov 7;26(21):6735. doi: 10.3390/molecules26216735 (PMC8588547; doi:10.3390/molecules26216735)
Supplement: Supplementary file 1 [file molecules-26-06735-s001.zip › cif files&checkcif report/15.cif]

 
data_1_a
 
_audit_creation_method            'SHELXL-2014/7'
_shelx_SHELXL_version_number      '2014/7'
_chemical_name_systematic         ?
_chemical_name_common             ?
_chemical_melting_point           ?
_chemical_formula_moiety          ?
_chemical_formula_sum
 'C20 H38 N28 O9' 
_chemical_formula_weight          814.78

loop_
 _atom_type_symbol
 _atom_type_description
 _atom_type_scat_dispersion_real
 _atom_type_scat_dispersion_imag
 _atom_type_scat_source
 'C'  'C'   0.0033   0.0016
 'International Tables Vol C Tables 4.2.6.8 and 6.1.1.4'
 'H'  'H'   0.0000   0.0000
 'International Tables Vol C Tables 4.2.6.8 and 6.1.1.4'
 'N'  'N'   0.0061   0.0033
 'International Tables Vol C Tables 4.2.6.8 and 6.1.1.4'
 'O'  'O'   0.0106   0.0060
 'International Tables Vol C Tables 4.2.6.8 and 6.1.1.4'
 
_space_group_crystal_system       monoclinic
_space_group_IT_number            13
_space_group_name_H-M_alt         'P 2/c'
_space_group_name_Hall            '-P 2yc'
 
_shelx_space_group_comment
;
The symmetry employed for this shelxl refinement is uniquely defined
by the following loop, which should always be used as a source of
symmetry information in preference to the above space-group names.
They are only intended as comments.
;
 
loop_
 _space_group_symop_operation_xyz
 'x, y, z'
 '-x, y, -z+1/2'
 '-x, -y, -z'
 'x, -y, z-1/2'
 
_cell_length_a                    13.605(2)
_cell_length_b                    3.8339(6)
_cell_length_c                    32.858(5)
_cell_angle_alpha                 90
_cell_angle_beta                  93.499(4)
_cell_angle_gamma                 90
_cell_volume                      1710.7(5)
_cell_formula_units_Z             2
_cell_measurement_temperature     296(2)
_cell_measurement_reflns_used     1729
_cell_measurement_theta_min       2.48
_cell_measurement_theta_max       22.50
 
_exptl_crystal_description        block
_exptl_crystal_colour             colorless
_exptl_crystal_density_meas       ?
_exptl_crystal_density_method     ?
_exptl_crystal_density_diffrn     1.582          
_exptl_crystal_F_000              852
_exptl_transmission_factor_min    0.864
_exptl_transmission_factor_max    0.864
_exptl_crystal_size_max           0.220
_exptl_crystal_size_mid           0.200
_exptl_crystal_size_min           0.180
_exptl_absorpt_coefficient_mu     0.128
_shelx_estimated_absorpt_T_min    0.972
_shelx_estimated_absorpt_T_max    0.977
_exptl_absorpt_correction_type    multi-scan
_exptl_absorpt_correction_T_min   ?
_exptl_absorpt_correction_T_max   ?
_exptl_absorpt_process_details    sadabs
_exptl_absorpt_special_details    ?
_diffrn_ambient_temperature       296(2)
_diffrn_radiation_wavelength      0.71073
_diffrn_radiation_type            MoK\a
_diffrn_source                    ?
_diffrn_measurement_device_type   CCD
_diffrn_measurement_method        ?
_diffrn_detector_area_resol_mean  ?
_diffrn_reflns_number             10178
_diffrn_reflns_av_unetI/netI      0.0550
_diffrn_reflns_av_R_equivalents   0.0543
_diffrn_reflns_limit_h_min        -16
_diffrn_reflns_limit_h_max        14
_diffrn_reflns_limit_k_min        -4
_diffrn_reflns_limit_k_max        3
_diffrn_reflns_limit_l_min        -39
_diffrn_reflns_limit_l_max        37
_diffrn_reflns_theta_min          1.242
_diffrn_reflns_theta_max          24.998
_diffrn_reflns_theta_full         24.998
_diffrn_measured_fraction_theta_max   0.997
_diffrn_measured_fraction_theta_full  0.997
_diffrn_reflns_Laue_measured_fraction_max    0.997
_diffrn_reflns_Laue_measured_fraction_full   0.997
_diffrn_reflns_point_group_measured_fraction_max   0.997
_diffrn_reflns_point_group_measured_fraction_full  0.997
_reflns_number_total              3027
_reflns_number_gt                 2108
_reflns_threshold_expression      'I > 2\s(I)'
_reflns_Friedel_coverage          0.000
_reflns_Friedel_fraction_max      .
_reflns_Friedel_fraction_full     .
 
_reflns_special_details
;
 Reflections were merged by SHELXL according to the crystal
 class for the calculation of statistics and refinement.
 
 _reflns_Friedel_fraction is defined as the number of unique
 Friedel pairs measured divided by the number that would be
 possible theoretically, ignoring centric projections and
 systematic absences.
;
 
_computing_data_collection        ?
_computing_cell_refinement        ?
_computing_data_reduction         ?
_computing_structure_solution     ?
_computing_structure_refinement 'SHELXL-2014/7 (Sheldrick, 2014)'
_computing_molecular_graphics     ?
_computing_publication_material   ?
_refine_special_details           ?
_refine_ls_structure_factor_coef  Fsqd
_refine_ls_matrix_type            full
_refine_ls_weighting_scheme       calc
_refine_ls_weighting_details
'w=1/[\s^2^(Fo^2^)+(0.0861P)^2^] where P=(Fo^2^+2Fc^2^)/3'
_atom_sites_solution_primary      ?
_atom_sites_solution_secondary    ?
_atom_sites_solution_hydrogens    mixed
_refine_ls_hydrogen_treatment     mixed
_refine_ls_extinction_method      none
_refine_ls_extinction_coef        .
_refine_ls_number_reflns          3027
_refine_ls_number_parameters      299
_refine_ls_number_restraints      12
_refine_ls_R_factor_all           0.0754
_refine_ls_R_factor_gt            0.0499
_refine_ls_wR_factor_ref          0.1421
_refine_ls_wR_factor_gt           0.1216
_refine_ls_goodness_of_fit_ref    0.973
_refine_ls_restrained_S_all       0.973
_refine_ls_shift/su_max           0.000
_refine_ls_shift/su_mean          0.000
 
loop_
 _atom_site_label
 _atom_site_type_symbol
 _atom_site_fract_x
 _atom_site_fract_y
 _atom_site_fract_z
 _atom_site_U_iso_or_equiv
 _atom_site_adp_type
 _atom_site_occupancy
 _atom_site_site_symmetry_order  
 _atom_site_calc_flag
 _atom_site_refinement_flags_posn
 _atom_site_refinement_flags_adp
 _atom_site_refinement_flags_occupancy
 _atom_site_disorder_assembly
 _atom_site_disorder_group
C1 C 0.41419(18) 1.0789(8) 0.30264(9) 0.0428(7) Uani 1 1 d . . . . .
H1A H 0.4289 1.2555 0.2832 0.064 Uiso 1 1 calc R U . . .
H1B H 0.3841 1.1845 0.3253 0.064 Uiso 1 1 calc R U . . .
H1C H 0.3698 0.9113 0.2899 0.064 Uiso 1 1 calc R U . . .
C2 C 0.64443(17) 0.6695(6) 0.31682(7) 0.0299(6) Uani 1 1 d . . . . .
C3 C 0.60813(17) 0.6408(6) 0.35577(7) 0.0294(6) Uani 1 1 d . . . . .
C4 C 0.64962(18) 0.4836(7) 0.39426(7) 0.0311(6) Uani 1 1 d . . . . .
C5 C 0.73651(17) 0.5644(6) 0.29782(8) 0.0310(6) Uani 1 1 d . . . . .
C6 C -0.10212(19) 0.7274(9) 0.44950(10) 0.0544(9) Uani 1 1 d . . . . .
H6A H -0.1006 0.8355 0.4759 0.082 Uiso 1 1 calc R U . . .
H6B H -0.1268 0.4937 0.4514 0.082 Uiso 1 1 calc R U . . .
H6C H -0.1443 0.8587 0.4307 0.082 Uiso 1 1 calc R U . . .
C7 C 0.11398(17) 0.6213(6) 0.39822(7) 0.0291(6) Uani 1 1 d . . . . .
C8 C 0.14954(17) 0.7971(6) 0.43377(7) 0.0303(6) Uani 1 1 d . . . . .
C9 C 0.24682(17) 0.9227(6) 0.45062(8) 0.0320(6) Uani 1 1 d . . . . .
C10 C 0.16384(18) 0.4902(6) 0.36236(7) 0.0300(6) Uani 1 1 d . . . . .
N1 N 0.57667(14) 0.8410(6) 0.29300(6) 0.0341(5) Uani 1 1 d . . . . .
N2 N 0.50486(14) 0.9049(5) 0.31706(6) 0.0332(5) Uani 1 1 d . . . . .
N3 N 0.51925(15) 0.7911(6) 0.35494(6) 0.0344(5) Uani 1 1 d . . . . .
N4 N 0.80222(15) 0.3951(6) 0.32173(7) 0.0365(5) Uani 1 1 d D . . . .
H3N H 0.7873(19) 0.332(7) 0.3462(6) 0.044 Uiso 1 1 d D U . . .
N5 N 0.89244(16) 0.2775(6) 0.30770(7) 0.0373(6) Uani 1 1 d D . . . .
H1N H 0.9143(19) 0.448(6) 0.2931(8) 0.045 Uiso 1 1 d D U . . .
H2N H 0.8782(19) 0.090(6) 0.2938(8) 0.045 Uiso 1 1 d D U . . .
N6 N 0.59831(16) 0.5480(6) 0.42650(6) 0.0364(5) Uani 1 1 d D . . . .
H4N H 0.5384(14) 0.654(7) 0.4249(9) 0.044 Uiso 1 1 d D U . . .
N7 N 0.62393(17) 0.3922(7) 0.46488(7) 0.0413(6) Uani 1 1 d D . . . .
H5N H 0.6675(18) 0.212(6) 0.4614(9) 0.050 Uiso 1 1 d D U . . .
H6N H 0.6646(18) 0.548(6) 0.4766(9) 0.050 Uiso 1 1 d D U . . .
N8 N 0.07243(15) 0.8551(6) 0.45634(6) 0.0356(5) Uani 1 1 d . . . . .
N9 N -0.00314(15) 0.7185(6) 0.43514(6) 0.0364(5) Uani 1 1 d . . . . .
N10 N 0.01704(15) 0.5742(6) 0.39994(6) 0.0362(5) Uani 1 1 d . . . . .
N11 N 0.10648(15) 0.3253(6) 0.33480(6) 0.0344(5) Uani 1 1 d D . . . .
H10N H 0.0453(13) 0.309(7) 0.3381(9) 0.041 Uiso 1 1 d D U . . .
N12 N 0.14156(16) 0.1803(6) 0.29892(7) 0.0361(5) Uani 1 1 d D . . . .
H11N H 0.1914(16) 0.051(6) 0.3069(9) 0.043 Uiso 1 1 d D U . . .
H12N H 0.1708(18) 0.336(6) 0.2843(8) 0.043 Uiso 1 1 d D U . . .
N13 N 0.32405(15) 0.8464(6) 0.42984(7) 0.0407(6) Uani 1 1 d D . . . .
H7N H 0.313(2) 0.734(7) 0.4070(7) 0.049 Uiso 1 1 d D U . . .
N14 N 0.42036(17) 0.9310(8) 0.44487(8) 0.0485(7) Uani 1 1 d D . . . .
H8N H 0.420(2) 0.888(8) 0.4714(6) 0.058 Uiso 1 1 d D U . . .
H9N H 0.428(2) 1.171(9) 0.4416(10) 0.058 Uiso 1 1 d . U . . .
O1 O 0.74999(13) 0.6357(5) 0.26209(6) 0.0477(5) Uani 1 1 d . . . . .
O2 O 0.72503(13) 0.3034(5) 0.39607(5) 0.0399(5) Uani 1 1 d . . . . .
O3 O 0.25242(13) 0.5342(5) 0.35846(6) 0.0470(5) Uani 1 1 d . . . . .
O4 O 0.25343(13) 1.0795(5) 0.48330(6) 0.0455(5) Uani 1 1 d . . . . .
O5 O 0.0000 0.7610(7) 0.2500 0.0395(6) Uani 1 2 d DS T P . .
H1W H 0.0412(19) 0.902(7) 0.2613(10) 0.059 Uiso 1 1 d D U . . .
 
loop_
 _atom_site_aniso_label
 _atom_site_aniso_U_11
 _atom_site_aniso_U_22
 _atom_site_aniso_U_33
 _atom_site_aniso_U_23
 _atom_site_aniso_U_13
 _atom_site_aniso_U_12
C1 0.0320(15) 0.0573(18) 0.0386(18) -0.0086(13) -0.0011(12) 0.0120(13)
C2 0.0281(13) 0.0390(14) 0.0225(14) -0.0033(10) 0.0017(10) -0.0020(11)
C3 0.0275(13) 0.0398(14) 0.0211(13) -0.0050(10) 0.0034(10) -0.0009(11)
C4 0.0292(13) 0.0423(15) 0.0221(14) -0.0055(11) 0.0034(10) -0.0058(11)
C5 0.0301(13) 0.0380(14) 0.0251(15) -0.0016(11) 0.0038(11) -0.0014(11)
C6 0.0349(16) 0.080(2) 0.050(2) -0.0220(17) 0.0126(14) -0.0041(15)
C7 0.0306(14) 0.0364(14) 0.0203(14) 0.0011(10) 0.0013(10) 0.0023(10)
C8 0.0323(14) 0.0377(14) 0.0211(14) -0.0001(10) 0.0034(10) 0.0020(11)
C9 0.0331(14) 0.0397(15) 0.0232(15) -0.0012(11) 0.0019(11) 0.0030(11)
C10 0.0328(15) 0.0378(14) 0.0192(14) 0.0008(10) 0.0017(10) 0.0003(11)
N1 0.0303(11) 0.0460(13) 0.0262(12) -0.0022(10) 0.0035(9) 0.0051(9)
N2 0.0283(11) 0.0463(13) 0.0250(13) -0.0046(9) 0.0026(9) 0.0047(9)
N3 0.0323(12) 0.0486(13) 0.0223(12) -0.0039(9) 0.0015(9) 0.0012(10)
N4 0.0297(12) 0.0562(14) 0.0244(13) 0.0015(10) 0.0078(10) 0.0066(10)
N5 0.0296(12) 0.0477(15) 0.0355(14) 0.0009(11) 0.0082(10) 0.0043(10)
N6 0.0373(13) 0.0509(14) 0.0211(12) 0.0000(10) 0.0035(10) 0.0034(10)
N7 0.0460(15) 0.0576(16) 0.0202(13) 0.0015(10) 0.0020(10) -0.0038(11)
N8 0.0320(12) 0.0495(14) 0.0252(12) -0.0070(10) 0.0020(9) 0.0004(10)
N9 0.0304(12) 0.0538(14) 0.0256(13) -0.0109(10) 0.0067(9) -0.0020(10)
N10 0.0337(12) 0.0491(13) 0.0261(13) -0.0047(10) 0.0040(9) -0.0012(10)
N11 0.0315(12) 0.0531(14) 0.0191(12) -0.0059(9) 0.0061(9) -0.0015(10)
N12 0.0398(13) 0.0497(14) 0.0194(12) -0.0056(10) 0.0071(10) -0.0013(11)
N13 0.0287(12) 0.0634(16) 0.0301(14) -0.0121(11) 0.0021(10) -0.0031(10)
N14 0.0319(13) 0.0732(18) 0.0403(16) -0.0120(14) 0.0016(11) -0.0041(12)
O1 0.0456(12) 0.0733(14) 0.0256(11) 0.0090(9) 0.0135(9) 0.0158(10)
O2 0.0370(10) 0.0572(12) 0.0257(11) 0.0022(8) 0.0036(8) 0.0081(9)
O3 0.0350(11) 0.0752(14) 0.0315(12) -0.0183(10) 0.0074(8) -0.0063(9)
O4 0.0395(11) 0.0657(13) 0.0310(12) -0.0172(9) -0.0008(8) 0.0007(9)
O5 0.0365(16) 0.0428(16) 0.0394(17) 0.000 0.0024(12) 0.000
 
_geom_special_details
;
 All esds (except the esd in the dihedral angle between two l.s. planes)
 are estimated using the full covariance matrix.  The cell esds are taken
 into account individually in the estimation of esds in distances, angles
 and torsion angles; correlations between esds in cell parameters are only
 used when they are defined by crystal symmetry.  An approximate (isotropic)
 treatment of cell esds is used for estimating esds involving l.s. planes.
;
 
loop_
 _geom_bond_atom_site_label_1
 _geom_bond_atom_site_label_2
 _geom_bond_distance
 _geom_bond_site_symmetry_2
 _geom_bond_publ_flag
C1 N2 1.456(3) . ?
C1 H1A 0.9600 . ?
C1 H1B 0.9600 . ?
C1 H1C 0.9600 . ?
C2 N1 1.344(3) . ?
C2 C3 1.404(3) . ?
C2 C5 1.489(3) . ?
C3 N3 1.338(3) . ?
C3 C4 1.481(3) . ?
C4 O2 1.235(3) . ?
C4 N6 1.327(3) . ?
C5 O1 1.230(3) . ?
C5 N4 1.324(3) . ?
C6 N9 1.454(3) . ?
C6 H6A 0.9600 . ?
C6 H6B 0.9600 . ?
C6 H6C 0.9600 . ?
C7 N10 1.336(3) . ?
C7 C8 1.408(3) . ?
C7 C10 1.483(3) . ?
C8 N8 1.340(3) . ?
C8 C9 1.483(3) . ?
C9 O4 1.229(3) . ?
C9 N13 1.320(3) . ?
C10 O3 1.231(3) . ?
C10 N11 1.320(3) . ?
N1 N2 1.317(3) . ?
N2 N3 1.322(3) . ?
N4 N5 1.411(3) . ?
N4 H3N 0.875(17) . ?
N5 H1N 0.876(17) . ?
N5 H2N 0.868(17) . ?
N6 N7 1.420(3) . ?
N6 H4N 0.909(17) . ?
N7 H5N 0.922(17) . ?
N7 H6N 0.885(18) . ?
N8 N9 1.315(3) . ?
N9 N10 1.326(3) . ?
N11 N12 1.412(3) . ?
N11 H10N 0.849(16) . ?
N12 H11N 0.868(17) . ?
N12 H12N 0.877(17) . ?
N13 N14 1.410(3) . ?
N13 H7N 0.872(17) . ?
N14 H8N 0.888(18) . ?
N14 H9N 0.93(3) . ?
O5 H1W 0.847(17) . ?
 
loop_
 _geom_angle_atom_site_label_1
 _geom_angle_atom_site_label_2
 _geom_angle_atom_site_label_3
 _geom_angle
 _geom_angle_site_symmetry_1
 _geom_angle_site_symmetry_3
 _geom_angle_publ_flag
N2 C1 H1A 109.5 . . ?
N2 C1 H1B 109.5 . . ?
H1A C1 H1B 109.5 . . ?
N2 C1 H1C 109.5 . . ?
H1A C1 H1C 109.5 . . ?
H1B C1 H1C 109.5 . . ?
N1 C2 C3 107.6(2) . . ?
N1 C2 C5 116.9(2) . . ?
C3 C2 C5 135.5(2) . . ?
N3 C3 C2 108.4(2) . . ?
N3 C3 C4 119.3(2) . . ?
C2 C3 C4 132.3(2) . . ?
O2 C4 N6 122.8(2) . . ?
O2 C4 C3 122.7(2) . . ?
N6 C4 C3 114.5(2) . . ?
O1 C5 N4 122.7(2) . . ?
O1 C5 C2 121.2(2) . . ?
N4 C5 C2 116.0(2) . . ?
N9 C6 H6A 109.5 . . ?
N9 C6 H6B 109.5 . . ?
H6A C6 H6B 109.5 . . ?
N9 C6 H6C 109.5 . . ?
H6A C6 H6C 109.5 . . ?
H6B C6 H6C 109.5 . . ?
N10 C7 C8 108.6(2) . . ?
N10 C7 C10 119.2(2) . . ?
C8 C7 C10 132.1(2) . . ?
N8 C8 C7 107.3(2) . . ?
N8 C8 C9 116.8(2) . . ?
C7 C8 C9 135.9(2) . . ?
O4 C9 N13 122.8(2) . . ?
O4 C9 C8 120.1(2) . . ?
N13 C9 C8 117.1(2) . . ?
O3 C10 N11 122.4(2) . . ?
O3 C10 C7 122.3(2) . . ?
N11 C10 C7 115.3(2) . . ?
N2 N1 C2 104.4(2) . . ?
N1 N2 N3 115.5(2) . . ?
N1 N2 C1 122.3(2) . . ?
N3 N2 C1 122.1(2) . . ?
N2 N3 C3 104.1(2) . . ?
C5 N4 N5 122.1(2) . . ?
C5 N4 H3N 119.7(18) . . ?
N5 N4 H3N 117.8(18) . . ?
N4 N5 H1N 105.8(18) . . ?
N4 N5 H2N 105.4(18) . . ?
H1N N5 H2N 114(3) . . ?
C4 N6 N7 121.2(2) . . ?
C4 N6 H4N 123.3(18) . . ?
N7 N6 H4N 114.3(18) . . ?
N6 N7 H5N 109.2(19) . . ?
N6 N7 H6N 102(2) . . ?
H5N N7 H6N 100(3) . . ?
N9 N8 C8 104.7(2) . . ?
N8 N9 N10 115.6(2) . . ?
N8 N9 C6 121.9(2) . . ?
N10 N9 C6 122.5(2) . . ?
N9 N10 C7 103.8(2) . . ?
C10 N11 N12 123.1(2) . . ?
C10 N11 H10N 119.5(19) . . ?
N12 N11 H10N 117.4(19) . . ?
N11 N12 H11N 106(2) . . ?
N11 N12 H12N 112.2(19) . . ?
H11N N12 H12N 101(3) . . ?
C9 N13 N14 121.3(2) . . ?
C9 N13 H7N 116.8(19) . . ?
N14 N13 H7N 121.8(19) . . ?
N13 N14 H8N 104(2) . . ?
N13 N14 H9N 107.1(18) . . ?
H8N N14 H9N 108(3) . . ?
 
loop_
 _geom_torsion_atom_site_label_1
 _geom_torsion_atom_site_label_2
 _geom_torsion_atom_site_label_3
 _geom_torsion_atom_site_label_4
 _geom_torsion
 _geom_torsion_site_symmetry_1
 _geom_torsion_site_symmetry_2
 _geom_torsion_site_symmetry_3
 _geom_torsion_site_symmetry_4
 _geom_torsion_publ_flag
N1 C2 C3 N3 0.5(3) . . . . ?
C5 C2 C3 N3 179.1(3) . . . . ?
N1 C2 C3 C4 -179.4(2) . . . . ?
C5 C2 C3 C4 -0.9(5) . . . . ?
N3 C3 C4 O2 170.7(2) . . . . ?
C2 C3 C4 O2 -9.4(4) . . . . ?
N3 C3 C4 N6 -8.3(3) . . . . ?
C2 C3 C4 N6 171.6(3) . . . . ?
N1 C2 C5 O1 0.9(4) . . . . ?
C3 C2 C5 O1 -177.6(3) . . . . ?
N1 C2 C5 N4 -179.8(2) . . . . ?
C3 C2 C5 N4 1.7(4) . . . . ?
N10 C7 C8 N8 -0.4(3) . . . . ?
C10 C7 C8 N8 180.0(2) . . . . ?
N10 C7 C8 C9 179.4(3) . . . . ?
C10 C7 C8 C9 -0.2(5) . . . . ?
N8 C8 C9 O4 -1.8(4) . . . . ?
C7 C8 C9 O4 178.4(3) . . . . ?
N8 C8 C9 N13 175.7(2) . . . . ?
C7 C8 C9 N13 -4.1(4) . . . . ?
N10 C7 C10 O3 177.9(2) . . . . ?
C8 C7 C10 O3 -2.5(4) . . . . ?
N10 C7 C10 N11 -1.6(3) . . . . ?
C8 C7 C10 N11 178.0(2) . . . . ?
C3 C2 N1 N2 -0.4(3) . . . . ?
C5 C2 N1 N2 -179.3(2) . . . . ?
C2 N1 N2 N3 0.2(3) . . . . ?
C2 N1 N2 C1 -177.9(2) . . . . ?
N1 N2 N3 C3 0.2(3) . . . . ?
C1 N2 N3 C3 178.2(2) . . . . ?
C2 C3 N3 N2 -0.4(3) . . . . ?
C4 C3 N3 N2 179.5(2) . . . . ?
O1 C5 N4 N5 -1.2(4) . . . . ?
C2 C5 N4 N5 179.5(2) . . . . ?
O2 C4 N6 N7 -4.3(4) . . . . ?
C3 C4 N6 N7 174.8(2) . . . . ?
C7 C8 N8 N9 0.4(3) . . . . ?
C9 C8 N8 N9 -179.5(2) . . . . ?
C8 N8 N9 N10 -0.3(3) . . . . ?
C8 N8 N9 C6 180.0(3) . . . . ?
N8 N9 N10 C7 0.0(3) . . . . ?
C6 N9 N10 C7 179.8(3) . . . . ?
C8 C7 N10 N9 0.2(3) . . . . ?
C10 C7 N10 N9 179.9(2) . . . . ?
O3 C10 N11 N12 1.1(4) . . . . ?
C7 C10 N11 N12 -179.4(2) . . . . ?
O4 C9 N13 N14 2.3(4) . . . . ?
C8 C9 N13 N14 -175.2(3) . . . . ?
 
loop_
 _geom_hbond_atom_site_label_D 
 _geom_hbond_atom_site_label_H 
 _geom_hbond_atom_site_label_A 
 _geom_hbond_distance_DH 
 _geom_hbond_distance_HA 
 _geom_hbond_distance_DA 
 _geom_hbond_angle_DHA 
 _geom_hbond_site_symmetry_A 
C1 H1B O3  0.96 2.54 3.427(3) 154.3 1_565
C1 H1C O1  0.96 2.52 3.438(3) 160.0 2_655
C6 H6A N8  0.96 2.53 3.485(4) 172.1 3_576
C6 H6A O4  0.96 2.56 3.196(3) 123.6 3_576
N4 H3N O2  0.875(17) 1.894(18) 2.740(3) 162(3) .
N5 H1N O5  0.876(17) 2.236(19) 3.084(3) 163(3) 1_655
N5 H2N O1  0.868(17) 2.63(2) 3.421(3) 151(2) 1_545
N5 H2N O5  0.868(17) 2.59(2) 3.162(3) 124(2) 1_645
N6 H4N N14  0.909(17) 2.07(2) 2.926(3) 157(3) .
N7 H5N O4  0.922(17) 2.34(3) 2.934(3) 122(2) 3_666
N7 H6N O4  0.885(18) 2.201(19) 3.072(3) 168(3) 3_676
N11 H10N N5  0.849(16) 2.25(2) 2.998(3) 146(3) 1_455
N12 H12N O1  0.877(17) 2.237(19) 3.099(3) 168(3) 2_655
N13 H7N O3  0.872(17) 1.908(19) 2.758(3) 164(3) .
N14 H8N N7  0.888(18) 2.46(2) 3.303(4) 159(3) 3_666
O5 H1W N12  0.847(17) 2.080(18) 2.915(3) 169(3) 1_565
 
_refine_diff_density_max    0.229
_refine_diff_density_min   -0.382
_refine_diff_density_rms    0.064

_shelx_res_file
;

    1_a.res created by SHELXL-2014/7

TITL 1_a.res in P2/c
CELL  0.71073  13.6048   3.8339  32.8581   90.000   93.499   90.000
ZERR   2.000   0.0021   0.0006   0.0054    0.000    0.004    0.000
LATT 1
SYMM -X, Y, 1/2-Z
SFAC C  H  N  O
UNIT 40 76 56 18
L.S. 20
ACTA
BOND $H
FMAP 2
PLAN 20
LIST 6
SIZE 0.22 0.2 0.18
CONF
EQIV $1 x, y+1, z
HTAB C1 O3_$1
EQIV $2 -x+1, y, -z+1/2
HTAB C1 O1_$2
EQIV $3 -x, -y+2, -z+1
HTAB C6 N8_$3
HTAB C6 O4_$3
HTAB N4 O2
EQIV $4 x+1, y, z
HTAB N5 O5_$4
EQIV $5 x, y-1, z
HTAB N5 O1_$5
EQIV $6 x+1, y-1, z
HTAB N5 O5_$6
HTAB N6 N14
EQIV $7 -x+1, -y+1, -z+1
HTAB N7 O4_$7
EQIV $8 -x+1, -y+2, -z+1
HTAB N7 O4_$8
EQIV $9 x-1, y, z
HTAB N11 N5_$9
HTAB N12 O1_$2
HTAB N13 O3
HTAB N14 N7_$7
HTAB O5 N12_$1
dfix 0.84 0.02 o5 h1w
dfix 0.88 0.02 n14 n9n n11 h10n n12 h11n n12 h12n
dfix 0.88 0.02 n4 h3n n5 h1n n5 h2n n6 h4n n7 h5n n7 h6n n13 h7n n14 h8n
TEMP 23.000
WGHT    0.086100
FVAR       0.55103
C1    1    0.414187    1.078893    0.302638    11.00000    0.03197    0.05733 =
         0.03860   -0.00856   -0.00107    0.01203
AFIX 137
H1A   2    0.428856    1.255539    0.283209    11.00000   -1.50000
H1B   2    0.384142    1.184525    0.325278    11.00000   -1.50000
H1C   2    0.369780    0.911335    0.289916    11.00000   -1.50000
AFIX   0
C2    1    0.644433    0.669521    0.316817    11.00000    0.02809    0.03905 =
         0.02248   -0.00332    0.00169   -0.00203
C3    1    0.608133    0.640752    0.355768    11.00000    0.02755    0.03978 =
         0.02108   -0.00502    0.00341   -0.00086
C4    1    0.649623    0.483565    0.394260    11.00000    0.02917    0.04229 =
         0.02208   -0.00549    0.00336   -0.00582
C5    1    0.736507    0.564417    0.297821    11.00000    0.03014    0.03800 =
         0.02508   -0.00156    0.00375   -0.00140
C6    1   -0.102123    0.727362    0.449496    11.00000    0.03487    0.07998 =
         0.04973   -0.02203    0.01261   -0.00412
AFIX 137
H6A   2   -0.100584    0.835517    0.475878    11.00000   -1.50000
H6B   2   -0.126785    0.493679    0.451380    11.00000   -1.50000
H6C   2   -0.144347    0.858737    0.430706    11.00000   -1.50000
AFIX   0
C7    1    0.113981    0.621323    0.398220    11.00000    0.03062    0.03636 =
         0.02030    0.00114    0.00131    0.00235
C8    1    0.149540    0.797094    0.433766    11.00000    0.03234    0.03766 =
         0.02108   -0.00009    0.00345    0.00199
C9    1    0.246822    0.922669    0.450619    11.00000    0.03310    0.03971 =
         0.02320   -0.00124    0.00186    0.00296
C10   1    0.163844    0.490177    0.362359    11.00000    0.03284    0.03785 =
         0.01920    0.00075    0.00173    0.00028
N1    3    0.576671    0.840952    0.292998    11.00000    0.03026    0.04602 =
         0.02625   -0.00223    0.00355    0.00510
N2    3    0.504856    0.904900    0.317065    11.00000    0.02830    0.04634 =
         0.02498   -0.00461    0.00260    0.00468
N3    3    0.519248    0.791098    0.354939    11.00000    0.03234    0.04856 =
         0.02229   -0.00386    0.00146    0.00119
N4    3    0.802220    0.395105    0.321732    11.00000    0.02972    0.05625 =
         0.02437    0.00152    0.00775    0.00659
H3N   2    0.787290    0.331601    0.346165    11.00000   -1.20000
N5    3    0.892438    0.277512    0.307698    11.00000    0.02957    0.04766 =
         0.03545    0.00093    0.00823    0.00428
H1N   2    0.914312    0.448499    0.293066    11.00000   -1.20000
H2N   2    0.878163    0.089709    0.293831    11.00000   -1.20000
N6    3    0.598311    0.547965    0.426496    11.00000    0.03730    0.05089 =
         0.02108   -0.00004    0.00350    0.00344
H4N   2    0.538408    0.654064    0.424863    11.00000   -1.20000
N7    3    0.623934    0.392177    0.464877    11.00000    0.04599    0.05755 =
         0.02023    0.00148    0.00203   -0.00378
H5N   2    0.667471    0.211876    0.461355    11.00000   -1.20000
H6N   2    0.664575    0.547751    0.476603    11.00000   -1.20000
N8    3    0.072430    0.855118    0.456344    11.00000    0.03202    0.04954 =
         0.02518   -0.00698    0.00197    0.00043
N9    3   -0.003136    0.718502    0.435144    11.00000    0.03036    0.05379 =
         0.02563   -0.01091    0.00668   -0.00203
N10   3    0.017041    0.574214    0.399941    11.00000    0.03368    0.04908 =
         0.02607   -0.00475    0.00403   -0.00115
N11   3    0.106482    0.325315    0.334797    11.00000    0.03151    0.05307 =
         0.01913   -0.00594    0.00611   -0.00149
H10N  2    0.045253    0.308507    0.338081    11.00000   -1.20000
N12   3    0.141557    0.180281    0.298923    11.00000    0.03982    0.04967 =
         0.01937   -0.00556    0.00709   -0.00125
H11N  2    0.191425    0.050860    0.306909    11.00000   -1.20000
H12N  2    0.170812    0.335969    0.284277    11.00000   -1.20000
N13   3    0.324047    0.846358    0.429842    11.00000    0.02869    0.06344 =
         0.03006   -0.01209    0.00207   -0.00313
H7N   2    0.312723    0.733645    0.406974    11.00000   -1.20000
N14   3    0.420362    0.931040    0.444872    11.00000    0.03188    0.07323 =
         0.04026   -0.01197    0.00159   -0.00411
H8N   2    0.419782    0.887690    0.471396    11.00000   -1.20000
H9N   2    0.427895    1.171070    0.441627    11.00000   -1.20000
O1    4    0.749993    0.635709    0.262094    11.00000    0.04556    0.07326 =
         0.02562    0.00899    0.01353    0.01581
O2    4    0.725033    0.303353    0.396075    11.00000    0.03697    0.05723 =
         0.02570    0.00215    0.00356    0.00810
O3    4    0.252423    0.534227    0.358459    11.00000    0.03500    0.07522 =
         0.03150   -0.01826    0.00736   -0.00630
O4    4    0.253433    1.079505    0.483300    11.00000    0.03947    0.06569 =
         0.03096   -0.01725   -0.00075    0.00069
O5    4    0.000000    0.761022    0.250000    10.50000    0.03648    0.04278 =
         0.03936    0.00000    0.00242    0.00000
H1W   2    0.041183    0.901742    0.261325    11.00000   -1.50000
HKLF 4

REM  1_a.res in P2/c
REM R1 =  0.0499 for    2108 Fo > 4sig(Fo)  and  0.0754 for all    3027 data
REM    299 parameters refined using     12 restraints

END

WGHT      0.0823      0.0000

REM Highest difference peak  0.229,  deepest hole -0.382,  1-sigma level  0.064
Q1    1   0.4205  0.6401  0.4422  11.00000  0.05    0.23
Q2    1   0.7180 -0.0526  0.3996  11.00000  0.05    0.22
Q3    1  -0.1184  0.9948  0.4562  11.00000  0.05    0.22
Q4    1  -0.1485  0.5562  0.4298  11.00000  0.05    0.20
Q5    1   0.0612  1.2305  0.4593  11.00000  0.05    0.20
Q6    1   0.8282  0.6983  0.3183  11.00000  0.05    0.20
Q7    1   0.4856  1.5079  0.3095  11.00000  0.05    0.20
Q8    1   0.2314  0.8347  0.3607  11.00000  0.05    0.19
Q9    1   0.4204  1.3985  0.3142  11.00000  0.05    0.19
Q10   1   0.7827  0.9952  0.2672  11.00000  0.05    0.18
Q11   1   0.7261  0.3133  0.2591  11.00000  0.05    0.18
Q12   1   0.2646  0.1143  0.3567  11.00000  0.05    0.18
Q13   1   0.6723  0.1116  0.4006  11.00000  0.05    0.18
Q14   1   0.6237  0.9177  0.4223  11.00000  0.05    0.18
Q15   1   0.7460  1.0179  0.2614  11.00000  0.05    0.18
Q16   1   0.4216  0.6998  0.2963  11.00000  0.05    0.17
Q17   1   0.9620  0.7542  0.3203  11.00000  0.05    0.17
Q18   1   0.0289  0.2347  0.4012  11.00000  0.05    0.17
Q19   1   0.5848  0.4386  0.2985  11.00000  0.05    0.17
Q20   1   0.5432  1.0713  0.4340  11.00000  0.05    0.16
;
_shelx_res_checksum   73232

_shelx_hkl_file
;
   0  -1   0 1480.45   54.59
   0  -1   0 1456.05   61.19
   0   1   0 1538.15   54.79
   0  -2   0   49.00    6.40
   0  -3   0   21.20    5.60
   0  -4   0    8.60    5.80
  -1  -4   0   13.20    6.40
  -1  -3   0    7.20    4.30
  -1  -2   0  449.06   23.10
   1   1   0  729.83   27.40
  -1  -1   0  751.02   27.30
  -1  -1   0  745.43   32.20
   1   0   0    3.60    0.50
   1   0   0    5.20    0.80
   1   0   0    6.10    0.80
  -1   0   0    5.80    0.80
  -1   0   0    4.40    0.80
   1  -1   0  692.93   26.20
   1  -1   0  705.43   29.30
  -1   1   0  668.83   26.30
   1  -2   0  439.06   17.70
   1  -2   0  449.46   22.20
  -1   2   0  449.56   18.10
   1  -3   0   15.40    5.10
   1  -4   0   18.60    6.60
  -2  -4   0   -4.00    3.90
  -2  -3   0   16.30    5.60
  -2  -2   0  396.16   21.20
   2   1   0  929.01   36.40
  -2  -1   0  977.10   41.50
  -2  -1   0 1001.70   36.30
   2   0   0  131.49    6.30
   2   0   0  115.09    5.60
   2   0   0  120.19    5.90
  -2   0   0  129.29    6.30
  -2   0   0  123.79    6.00
   2  -1   0  933.71   38.90
   2  -1   0  950.20   42.10
   2  -2   0  412.26   20.10
  -2   2   0  385.76   17.20
   2  -3   0    8.30    4.20
  -2   3   0   16.90    2.80
   2  -4   0   -1.10    4.10
   2  -4   0    5.90    6.10
  -3  -4   0   -1.40    4.20
  -3  -3   0   37.40    8.10
   3   2   0   10.90    1.70
  -3  -2   0    8.00    3.70
  -3  -2   0   14.40    2.00
   3   1   0  531.25   22.30
  -3  -1   0  592.84   22.40
  -3  -1   0  565.44   25.80
   3   0   0   15.40    2.80
   3   0   0   16.60    2.00
  -3   0   0   12.70    1.90
  -3   0   0   17.50    2.90
  -3   0   0   14.40    2.50
   3  -1   0  529.45   23.40
   3  -1   0  581.54   27.00
  -3   1   0  573.14   23.10
   3  -2   0    8.80    2.90
   3  -2   0   11.90    5.40
  -3   2   0    9.10    3.00
   3  -3   0   25.90    5.80
   3  -3   0   26.50    7.60
  -3   3   0   40.20    5.10
   3  -4   0   -3.50    3.80
   3  -4   0    5.60    5.90
  -4  -4   0   -0.60    4.90
  -4  -3   0   -1.90    3.40
  -4  -2   0   51.79    8.10
  -4  -2   0   54.89    4.20
  -4  -1   0  131.29    8.90
  -4  -1   0  115.09    7.00
   4   0   0   75.19    4.90
   4   0   0  103.99    6.50
  -4   0   0   88.29    6.10
  -4   0   0   79.19    5.10
   4  -1   0  108.39    5.70
   4  -1   0  128.79    9.60
  -4   1   0  111.49    7.40
   4  -2   0   48.30    7.90
   4  -2   0   62.59    5.60
  -4   2   0   38.90    5.30
   4  -3   0    1.50    4.50
   4  -3   0   -0.30    2.70
  -4   3   0    0.50    2.40
   4  -4   0    9.60    7.40
   4  -4   0    0.40    4.20
  -5  -4   0   -1.90    5.00
  -5  -3   0    2.60    4.00
  -5  -2   0  370.96   21.70
  -5  -2   0  377.56   16.80
  -5  -1   0  309.27   16.30
  -5  -1   0  285.77   14.10
   5   0   0   17.80    2.60
   5   0   0   24.10    3.80
  -5   0   0   21.10    3.70
  -5   0   0   22.00    2.90
   5  -1   0  271.47   11.80
   5  -1   0  273.47   16.00
   5  -1   0  258.97   11.70
  -5   1   0  297.17   14.20
   5  -2   0  359.06   22.30
   5  -2   0  348.07   17.40
  -5   2   0  380.86   18.30
   5  -3   0   -2.10    2.30
   5  -3   0    2.90    5.70
  -5   3   0   -2.00    2.60
   5  -4   0    2.10    6.70
   5  -4   0   -0.40    4.40
  -6  -4   0   30.00    8.60
  -6  -3   0   76.29   12.10
  -6  -2   0  153.48    9.40
  -6  -2   0  159.38   13.10
  -6  -1   0   20.90    4.40
  -6  -1   0   14.60    3.60
   6   0   0 1372.16   56.69
  -6   0   0 1228.78   53.49
  -6   0   0 1310.07   52.09
   6  -1   0   23.70    5.30
  -6   1   0   18.10    3.90
   6  -2   0  150.28   13.60
   6  -2   0  128.19    8.10
  -6   2   0  143.29   10.20
   6  -3   0   61.89    7.90
   6  -3   0   80.39   12.80
  -6   3   0   82.09    9.80
   6  -4   0   35.00   11.30
  -7  -4   0    9.80    7.50
  -7  -3   0   11.10    5.90
  -7  -2   0   22.60    5.90
  -7  -2   0   27.40    4.90
  -7  -1   0    9.80    3.50
  -7  -1   0   11.50    3.50
  -7   0   0  625.54   27.50
  -7   0   0  580.54   26.40
   7  -1   0   14.80    4.80
  -7   1   0   12.90    4.00
   7  -2   0   32.20    3.70
   7  -2   0   25.80    6.40
  -7   2   0   29.80    6.10
   7  -3   0    8.80    3.80
   7  -3   0   15.40    7.70
  -7   3   0    1.50    2.60
   7  -4   0   14.00    9.70
  -8  -3   0   63.09   11.70
  -8  -2   0    2.90    3.40
  -8  -2   0    7.50    3.80
  -8  -1   0  457.95   23.50
  -8  -1   0  446.66   22.30
  -8   0   0 3234.98  132.49
  -8   0   0 3334.67  126.19
   8  -1   0  442.76   24.10
  -8   1   0  447.36   22.80
   8  -2   0    7.20    5.80
  -8   2   0    5.10    3.60
   8  -3   0   67.49   12.50
  -8   3   0   72.29   10.10
  -9  -3   0   46.80   10.90
  -9  -2   0  171.98   14.90
  -9  -2   0  166.08   12.10
  -9  -1   0    0.00    2.70
  -9  -1   0    2.30    3.20
  -9   0   0    7.50    4.10
  -9   0   0    4.70    3.00
   9  -1   0    3.30    4.40
  -9   1   0    0.50    3.00
   9  -2   0  150.28   15.70
  -9   2   0  171.48   13.60
   9  -3   0   29.00    9.40
  -9   3   0   32.00    7.60
 -10  -3   0   49.20   11.60
 -10  -2   0   99.09   11.20
 -10  -2   0  100.09   13.20
 -10  -1   0   -1.70    3.10
 -10  -1   0   -2.80    2.90
 -10   0   0   44.60    5.90
 -10   0   0   42.60    7.70
  10  -1   0    0.40    4.30
 -10   1   0   -0.90    3.30
  10  -2   0   89.19   12.30
 -10   2   0   83.69   11.50
  10  -3   0   80.09   13.30
 -10   3   0   70.19   11.20
 -11  -3   0   39.00   10.20
 -11  -2   0    8.60    4.60
 -11  -2   0   -5.00    3.80
 -11  -1   0  427.46   24.10
 -11  -1   0  439.36   24.30
 -11   0   0   22.20    6.30
 -11   0   0   23.90    5.30
  11  -1   0  441.96   25.00
 -11   1   0  416.46   25.00
  11  -2   0    7.70    6.20
 -11   2   0   10.80    5.60
  11  -3   0   47.60   11.70
 -11   3   0   43.90    9.50
 -12  -3   0   55.69   13.10
 -12  -2   0   44.90    9.00
 -12  -2   0   49.40   10.10
 -12  -1   0   78.49   10.50
 -12  -1   0   73.59   11.30
 -12   0   0  920.61   40.40
 -12   0   0  841.62   42.50
  12  -1   0   85.89   11.10
 -12   1   0   72.39   11.30
  12  -2   0   33.30    9.00
 -12   2   0   34.00    8.50
  12  -3   0   42.90   11.10
 -12   3   0   59.29   11.60
 -13  -2   0   15.70    6.40
 -13  -2   0   -0.70    6.10
 -13  -1   0  -11.60    3.30
 -13  -1   0   -2.80    4.70
 -13   0   0  137.49   16.00
  13  -1   0   10.00    5.20
 -13   1   0   -0.20    4.00
  13  -2   0   18.50    8.00
 -13   2   0   17.50    6.90
 -14  -2   0   22.30    7.30
 -14  -2   0   16.70    8.40
 -14  -1   0   57.59   10.20
 -14  -1   0   68.59   11.80
 -14   0   0    6.80    6.60
  14  -1   0   89.29   11.20
 -14   1   0   53.99   10.90
  14  -2   0   17.20    7.20
 -14   2   0   22.10    7.80
 -15  -1   0   -0.30    5.80
 -15   0   0   25.70    9.50
 -15   1   0    0.00    5.00
 -16   0   0   15.00    7.80
 -16   0  -1   12.10    7.40
 -15   1  -1    2.90    5.20
 -15   0  -1    1.00    6.00
 -15  -1  -1    5.50    5.90
 -14   2  -1    3.20    5.00
  14  -2   1    0.70    5.40
 -14   1  -1    9.50    5.90
  14  -1   1    8.40    4.60
 -14   0  -1   -3.80    4.40
 -14  -1  -1   -1.40    5.60
 -14  -1  -1   -0.30    5.30
 -14  -2  -1    5.60    6.10
 -14  -2  -1   -8.80    5.60
 -13   2  -1   30.10    8.40
  13  -2   1   23.20    7.80
 -13   1  -1   79.29   12.90
  13  -1   1   78.09   11.00
 -13   0  -1   -3.70    4.60
 -13  -1  -1   78.39   12.30
 -13  -2  -1   26.30    7.70
 -13  -2  -1   18.90    7.80
 -12   3  -1    1.40    5.50
  12  -3   1    3.20    7.20
 -12   2  -1   54.19   10.50
  12  -2   1   37.70    9.30
 -12   1  -1  163.08   18.20
  12  -1   1  195.48   15.70
 -12   0  -1    5.10    5.00
 -12   0  -1   -5.20    3.30
 -12  -1  -1  160.08   13.70
 -12  -1  -1  161.98   14.00
 -12  -2  -1   44.70    9.40
 -12  -2  -1   39.60    8.50
 -12  -3  -1    3.50    7.30
 -11   3  -1    1.90    5.10
  11  -3   1   11.70    8.60
 -11   2  -1   36.40    8.20
  11  -2   1   34.10    8.80
 -11   1  -1    8.10    4.90
  11  -1   1    4.40    5.10
 -11   0  -1    0.50    3.70
 -11   0  -1   -5.10    3.00
 -11  -1  -1   12.10    5.70
 -11  -1  -1    7.00    4.60
 -11  -2  -1   29.60    8.00
 -11  -2  -1   47.70    8.60
 -11  -3  -1    5.60    6.50
 -10   3  -1   16.80    6.60
  10  -3   1   26.40    8.80
 -10   2  -1   58.79    9.80
  10  -2   1   61.99   10.40
 -10   1  -1   13.90    5.40
  10  -1   1   28.10    6.60
 -10   0  -1    0.00    3.20
 -10   0  -1   -3.40    2.70
 -10  -1  -1   17.70    5.80
 -10  -1  -1   11.40    4.50
 -10  -2  -1   73.19    9.80
 -10  -2  -1   57.59   10.40
 -10  -3  -1   20.90    8.70
  -9   3  -1   15.20    5.40
   9  -3   1    8.10    7.30
  -9   2  -1  104.19   12.00
   9  -2   1   80.59   11.20
  -9   1  -1    3.90    3.60
   9  -1   1    6.90    5.00
  -9   0  -1   -0.50    2.70
  -9   0  -1   -4.00    2.10
  -9  -1  -1    1.50    3.20
  -9  -1  -1    7.70    4.10
  -9  -2  -1   78.29   10.90
  -9  -2  -1  108.49   10.90
  -9  -3  -1    6.40    6.00
  -8   3  -1  175.48   13.80
   8  -3   1  180.88   20.00
  -8   2  -1  131.29   10.60
   8  -2   1  102.49   12.40
  -8   1  -1   49.70    7.70
   8  -1   1   44.70    7.40
  -8   0  -1    1.60    2.30
  -8   0  -1   -0.50    2.70
  -8  -1  -1   58.09    7.60
  -8  -1  -1   50.49    7.20
  -8  -2  -1  129.49    9.80
  -8  -2  -1  121.09   13.50
  -8  -3  -1  200.98   18.10
   7  -4   1    1.50    7.30
  -7   3  -1    0.30    2.60
   7  -3   1   -2.60    2.80
   7  -3   1    1.50    6.10
  -7   2  -1  113.29   11.40
   7  -2   1  104.79   12.00
   7  -2   1  100.69    6.30
  -7   1  -1  106.89    8.90
   7  -1   1  115.89   11.10
  -7   0  -1    1.00    1.90
  -7   0  -1    0.90    2.60
  -7  -1  -1  104.29    8.90
  -7  -1  -1  112.79    8.60
  -7  -2  -1  136.09   12.20
  -7  -2  -1  110.29    8.50
  -7  -3  -1    1.60    4.30
  -7  -4  -1    3.30    6.50
   6  -4   1   73.19   14.40
  -6   3  -1  125.09   10.80
   6  -3   1  153.58   11.10
   6  -3   1  154.58   18.00
  -6   2  -1   37.30    5.80
   6  -2   1   35.00    7.10
   6  -2   1   32.60    4.00
  -6   1  -1   78.49    8.20
   6  -1   1   75.99    8.60
  -6   0  -1    0.40    2.00
  -6   0  -1    0.80    1.60
   6   0   1    0.40    2.30
  -6  -1  -1   75.89    8.20
  -6  -1  -1   77.59    7.60
  -6  -2  -1   33.00    4.70
  -6  -2  -1   36.20    7.20
  -6  -3  -1  117.89   14.80
  -6  -4  -1   62.99   12.40
   5  -4   1   -4.60    4.10
   5  -4   1    4.90    7.30
  -5   3  -1  111.79   10.70
   5  -3   1   97.99   10.30
   5  -3   1  122.29   16.00
  -5   2  -1   25.40    4.80
   5  -2   1   34.40    4.30
   5  -2   1   34.40    7.40
  -5   1  -1  295.27   15.00
   5  -1   1  295.47   17.10
  -5   0  -1   -1.40    1.50
  -5   0  -1    0.10    1.20
   5   0   1    0.80    2.00
   5   0   1    0.10    1.00
  -5  -1  -1  303.77   16.30
  -5  -1  -1  297.57   14.40
  -5  -2  -1   36.40    4.50
  -5  -2  -1   32.30    6.60
  -5  -3  -1   85.19   12.20
  -5  -4  -1   -5.40    4.40
   4  -4   1   -1.90    4.40
   4  -4   1   -0.90    5.30
  -4   3  -1    0.40    2.40
   4  -3   1   -0.30    2.70
   4  -3   1   -4.80    3.30
  -4   2  -1    3.80    2.40
   4  -2   1    5.40    2.20
   4  -2   1    6.70    4.00
  -4   1  -1  224.38   11.40
   4  -1   1  234.58   13.60
   4  -1   1  211.58    9.70
  -4   0  -1   -0.50    0.90
  -4   0  -1   -1.70    1.10
   4   0   1   -0.30    1.80
   4   0   1    0.00    0.80
  -4  -1  -1  239.18   11.40
  -4  -1  -1  239.28   13.40
  -4  -2  -1    8.70    3.70
  -4  -2  -1    6.20    1.90
  -4  -3  -1   -4.30    2.80
  -4  -4  -1   -0.30    4.80
   3  -4   1    3.00    6.40
   3  -4   1    2.60    4.70
  -3   3  -1   37.60    5.00
   3  -3   1   32.30    8.30
   3  -3   1   22.20    5.50
  -3   2  -1  549.45   24.70
   3  -2   1  608.74   32.00
   3  -2   1  627.04   27.40
  -3   1  -1 1040.30   40.00
   3  -1   1 1047.70   45.80
   3  -1   1  993.30   41.70
  -3   0  -1   -0.80    1.20
  -3   0  -1    0.40    0.80
  -3   0  -1   -3.30    2.00
   3   0   1   -2.30    1.70
   3   0   1   -0.10    0.70
  -3  -1  -1 1067.39   40.40
  -3  -1  -1 1093.29   45.40
   3   1   1 1005.40   40.50
  -3  -2  -1  652.53   31.30
  -3  -2  -1  602.44   24.20
   3   2   1  636.14   24.40
  -3  -3  -1   34.60    7.80
  -3  -4  -1    1.20    4.80
   2  -4   1   -0.50    4.40
   2  -4   1    0.70    4.50
  -2   3  -1   41.90    4.10
   2  -3   1   26.30    6.10
  -2   2  -1  193.08    9.70
   2  -2   1  190.08   11.60
  -2   1  -1  445.36   19.20
   2  -1   1  442.46   21.90
   2  -1   1  429.36   19.00
  -2   0  -1    0.60    0.50
  -2   0  -1   -0.30    1.00
  -2   0  -1   -0.50    0.70
   2   0   1   -0.90    0.70
   2   0   1    0.30    1.00
   2   0   1   -0.20    0.50
  -2  -1  -1  473.75   18.00
  -2  -1  -1  455.25   21.30
   2   1   1  435.16   18.00
  -2  -2  -1  206.68   13.80
  -2  -3  -1   38.90    7.60
  -2  -4  -1    2.40    5.00
   1  -4   1    9.70    6.20
   1  -4   1   -0.40    4.20
   1  -3   1   11.70    4.60
  -1   2  -1   13.40    2.10
   1  -2   1   18.90    2.40
   1  -2   1   16.10    3.70
  -1   1  -1 2407.86   88.89
   1  -1   1 2382.16   97.09
   1  -1   1 2454.95   88.79
  -1   0  -1   -4.60    0.50
  -1   0  -1   -3.00    0.70
   1   0   1   -5.10    0.30
   1   0   1   -5.00    0.50
   1   0   1   -5.00    0.50
  -1  -1  -1 2359.16   97.69
   1   1   1 2456.15   88.29
  -1  -2  -1   14.40    3.80
  -1  -3  -1    1.50    3.20
  -1  -4  -1   -1.60    4.30
   0  -4   1   12.90    6.10
   0  -3   1   67.99    9.70
   0  -2   1    1.40    2.40
   0   1  -1  986.70   37.10
   0  -1   1 1012.40   37.10
   0  -1   1 1032.00   42.20
   0   0  -1    0.10    0.10
   0   0  -1    0.00    0.10
   0   0   1    0.10    0.10
   0   0   1    0.00    0.10
   0  -1  -1 1016.70   38.90
   0  -1  -1 1031.20   43.80
   0   1   1 1094.59   39.00
   0  -2  -1    1.80    0.90
   0  -2  -1    3.60    2.70
   0  -2  -1    3.50    1.00
   0  -3  -1   65.29    9.40
   0  -4  -1   25.50    8.10
  -1  -4   1    3.70    5.00
  -1  -3   1   -5.20    2.40
  -1  -2   1   22.20    4.80
  -1  -1   1   72.19    5.70
   1   0  -1   -5.60    0.50
   1   0  -1   -4.40    0.60
   1   0  -1   -5.30    0.40
  -1   0   1   -4.90    0.50
  -1   0   1   -5.90    0.30
  -1   0   1   -5.00    0.50
   1  -1  -1   78.69    4.20
   1  -1  -1   79.79    5.10
  -1   1   1   64.79    4.10
   1  -2  -1   25.80    2.80
   1  -2  -1   26.70    4.70
  -1   2   1   26.70    3.10
   1  -3  -1    2.10    3.00
   1  -4  -1    1.30    4.60
  -2  -4   1    2.20    5.00
  -2  -3   1    5.50    4.00
  -2  -2   1   70.29    8.50
   2   1  -1  688.73   26.60
  -2  -1   1  701.03   26.60
  -2  -1   1  722.23   31.00
   2   0  -1   -1.00    0.70
   2   0  -1   -0.30    0.70
   2   0  -1   -0.10    0.90
  -2   0   1   -1.20    0.80
  -2   0   1   -1.10    0.30
  -2   0   1    0.20    0.90
   2  -2  -1   79.49    6.70
  -2   2   1   63.99    5.30
   2  -3  -1    0.20    2.60
  -2   3   1    0.20    1.70
   2  -4  -1    4.00    4.80
   2  -4  -1    9.20    6.30
  -3  -4   1    1.30    4.80
  -3  -3   1   24.80    6.40
   3   2  -1    4.20    1.10
  -3  -2   1    6.80    3.60
  -3  -2   1    5.80    1.30
   3   1  -1  130.39    6.60
  -3  -1   1  140.29    6.80
  -3  -1   1  132.59    8.70
   3   0  -1   -0.20    0.90
   3   0  -1   -2.20    1.40
  -3   0   1   -2.10    1.00
  -3   0   1    1.40    1.80
  -3   0   1   -0.50    0.70
   3  -1  -1  124.19    6.70
   3  -1  -1  122.39    9.10
  -3   1   1  132.89    7.40
   3  -2  -1    3.40    3.50
   3  -2  -1    6.50    2.40
  -3   2   1    8.10    2.80
   3  -3  -1   26.70    5.80
   3  -3  -1   30.10    8.20
  -3   3   1   30.20    4.60
   3  -4  -1    7.90    5.90
   3  -4  -1    4.10    4.60
  -4  -4   1   15.60    7.20
  -4  -3   1   18.90    6.40
   4   2  -1   46.20    4.30
  -4  -2   1   49.80    4.50
  -4  -2   1   43.80    7.30
  -4  -1   1 2218.18   89.89
  -4  -1   1 2138.39   81.69
   4   0  -1    2.20    1.70
   4   0  -1   -0.10    1.00
  -4   0   1   -1.60    1.30
  -4   0   1   -0.30    1.30
   4  -1  -1 2081.09   88.79
  -4   1   1 2098.19   79.59
   4  -2  -1   48.00    5.60
   4  -2  -1   38.70    7.10
   4  -3  -1   19.50    7.60
   4  -3  -1   11.30    4.10
  -4   3   1   16.30    4.20
   4  -4  -1   29.70    7.70
   4  -4  -1   33.60   10.40
  -5  -4   1   21.30    8.20
  -5  -3   1   40.70    8.40
  -5  -2   1  158.98    8.90
  -5  -2   1  177.18   13.40
  -5  -1   1   90.09    6.40
  -5  -1   1   90.59    7.70
   5   0  -1   -2.50    1.50
  -5   0   1   -2.00    1.50
  -5   0   1   -1.00    1.50
   5  -1  -1   84.99    8.60
   5  -1  -1   85.49    5.10
  -5   1   1   89.89    7.10
   5  -2  -1  152.98    9.40
   5  -2  -1  184.78   14.60
  -5   2   1  147.49   10.20
   5  -3  -1   48.00    7.10
   5  -3  -1   45.50   10.10
  -5   3   1   60.09    7.80
   5  -4  -1   33.40    7.90
   5  -4  -1   30.60    9.80
  -6  -4   1    4.00    5.70
  -6  -3   1   20.70    6.40
  -6  -2   1   81.39    6.40
  -6  -2   1   84.99   10.70
  -6  -1   1  118.59    8.20
  -6  -1   1  123.59    9.40
   6   0  -1   -2.70    1.70
  -6   0   1   -1.30    1.90
  -6   0   1    2.20    2.00
   6  -1  -1  117.39    9.40
   6  -1  -1  101.89    5.80
  -6   1   1  103.89    8.20
   6  -2  -1   81.09    6.10
   6  -2  -1   98.19   11.80
  -6   2   1   75.49    8.70
   6  -3  -1   19.90    8.40
   6  -3  -1   24.00    5.10
  -6   3   1   16.90    5.20
   6  -4  -1   19.10    9.20
  -7  -4   1   38.80   11.30
  -7  -3   1    7.10    6.20
  -7  -2   1   42.10    7.50
  -7  -2   1   47.40    6.10
  -7  -1   1    5.90    2.80
  -7  -1   1    8.40    3.30
  -7   0   1   -0.30    2.40
  -7   0   1   -0.20    2.20
   7  -1  -1   10.70    1.90
   7  -1  -1   12.60    4.60
  -7   1   1   16.20    4.30
   7  -2  -1   44.40    4.70
   7  -2  -1   52.99    8.40
  -7   2   1   47.80    7.40
   7  -3  -1   12.30    7.40
   7  -3  -1    3.20    3.30
  -7   3   1    0.20    2.50
   7  -4  -1   36.00   11.90
  -8  -3   1    0.50    4.40
  -8  -2   1  196.38   12.40
  -8  -2   1  208.28   16.00
  -8  -1   1  290.27   15.80
  -8  -1   1  258.97   16.00
  -8   0   1   -0.40    2.40
  -8   0   1    1.20    2.70
   8  -1  -1  280.27   16.90
  -8   1   1  260.27   16.00
   8  -2  -1  173.38    9.10
   8  -2  -1  202.18   15.50
  -8   2   1  172.68   12.80
   8  -3  -1   -1.20    5.00
  -8   3   1    5.40    4.20
  -9  -3   1   -0.40    5.30
  -9  -2   1   58.79    8.10
  -9  -2   1   76.79   11.00
  -9  -1   1   22.30    5.20
  -9  -1   1   13.30    4.40
  -9   0   1   -0.50    2.60
  -9   0   1    2.90    3.10
   9  -1  -1   24.00    6.20
  -9   1   1   19.20    5.20
   9  -2  -1   63.49   10.50
  -9   2   1   47.60    8.00
   9  -3  -1   -1.10    5.90
  -9   3   1    2.40    4.30
 -10  -3   1   -5.10    5.00
 -10  -2   1  126.79   13.00
 -10  -2   1  122.79   14.60
 -10  -1   1    0.60    3.60
 -10  -1   1   -3.00    3.10
 -10   0   1   -0.10    3.80
 -10   0   1   -3.90    2.80
  10  -1  -1    3.30    4.20
 -10   1   1    1.70    4.10
  10  -2  -1  118.99   13.60
 -10   2   1   91.79   12.40
  10  -3  -1    0.40    6.70
 -10   3   1    3.40    5.00
 -11  -3   1   -5.80    5.00
 -11  -2   1   61.09    9.30
 -11  -2   1   71.09   11.60
 -11  -1   1   47.10    8.90
 -11  -1   1   66.29    9.20
 -11   0   1    0.00    3.80
 -11   0   1    3.70    3.70
  11  -1  -1   50.49    8.30
 -11   1   1   55.49    9.40
  11  -2  -1   54.89    9.90
 -11   2   1   61.79   10.60
  11  -3  -1   -3.00    6.00
 -11   3   1    7.60    5.90
 -12  -3   1    6.10    8.20
 -12  -2   1   51.79    9.20
 -12  -2   1   39.20    9.10
 -12  -1   1  139.79   14.60
 -12  -1   1  159.68   16.20
 -12   0   1   -2.20    3.80
 -12   0   1   -1.80    3.60
  12  -1  -1  152.88   13.30
 -12   1   1  130.69   15.10
  12  -2  -1   50.19    9.90
 -12   2   1   43.70    9.90
  12  -3  -1    0.70    7.20
 -12   3   1   18.20    6.80
 -13  -2   1   -4.10    5.40
 -13  -2   1   -1.10    4.40
 -13  -1   1   -3.90    4.60
 -13  -1   1   -0.30    4.70
 -13   0   1    2.30    4.40
  13  -1  -1    5.40    4.40
 -13   1   1   -0.60    4.70
  13  -2  -1    5.20    6.20
 -13   2   1    7.90    6.00
 -14  -2   1   12.50    8.40
 -14  -2   1   23.50    7.50
 -14  -1   1   -6.30    4.30
 -14  -1   1    6.10    6.30
 -14   0   1   -1.80    4.70
  14  -1  -1   14.10    5.20
 -14   1   1   12.90    6.70
  14  -2  -1   28.60    8.10
 -14   2   1   16.80    7.00
 -15  -1   1    0.60    5.90
 -15   0   1   -4.50    4.50
 -15   1   1    2.10    5.60
 -16   0   1    2.10    6.00
 -16   0  -2    8.70    6.90
 -15   1  -2   15.30    6.90
 -15   0  -2    5.10    7.00
 -15  -1  -2   17.80    7.60
 -14   2  -2   -0.70    4.20
  14  -2   2   -4.70    5.30
 -14   1  -2  147.79   18.50
  14  -1   2  185.78   15.60
 -14   0  -2   45.70   10.30
 -14  -1  -2  139.79   17.10
 -14  -1  -2  180.78   17.90
 -14  -2  -2  -14.00    4.80
 -14  -2  -2    0.60    5.10
 -13   2  -2   18.40    7.60
  13  -2   2   21.20    7.90
 -13   1  -2   20.80    7.40
  13  -1   2   33.50    7.50
 -13   0  -2  295.47   20.90
 -13  -1  -2   24.30    7.50
 -13  -1  -2   -0.10    4.00
 -13  -2  -2   27.20    7.70
 -13  -2  -2    7.90    6.50
 -12   3  -2    2.00    5.40
  12  -3   2   -3.30    7.00
 -12   2  -2   10.40    6.10
  12  -2   2   15.70    7.70
 -12   1  -2   23.30    7.10
  12  -1   2   38.60    8.50
 -12   0  -2    9.80    5.60
 -12   0  -2    7.70    4.40
 -12  -1  -2   19.80    6.70
 -12  -1  -2   22.30    6.60
 -12  -2  -2   21.60    7.70
 -12  -2  -2   10.90    5.80
 -12  -3  -2   -1.80    5.60
 -11   3  -2   20.10    7.40
  11  -3   2   16.50    9.00
 -11   2  -2    1.10    3.60
  11  -2   2   -5.50    5.50
 -11   1  -2   -0.90    3.50
  11  -1   2    5.80    5.00
 -11   0  -2  270.77   15.30
 -11   0  -2  247.98   17.80
 -11  -1  -2   -2.50    3.40
 -11  -1  -2    2.30    4.00
 -11  -2  -2   -4.00    4.20
 -11  -2  -2    2.30    4.40
 -11  -3  -2    6.50    6.70
 -10   3  -2   23.40    7.10
  10  -3   2   17.20    8.20
 -10   2  -2   17.20    5.80
  10  -2   2   12.30    6.90
 -10   1  -2  256.67   17.80
  10  -1   2  296.97   19.00
 -10   0  -2  323.27   17.10
 -10   0  -2  337.67   20.00
 -10  -1  -2  288.37   17.90
 -10  -1  -2  303.77   18.40
 -10  -2  -2   17.30    5.40
 -10  -2  -2    8.50    5.30
 -10  -3  -2   26.50    8.90
  -9   3  -2   17.20    6.20
   9  -3   2    6.60    7.50
  -9   2  -2   67.79   10.10
   9  -2   2   78.29   11.50
  -9   1  -2   44.30    7.90
   9  -1   2   60.39    8.70
  -9   0  -2    2.10    3.30
  -9   0  -2    6.50    2.90
  -9  -1  -2   59.49    8.40
  -9  -1  -2   52.69    7.60
  -9  -2  -2   88.59   10.10
  -9  -2  -2   67.79   10.00
  -9  -3  -2    5.70    5.30
  -8   3  -2   15.90    5.50
   8  -3   2   13.30    7.60
  -8   2  -2  101.09   11.30
   8  -2   2   92.89   12.20
  -8   1  -2    1.60    2.90
   8  -1   2    0.70    4.00
  -8   0  -2   63.49    5.70
  -8   0  -2   67.59    8.30
  -8  -1  -2    3.30    2.60
  -8  -1  -2   -1.30    2.30
  -8  -2  -2  112.09   13.40
  -8  -2  -2   96.49    9.90
  -8  -3  -2   19.40    6.80
   7  -4   2   -8.10    6.60
  -7   3  -2   18.60    4.90
   7  -3   2   46.00    6.30
   7  -3   2   38.70    9.70
  -7   2  -2    4.90    3.40
   7  -2   2    0.80    1.70
   7  -2   2    3.10    4.90
  -7   1  -2  120.89    9.30
   7  -1   2  118.19   11.10
  -7   0  -2   12.10    3.70
  -7   0  -2   14.10    2.80
  -7  -1  -2  115.79    8.70
  -7  -1  -2  116.99    9.50
  -7  -2  -2    6.50    3.80
  -7  -2  -2    4.50    2.90
  -7  -3  -2   40.40    8.90
  -7  -4  -2    1.00    5.40
   6  -4   2   20.60    9.30
  -6   3  -2    0.50    3.50
   6  -3   2    0.90    3.00
   6  -3   2    1.30    5.20
  -6   2  -2  137.29    9.90
   6  -2   2  113.29   12.80
   6  -2   2  125.89    7.60
  -6   1  -2   46.10    6.10
   6  -1   2   38.90    6.40
  -6   0  -2  466.05   21.00
  -6   0  -2  475.75   22.10
   6   0   2  494.75   23.90
  -6  -1  -2   49.00    6.00
  -6  -1  -2   42.10    5.90
  -6  -2  -2  151.38   12.70
  -6  -2  -2  146.59    9.20
  -6  -3  -2    2.90    4.20
  -6  -4  -2   23.90    8.40
   5  -4   2   -2.60    4.40
   5  -4   2   -0.30    6.90
  -5   3  -2   24.10    5.10
   5  -3   2   16.40    7.10
   5  -3   2   32.20    5.80
  -5   2  -2  480.75   23.00
   5  -2   2  561.44   29.20
   5  -2   2  482.05   22.60
  -5   1  -2  338.97   16.20
   5  -1   2  301.07   17.80
  -5   0  -2    2.50    2.20
  -5   0  -2    1.80    1.30
   5   0   2    2.30    1.20
   5   0   2    5.50    2.60
  -5  -1  -2  326.67   17.40
  -5  -1  -2  331.77   15.60
  -5  -2  -2  531.15   27.90
  -5  -2  -2  515.75   22.20
  -5  -3  -2   26.60    7.60
  -5  -4  -2   -4.10    4.90
   4  -4   2   21.30    7.10
   4  -4   2   22.00    9.40
  -4   3  -2   13.80    4.00
   4  -3   2    7.60    3.70
   4  -3   2    7.40    5.50
  -4   2  -2   65.19    6.80
   4  -2   2   71.59    6.10
   4  -2   2   50.79    8.20
  -4   1  -2  545.95   23.10
   4  -1   2  559.44   26.60
   4  -1   2  515.75   21.90
  -4   0  -2   18.10    3.20
  -4   0  -2   21.70    2.40
   4   0   2   19.80    2.30
   4   0   2   17.70    3.20
  -4  -1  -2  567.54   23.40
  -4  -1  -2  557.44   26.30
  -4  -2  -2   52.39    8.00
  -4  -2  -2   59.49    4.50
  -4  -3  -2    9.90    5.00
  -4  -4  -2   25.40    8.50
   3  -4   2   12.10    7.30
   3  -4   2   15.50    6.40
  -3   3  -2    6.30    2.80
   3  -3   2   18.30    6.60
   3  -3   2   13.00    4.30
  -3   2  -2   31.30    4.20
   3  -2   2   23.10    5.70
   3  -2   2   33.60    4.80
  -3   1  -2   69.69    5.10
  -3   1  -2   62.39    4.10
   3  -1   2   61.19    6.70
   3  -1   2   67.49    4.10
  -3   0  -2 1528.05   62.19
  -3   0  -2 1567.34   58.89
   3   0   2 1601.64   64.99
   3   0   2 1509.75   62.19
  -3  -1  -2   75.89    4.90
  -3  -1  -2   63.19    6.10
  -3  -2  -2   24.80    5.10
  -3  -2  -2   33.70    3.30
   3   2   2   38.20    3.60
  -3  -3  -2    9.50    4.80
  -3  -4  -2   13.20    6.90
   2  -4   2    6.60    6.20
   2  -4   2    0.50    4.60
  -2   3  -2    1.50    1.60
   2  -3   2    0.50    3.70
   2  -3   2   -1.40    2.60
  -2   2  -2   32.90    3.80
   2  -2   2   29.10    6.90
   2  -2   2   20.90    4.00
  -2   1  -2 8139.59  323.67
   2  -1   2 8332.07  334.27
   2  -1   2 8098.69  323.67
  -2   0  -2 3959.80  145.99
  -2   0  -2 3926.71  161.68
   2   0   2 4079.09  145.99
   2   0   2 3925.51  161.78
  -2  -1  -2 7714.13  290.77
  -2  -1  -2 8291.17  317.17
   2   1   2 7919.71  290.87
  -2  -2  -2   26.10    2.30
  -2  -2  -2   34.90    2.80
  -2  -2  -2   33.60    6.30
  -2  -3  -2    3.50    3.40
  -2  -4  -2    5.00    5.60
   1  -4   2   13.20    7.30
   1  -4   2    0.70    4.90
   1  -3   2  155.98   12.60
  -1   2  -2   30.90    3.00
   1  -2   2   19.50    4.00
   1  -2   2   30.40    3.00
  -1   1  -2 2422.96   89.09
   1  -1   2 2440.36   89.29
   1  -1   2 2414.26   97.29
   1  -1   2 2407.46  101.49
  -1   0  -2  145.59    6.20
  -1   0  -2  129.29    6.50
   1   0   2  149.59    6.20
   1   0   2  126.69    6.50
  -1  -1  -2 2487.85  100.09
  -1  -1  -2 2428.56   90.69
   1   1   2 2483.45   90.69
  -1  -2  -2   26.70    5.10
  -1  -2  -2   26.10    2.00
  -1  -2  -2   28.50    2.40
  -1  -3  -2  183.08   14.60
  -1  -4  -2    0.20    5.30
   0  -4   2   -1.20    4.30
   0  -3   2    9.00    4.60
   0  -2   2  136.59   10.10
   0   1  -2  391.66   14.70
   0  -1   2  393.46   14.80
   0  -1   2  382.96   17.80
   0   0  -2    7.70    1.00
   0   0  -2    7.40    1.00
   0   0   2    9.10    1.10
   0   0   2    8.80    1.00
   0  -1  -2  383.76   15.50
   0  -1  -2  399.16   15.60
   0  -1  -2  399.26   18.30
   0  -2  -2  131.29    9.60
   0  -2  -2  120.19    5.90
   0  -2  -2  125.39    5.90
   0  -3  -2    4.30    3.40
   0  -4  -2   -3.70    4.30
  -1  -4   2    0.20    5.10
  -1  -3   2   62.39    9.40
  -1  -2   2  213.68   13.60
   1   1  -2  211.68    7.70
   1   1  -2  191.38    7.50
  -1  -1   2  181.28   10.50
   1   0  -2   39.70    2.60
   1   0  -2   50.09    2.80
  -1   0   2   42.40    2.60
  -1   0   2   47.30    2.70
   1  -1  -2  186.28    8.20
   1  -1  -2  176.88    9.30
  -1   1   2  166.58    8.10
   1  -2  -2  216.08   12.80
   1  -2  -2  199.78    9.50
  -1   2   2  200.68    9.70
   1  -3  -2   60.39    3.80
   1  -3  -2   69.69    4.40
   1  -3  -2   55.09    8.50
   1  -4  -2    2.30    4.80
  -2  -4   2    0.50    4.90
  -2  -3   2   57.89    9.60
  -2  -2   2    1.50    2.50
   2   1  -2   14.90    1.70
  -2  -1   2   15.20    1.90
  -2  -1   2   11.60    2.90
   2   0  -2 4360.76  171.68
   2   0  -2 4097.39  167.88
   2   0  -2 4400.96  155.58
  -2   0   2 4257.07  155.48
  -2   0   2 4377.46  172.18
  -2   0   2 3951.70  167.78
   2  -1  -2   16.00    2.50
  -2   1   2   16.50    2.70
   2  -2  -2    4.30    2.10
  -2   2   2    0.20    1.70
   2  -3  -2   42.50    7.50
  -2   3   2   60.29    5.50
   2  -4  -2   -1.40    4.10
  -3  -4   2   -6.80    4.20
  -3  -3   2   84.09   11.50
   3   2  -2   63.29    3.30
  -3  -2   2   70.19    8.70
   3   1  -2  201.58    9.20
  -3  -1   2  201.98   11.60
  -3  -1   2  211.38    9.40
   3   0  -2 2156.18   86.69
   3   0  -2 1934.41   84.59
  -3   0   2 2121.99   79.19
  -3   0   2 2241.98   86.69
   3  -1  -2  192.08   11.80
  -3   1   2  189.68    9.80
   3  -2  -2   68.79    6.30
  -3   2   2   66.59    6.50
   3  -3  -2   79.19    9.90
  -3   3   2  100.19    7.60
   3  -4  -2   -1.80    4.00
   3  -4  -2    1.70    5.30
  -4  -4   2   30.00    9.20
  -4  -3   2   32.10    7.90
   4   2  -2   12.00    2.30
  -4  -2   2   12.00    2.40
  -4  -2   2    5.10    3.00
  -4  -1   2 1041.80   40.20
  -4  -1   2 1017.80   44.60
   4   0  -2  266.47   12.90
   4   0  -2  283.77   13.50
  -4   0   2  283.57   13.20
  -4   0   2  285.67   13.50
   4  -1  -2 1001.40   42.80
  -4   1   2  888.81   37.80
   4  -2  -2    8.20    4.30
   4  -2  -2    6.80    2.40
  -4   2   2    0.00    1.40
   4  -3  -2   32.70    9.00
   4  -3  -2   29.00    6.00
  -4   3   2   42.10    6.10
   4  -4  -2   34.70    8.30
   4  -4  -2   42.80   11.70
  -5  -4   2    7.10    6.40
  -5  -3   2   -1.50    3.00
  -5  -2   2   98.79   11.00
  -5  -2   2   86.79    6.20
  -5  -1   2   17.50    3.30
  -5  -1   2   12.40    3.40
   5   0  -2    1.90    1.90
  -5   0   2    3.00    2.00
  -5   0   2    5.20    2.30
   5  -1  -2   19.20    2.60
   5  -1  -2   22.70    4.70
  -5   1   2   21.40    4.00
   5  -2  -2   98.09   11.40
   5  -2  -2   94.39    7.10
  -5   2   2   92.99    8.00
   5  -3  -2    1.30    2.80
   5  -3  -2    1.80    5.10
  -5   3   2   -6.10    2.50
   5  -4  -2    1.40    6.10
   5  -4  -2   10.40    5.60
  -6  -4   2    8.80    7.20
  -6  -3   2    0.70    4.20
  -6  -2   2    1.50    2.20
  -6  -2   2   -1.50    2.80
  -6  -1   2 1721.63   71.99
  -6  -1   2 1680.53   66.19
   6   0  -2   88.19    6.70
  -6   0   2   79.99    6.80
  -6   0   2   81.89    6.40
   6  -1  -2 1645.04   71.19
   6  -1  -2 1661.83   66.19
  -6   1   2 1610.44   64.79
   6  -2  -2    1.50    3.70
   6  -2  -2    0.50    1.70
  -6   2   2    2.90    3.00
   6  -3  -2   11.40    3.90
   6  -3  -2    1.10    4.80
  -6   3   2    9.10    4.40
   6  -4  -2   16.10    8.60
  -7  -4   2   -3.70    6.00
  -7  -3   2   89.29   12.60
  -7  -2   2   24.90    4.60
  -7  -2   2   19.90    6.00
  -7  -1   2   32.50    5.60
  -7  -1   2   31.60    5.10
  -7   0   2   20.70    3.80
  -7   0   2   27.80    5.10
   7  -1  -2   42.50    6.80
   7  -1  -2   44.90    4.20
  -7   1   2   43.20    6.60
   7  -2  -2   15.40    2.90
   7  -2  -2   12.40    5.30
  -7   2   2   25.60    5.80
   7  -3  -2  122.19   16.30
   7  -3  -2  104.49    9.50
   7  -4  -2    1.20    6.80
  -8  -3   2   63.89   11.90
  -8  -2   2    6.00    3.60
  -8  -2   2    3.20    4.10
  -8  -1   2    4.30    3.20
  -8  -1   2   -0.10    2.70
  -8   0   2  355.16   18.10
  -8   0   2  375.36   19.50
   8  -1  -2   -1.20    1.50
   8  -1  -2    0.80    3.60
  -8   1   2   -0.40    2.40
   8  -2  -2    1.90    5.10
   8  -2  -2    3.50    1.80
  -8   2   2    7.00    3.80
   8  -3  -2   39.40    9.90
  -8   3   2   52.09    8.90
  -9  -3   2   -1.20    4.70
  -9  -2   2    1.10    3.70
  -9  -2   2   11.20    5.30
  -9  -1   2  136.89   10.70
  -9  -1   2  144.29   11.60
  -9   0   2    7.10    3.20
  -9   0   2   10.80    4.10
   9  -1  -2  138.19    7.50
   9  -1  -2  150.18   12.20
  -9   1   2  142.39   11.40
   9  -2  -2    4.60    5.50
  -9   2   2    7.90    4.70
   9  -3  -2    1.10    6.00
  -9   3   2    0.90    4.20
 -10  -3   2    7.40    6.70
 -10  -2   2    2.30    5.20
 -10  -2   2    3.40    4.20
 -10  -1   2  123.99   10.60
 -10  -1   2  110.89   11.50
 -10   0   2  679.03   32.60
 -10   0   2  659.53   30.70
  10  -1  -2  127.39   11.80
 -10   1   2  111.39   12.40
  10  -2  -2   -1.60    5.50
 -10   2   2   -1.60    3.80
  10  -3  -2    7.00    7.10
 -10   3   2   11.00    5.50
 -11  -3   2    6.50    7.00
 -11  -2   2   10.50    5.10
 -11  -2   2    6.30    6.00
 -11  -1   2   84.09   11.20
 -11  -1   2  102.99   11.60
 -11   0   2  386.16   22.70
 -11   0   2  379.36   19.90
  11  -1  -2   80.89   10.10
 -11   1   2  101.79   12.60
  11  -2  -2    8.20    6.50
 -11   2   2   20.80    6.80
  11  -3  -2    8.30    8.10
 -11   3   2   13.80    6.70
 -12  -3   2    1.60    7.40
 -12  -2   2   20.40    7.50
 -12  -2   2   25.20    7.40
 -12  -1   2   76.59   10.90
 -12  -1   2   85.39   12.40
 -12   0   2   60.89    7.70
 -12   0   2   54.39    9.70
  12  -1  -2   96.29   11.30
 -12   1   2   89.89   12.80
  12  -2  -2   19.10    7.50
 -12   2   2    3.80    5.10
  12  -3  -2   -7.20    6.60
 -12   3   2    4.90    5.70
 -13  -2   2   56.19   10.40
 -13  -2   2   38.20    9.50
 -13  -1   2    4.70    5.70
 -13  -1   2    8.50    6.00
 -13   0   2   35.90    9.20
 -13   0   2   31.70    6.20
  13  -1  -2   11.60    5.50
 -13   1   2    5.40    4.90
  13  -2  -2   50.69    9.90
 -13   2   2   29.80    8.80
 -14  -2   2    3.50    5.20
 -14  -2   2   -3.70    6.60
 -14  -1   2  -13.10    3.20
 -14  -1   2    1.90    4.90
 -14   0   2  140.59   17.30
  14  -1  -2    6.60    4.10
 -14   1   2   -1.30    4.30
  14  -2  -2   -2.50    5.60
 -14   2   2    5.90    5.70
 -15  -1   2    2.00    5.40
 -15   0   2   24.10    8.30
 -15   1   2   -0.60    4.40
 -16   0   2   -0.30    6.00
 -15   1  -3    3.40    5.20
 -15   0  -3   -0.90    6.30
 -15  -1  -3   15.90    8.50
 -14   2  -3   39.00   10.10
  14  -2   3   39.20    9.50
 -14   1  -3    5.50    6.40
  14  -1   3    2.20    4.10
 -14   0  -3    1.40    5.00
 -14  -1  -3    3.80    5.80
 -14  -1  -3   -6.70    4.70
 -14  -2  -3   30.90    8.60
 -14  -2  -3   36.10   10.00
 -13   2  -3    3.10    4.80
  13  -2   3    1.90    6.20
 -13   1  -3   31.90    8.50
  13  -1   3   53.29    9.30
 -13   0  -3    0.60    4.60
 -13  -1  -3   18.00    6.30
 -13  -1  -3   47.00    9.80
 -13  -2  -3    1.40    5.00
 -13  -2  -3   -1.50    5.70
 -12   3  -3   -3.20    5.00
 -12   2  -3   52.19   10.10
  12  -2   3   47.50   10.10
 -12   1  -3  151.98   16.90
  12  -1   3  160.78   16.40
 -12   0  -3   -7.00    3.20
 -12   0  -3    3.50    5.00
 -12  -1  -3   57.29    9.20
 -12  -1  -3  127.19   14.10
 -12  -2  -3   40.70    8.90
 -12  -2  -3   53.69   10.20
 -11   3  -3    7.20    5.70
  11  -3   3   -6.30    6.10
 -11   2  -3    3.30    4.50
  11  -2   3   -4.20    5.60
 -11   1  -3    2.80    4.30
  11  -1   3    3.50    4.90
 -11   0  -3   -4.30    3.00
 -11   0  -3    1.10    3.90
 -11  -1  -3    1.30    3.90
 -11  -1  -3    4.50    4.60
 -11  -2  -3   -3.00    3.80
 -11  -2  -3    0.90    3.60
 -11  -3  -3   -3.00    5.30
 -10   3  -3   19.30    7.00
  10  -3   3   24.40    9.40
 -10   2  -3  367.96   22.70
  10  -2   3  388.46   25.30
 -10   1  -3  139.99   14.60
  10  -1   3  149.19   13.90
 -10   0  -3    1.60    3.50
 -10   0  -3   -1.80    2.70
 -10  -1  -3  136.59   11.60
 -10  -1  -3  141.49   11.70
 -10  -2  -3  394.76   22.20
 -10  -2  -3  426.86   25.40
 -10  -3  -3   16.70    7.80
  -9   3  -3   30.60    7.20
   9  -3   3   12.90    7.60
  -9   2  -3   17.00    5.40
   9  -2   3   10.60    7.00
  -9   1  -3   38.70    7.40
   9  -1   3   36.10    7.30
  -9   0  -3   -1.90    2.00
  -9   0  -3    2.30    3.20
  -9  -1  -3   32.80    6.40
  -9  -1  -3   40.90    6.70
  -9  -2  -3   10.70    4.80
  -9  -2  -3    6.60    4.00
  -9  -3  -3   15.80    6.60
  -8   3  -3   48.90    8.50
   8  -3   3   37.20    9.70
  -8   2  -3    2.40    3.00
   8  -2   3   12.00    6.40
  -8   1  -3   20.90    5.10
   8  -1   3   27.80    6.70
  -8   0  -3   -1.20    2.20
  -8   0  -3    1.90    1.90
  -8  -1  -3   27.60    5.50
  -8  -1  -3   29.80    5.60
  -8  -2  -3    4.20    3.20
  -8  -2  -3    8.70    4.70
  -8  -3  -3   32.20    8.90
   7  -4   3   -2.90    7.10
  -7   3  -3   55.39    8.40
   7  -3   3  108.19   15.30
  -7   2  -3  157.48   11.80
   7  -2   3  182.88   15.40
  -7   1  -3    2.90    2.70
   7  -1   3    1.30    4.00
  -7   0  -3    0.40    1.60
  -7   0  -3    1.20    2.50
  -7  -1  -3    0.20    2.30
  -7  -1  -3    1.40    2.50
  -7  -2  -3  194.28   14.70
  -7  -2  -3  169.38   11.00
  -7  -3  -3   97.69   14.10
  -7  -4  -3    1.90    5.70
   6  -4   3   51.69   13.60
  -6   3  -3   16.50    5.10
   6  -3   3   14.30    4.40
   6  -3   3   12.80    7.70
  -6   2  -3    1.10    2.50
   6  -2   3    0.40    1.80
   6  -2   3    3.70    4.30
  -6   1  -3  141.79    9.80
   6  -1   3  151.58   12.00
  -6   0  -3   -1.30    2.30
  -6   0  -3   -0.40    1.30
   6   0   3   -2.40    2.40
  -6  -1  -3  118.89    9.40
  -6  -1  -3  141.19    9.10
  -6  -2  -3    1.90    2.70
  -6  -2  -3   -1.90    1.70
  -6  -3  -3   18.40    6.80
  -6  -4  -3   74.09   13.90
   5  -4   3    2.50    5.30
   5  -4   3   12.50    8.40
  -5   3  -3   31.90    6.00
   5  -3   3   32.00    8.70
   5  -3   3   37.20    6.30
  -5   2  -3  342.07   17.10
   5  -2   3  350.46   21.60
   5  -2   3  329.47   16.20
  -5   1  -3   -4.40    1.60
   5  -1   3    0.10    3.30
  -5   0  -3    2.10    2.10
  -5   0  -3   -1.10    1.00
   5   0   3   -0.60    1.00
   5   0   3    0.30    2.40
  -5  -1  -3    2.20    2.20
  -5  -1  -3   -0.40    1.70
  -5  -2  -3  350.16   16.20
  -5  -2  -3  354.46   20.90
  -5  -3  -3   37.30    8.20
  -5  -4  -3    4.30    6.50
   4  -4   3   -2.90    6.00
   4  -4   3    2.60    5.00
  -4   3  -3   -2.10    2.40
   4  -3   3    0.10    4.40
   4  -3   3   -0.70    2.50
  -4   2  -3  100.89    7.60
   4  -2   3  141.89    8.40
   4  -2   3  143.49   12.60
  -4   1  -3  421.46   18.80
   4  -1   3  387.26   17.10
   4  -1   3  456.95   22.00
  -4   0  -3    0.40    0.90
  -4   0  -3   -1.50    1.30
   4   0   3   -1.10    1.60
   4   0   3   -1.00    0.70
  -4  -1  -3  432.06   18.70
  -4  -1  -3  422.26   20.90
  -4  -2  -3  153.58    8.30
  -4  -2  -3  166.18   12.80
  -4  -3  -3   -1.70    3.50
  -4  -4  -3   -0.10    5.10
   3  -4   3   -2.00    5.00
   3  -4   3   -6.10    3.70
  -3   3  -3    5.90    2.80
   3  -3   3    6.50    3.50
   3  -3   3   -0.60    4.10
  -3   2  -3   21.70    3.60
   3  -2   3   19.10    3.60
   3  -2   3   12.40    5.40
  -3   1  -3 2654.33  105.49
  -3   1  -3 2680.13   99.09
   3  -1   3 2575.34  105.39
   3  -1   3 2693.63  111.29
  -3   0  -3   -0.90    1.40
  -3   0  -3   -0.30    0.80
   3   0   3    1.20    2.30
  -3  -1  -3 2719.43  110.39
  -3  -1  -3 2691.03  100.69
  -3  -2  -3   24.40    2.90
  -3  -2  -3   20.50    5.00
   3   2   3   19.40    2.90
  -3  -3  -3    0.50    3.40
  -3  -4  -3   -3.90    4.30
   2  -4   3   -0.10    4.40
   2  -4   3   12.80    7.50
  -2   3  -3   60.19    4.60
   2  -3   3   48.60    9.60
   2  -3   3   61.89    8.50
  -2   2  -3 1227.98   47.80
   2  -2   3 1288.87   58.49
   2  -2   3 1240.18   53.29
  -2   1  -3 2965.10  117.89
   2  -1   3 2935.61  117.79
   2  -1   3 2955.80  123.19
  -2   0  -3    0.80    1.10
  -2   0  -3    8.10    2.20
   2   0   3    2.20    1.90
   2   0   3   -0.20    1.20
  -2  -1  -3 2835.52  105.49
  -2  -1  -3 2930.31  115.89
   2   1   3 2792.62  105.39
  -2  -2  -3 1208.68   52.59
  -2  -2  -3 1208.98   44.60
  -2  -2  -3 1118.59   44.20
  -2  -3  -3   61.29    9.80
  -2  -4  -3   11.30    6.60
   1  -4   3    4.60    5.60
   1  -4   3   -1.40    4.60
   1  -3   3    0.10    2.90
  -1   2  -3  154.28    7.50
   1  -2   3  165.98   10.70
   1  -2   3  168.78    7.80
  -1   1  -3  216.78    9.20
   1  -1   3  204.08   12.40
   1  -1   3  206.68    9.30
   1  -1   3  211.68   10.50
  -1   0  -3   -1.60    0.70
  -1   0  -3   -1.50    0.70
   1   0   3   -1.50    0.70
   1   0   3   -1.40    0.70
  -1  -1  -3  197.88    8.90
  -1  -1  -3  205.58   11.10
   1   1   3  205.08    9.00
  -1  -2  -3  161.18    7.40
  -1  -2  -3  167.78   11.30
  -1  -2  -3  156.18    7.50
  -1  -3  -3    1.90    3.10
  -1  -4  -3    5.40    5.50
   0  -4   3    3.70    5.10
   0  -3   3   15.30    5.00
   0  -2   3  175.38   11.60
   0   1  -3 1437.76   52.99
   0  -1   3 1418.86   58.89
   0  -1   3 1450.75   52.99
   0   0  -3   -0.10    0.50
   0   0  -3   -0.10    0.50
   0   0  -3    0.10    0.30
   0   0   3    0.10    0.50
   0   0   3    0.20    0.50
   0  -1  -3 1497.15   62.09
   0  -1  -3 1504.85   56.19
   0  -1  -3 1509.15   56.19
   0  -2  -3  163.38    7.90
   0  -2  -3  160.68   11.30
   0  -2  -3  171.08    7.90
   0  -3  -3   14.30    4.90
   0  -4  -3   -1.20    4.40
  -1  -4   3   -1.70    4.60
  -1  -3   3   -0.90    2.80
  -1  -2   3    8.90    3.30
   1   1  -3 2176.78   83.29
   1   1  -3 2435.06   83.49
  -1  -1   3 2216.98   92.29
   1   0  -3   -0.90    0.70
   1   0  -3   -1.00    0.70
  -1   0   3   -0.20    0.70
  -1   0   3   -0.90    0.60
   1  -1  -3 2210.08   89.19
   1  -1  -3 2194.88   81.89
   1  -2  -3    4.20    2.30
  -1   2   3    8.00    2.10
   1  -3  -3   -0.50    2.80
   1  -3  -3    1.90    1.60
   1  -4  -3    4.00    4.80
  -2  -4   3    1.00    5.50
  -2  -3   3    2.90    3.70
  -2  -2   3  163.48   11.90
   2   1  -3    1.00    0.90
  -2  -1   3   -1.50    1.50
  -2  -1   3    0.50    1.00
   2   0  -3   -1.30    1.10
   2   0  -3   -0.20    1.30
   2   0  -3   -0.30    0.80
  -2   0   3   -0.40    1.20
  -2   0   3    1.40    1.30
  -2   0   3    1.20    0.80
  -2   1   3   -1.60    1.20
   2  -2  -3  144.59    9.90
  -2   2   3  152.48    8.60
   2  -3  -3    4.20    2.30
   2  -3  -3   -0.30    2.80
   2  -4  -3    5.30    5.00
  -3  -4   3    5.00    5.60
  -3  -3   3  110.99   12.90
   3   2  -3   75.59    3.70
  -3  -2   3   76.49    3.70
  -3  -2   3   59.09    7.90
   3   1  -3  384.56   15.60
  -3  -1   3  349.96   15.70
  -3  -1   3  397.46   18.60
   3   0  -3    0.40    1.60
   3   0  -3   -0.40    1.20
  -3   0   3    2.60    1.50
  -3   0   3   -0.40    1.30
  -3   0   3    0.30    1.60
   3  -1  -3  381.56   19.20
  -3   1   3  362.96   16.70
   3  -2  -3   75.79    6.60
  -3   2   3   73.59    6.20
   3  -3  -3  152.58   12.10
  -3   3   3  138.69    9.40
   3  -4  -3   17.10    7.10
   3  -4  -3    7.80    5.20
  -4  -4   3   -6.80    4.50
  -4  -3   3    2.00    4.00
  -4  -2   3  114.69   10.20
  -4  -2   3  100.19    6.00
  -4  -1   3 1796.82   77.29
  -4  -1   3 1925.11   70.49
   4   0  -3   -1.00    1.30
  -4   0   3   -1.00    1.20
  -4   0   3    1.30    1.60
  -4   0   3    0.90    1.60
   4  -1  -3 1831.12   80.19
  -4   1   3 1928.41   72.29
   4  -2  -3   99.29    7.60
   4  -2  -3  124.99   13.10
   4  -3  -3    0.40    4.10
   4  -3  -3    2.20    3.10
  -4   3   3    4.10    3.10
   4  -4  -3   -1.20    4.40
   4  -4  -3   -1.50    4.60
  -5  -4   3    1.00    6.40
  -5  -3   3   38.00    7.90
  -5  -2   3   -2.00    2.60
  -5  -2   3    1.20    2.10
  -5  -1   3  216.88   12.90
  -5  -1   3  220.48   11.40
   5   0  -3   -0.10    1.50
  -5   0   3   -1.90    0.60
  -5   0   3    1.10    1.80
   5  -1  -3  215.08   13.30
  -5   1   3  207.18   11.80
   5  -2  -3    1.90    3.70
   5  -2  -3    1.80    1.90
  -5   2   3    1.10    2.60
   5  -3  -3   58.39   11.50
   5  -3  -3   49.70    7.50
  -5   3   3   74.39    8.90
   5  -4  -3    1.10    5.40
   5  -4  -3   -0.10    4.30
  -6  -4   3   -4.10    5.80
  -6  -3   3   31.90    8.30
  -6  -2   3  119.39   12.70
  -6  -2   3  115.89    8.00
  -6  -1   3  190.78   12.60
  -6  -1   3  218.68   11.70
   6   0  -3   -0.10    1.80
  -6   0   3    0.30    2.20
  -6   0   3   -2.60    1.90
   6  -1  -3  213.48   13.30
  -6   1   3  196.28   12.10
   6  -2  -3  109.49   12.30
   6  -2  -3  113.69    7.80
  -6   2   3  122.59    9.60
   6  -3  -3   30.80    6.00
   6  -3  -3   33.80    9.50
  -6   3   3   30.10    6.60
   6  -4  -3    2.00    6.30
  -7  -4   3   -4.10    6.30
  -7  -3   3   10.50    6.20
  -7  -2   3   51.49    8.70
  -7  -2   3   58.99    7.00
  -7  -1   3   40.90    6.10
  -7  -1   3   38.40    5.80
  -7   0   3   -0.90    2.10
  -7   0   3    0.90    2.30
   7  -1  -3   39.30    6.50
  -7   1   3   41.80    6.30
   7  -2  -3   57.39    9.10
   7  -2  -3   50.39    5.40
  -7   2   3   49.90    7.60
   7  -3  -3   10.70    3.90
   7  -3  -3    8.80    6.80
  -7   3   3    2.80    3.40
   7  -4  -3    4.70    7.30
  -8  -3   3   -3.50    4.30
  -8  -2   3    5.30    4.50
  -8  -2   3    1.90    3.20
  -8  -1   3    4.40    2.90
  -8  -1   3    3.90    3.40
  -8   0   3   -3.90    2.50
  -8   0   3    1.30    2.80
   8  -1  -3    6.70    4.00
  -8   1   3    6.30    3.80
   8  -2  -3    0.10    4.10
   8  -2  -3    8.30    2.40
  -8   2   3    3.60    3.50
   8  -3  -3   -0.90    5.60
  -8   3   3   -2.90    3.60
  -9  -3   3   -1.80    5.60
  -9  -2   3  242.78   15.40
  -9  -2   3  268.57   18.60
  -9  -1   3  330.57   17.90
  -9  -1   3  291.07   18.10
  -9   0   3   -3.60    2.70
  -9   0   3    6.00    3.70
   9  -1  -3  320.17   18.50
  -9   1   3  294.17   18.10
   9  -2  -3  250.77   18.30
   9  -2  -3  224.08   11.50
  -9   2   3  239.08   16.10
   9  -3  -3   -7.80    5.10
  -9   3   3    0.00    3.80
 -10  -3   3   10.60    6.80
 -10  -2   3   56.19   10.30
 -10  -2   3   40.40    7.70
 -10  -1   3   33.30    6.90
 -10  -1   3   34.60    6.90
 -10   0   3    0.70    3.00
 -10   0   3   -2.50    3.10
  10  -1  -3   26.00    6.50
 -10   1   3   30.50    7.20
  10  -2  -3   50.89    9.60
 -10   2   3   38.10    7.90
  10  -3  -3   -1.00    6.40
 -10   3   3   11.50    5.40
 -11  -3   3   15.70    8.50
 -11  -2   3    0.30    5.40
 -11  -2   3   10.10    5.20
 -11  -1   3  168.68   13.30
 -11  -1   3  147.89   13.70
 -11   0   3   -2.70    3.30
 -11   0   3   -7.40    3.10
  11  -1  -3  158.88   13.80
 -11   1   3  147.89   15.40
  11  -2  -3   -6.30    4.60
 -11   2   3    3.20    4.40
  11  -3  -3   -3.90    6.60
 -11   3   3    4.30    5.00
 -12  -3   3   -3.60    7.00
 -12  -2   3   -4.30    4.10
 -12  -2   3    1.90    5.50
 -12  -1   3   42.40    8.40
 -12  -1   3   57.59    9.60
 -12   0   3   -1.70    3.80
 -12   0   3   -3.10    3.90
  12  -1  -3   64.19    9.30
 -12   1   3   45.20    9.70
  12  -2  -3    2.90    5.90
 -12   2   3    6.30    5.00
  12  -3  -3  -12.80    5.60
 -12   3   3    1.20    5.40
 -13  -2   3    4.70    5.50
 -13  -2   3   -8.90    5.80
 -13  -1   3   27.20    8.00
 -13  -1   3   23.20    7.20
 -13   0   3   -5.20    3.50
 -13   0   3   -0.20    3.70
  13  -1  -3   42.30    8.00
 -13   1   3   42.80    9.60
  13  -2  -3    0.90    6.30
 -13   2   3    3.40    4.90
 -14  -2   3   17.50    7.30
 -14  -2   3   -3.20    6.80
 -14  -1   3   -5.70    4.10
 -14  -1   3   13.30    7.20
 -14   0   3    1.00    5.10
  14  -1  -3   27.80    6.50
 -14   1   3   16.60    7.70
  14  -2  -3    4.20    5.90
 -14   2   3    9.10    6.40
 -15  -1   3   68.19   12.80
 -15  -1   3   53.59   10.50
 -15   0   3   -2.00    5.20
 -15   1   3   62.29   12.30
 -16   0   3   -1.90    5.40
 -15   1  -4    0.60    5.30
 -15   0  -4    2.30    5.80
 -15  -1  -4    2.50    6.70
 -14   2  -4   -1.10    5.20
  14  -2   4    0.90    5.90
 -14   1  -4   -5.60    4.60
  14  -1   4    5.60    4.60
 -14   0  -4   -1.30    4.90
 -14  -1  -4  -13.20    3.90
 -14  -1  -4    3.70    5.80
 -14  -2  -4   -5.10    5.40
 -14  -2  -4   -5.70    4.70
 -13   2  -4   10.00    5.80
  13  -2   4    0.90    6.00
 -13   1  -4    6.30    5.40
  13  -1   4   14.70    6.00
 -13   0  -4   56.39   11.10
 -13  -1  -4    3.70    5.00
 -13  -1  -4   -5.50    4.00
 -13  -2  -4   -6.80    4.90
 -13  -2  -4    2.60    5.00
 -12   2  -4   -2.00    4.50
  12  -2   4    4.30    6.10
 -12   1  -4    1.30    4.40
  12  -1   4    4.30    5.20
 -12   0  -4   48.10    6.60
 -12   0  -4   45.40    9.10
 -12  -1  -4   -0.70    4.40
 -12  -1  -4   -8.40    2.60
 -12  -2  -4   -0.70    4.40
 -12  -2  -4   -0.80    4.80
 -11   3  -4    2.70    5.30
  11  -3   4   -3.60    6.60
 -11   2  -4    0.50    3.70
  11  -2   4   -1.80    5.80
 -11   1  -4   57.69    9.90
  11  -1   4   58.59    9.70
 -11   0  -4  116.79   13.40
 -11   0  -4  114.99    9.40
 -11  -1  -4   58.99   10.00
 -11  -1  -4   64.19    8.90
 -11  -2  -4    5.00    4.40
 -11  -2  -4    0.00    4.40
 -11  -3  -4   -5.80    4.90
 -10   3  -4   32.90    7.90
  10  -3   4   19.70    8.90
 -10   2  -4    7.30    5.10
  10  -2   4    7.60    7.00
 -10   1  -4   25.70    6.50
  10  -1   4   19.70    5.90
 -10   0  -4    9.40    3.40
 -10   0  -4    7.00    4.60
 -10  -1  -4   19.30    5.80
 -10  -1  -4   18.50    5.20
 -10  -2  -4    5.50    4.20
 -10  -2  -4    8.50    4.80
 -10  -3  -4   24.10    8.60
  -9   3  -4   18.30    6.20
   9  -3   4   11.50    8.00
  -9   2  -4   19.50    6.40
   9  -2   4   14.90    6.50
  -9   1  -4   -1.80    2.90
   9  -1   4   -3.30    4.10
  -9   0  -4   14.20    3.30
  -9   0  -4   21.40    5.60
  -9  -1  -4    0.90    2.40
  -9  -1  -4   -0.30    2.60
  -9  -2  -4   10.50    4.50
  -9  -2  -4   15.90    5.70
  -9  -3  -4    9.20    5.90
  -8   3  -4   -0.40    3.50
   8  -3   4    0.40    6.70
  -8   2  -4    2.10    3.50
   8  -2   4    8.30    5.50
  -8   1  -4   74.49    9.20
   8  -1   4   71.99    9.10
  -8   0  -4  272.77   13.80
  -8   0  -4  274.77   16.10
  -8  -1  -4   72.09    8.50
  -8  -1  -4   75.89    8.70
  -8  -2  -4    2.50    3.20
  -8  -2  -4    1.10    3.00
  -8  -3  -4    3.90    5.40
   7  -4   4   -0.30    6.40
  -7   3  -4   29.50    6.40
   7  -3   4   46.60   10.10
  -7   2  -4   12.80    4.30
   7  -2   4   11.00    5.90
  -7   1  -4    2.60    2.60
   7  -1   4   -1.80    3.40
  -7   0  -4  238.18   14.00
  -7   0  -4  240.58   12.10
  -7  -1  -4    0.30    2.10
  -7  -1  -4    0.10    2.00
  -7  -2  -4   14.60    3.80
  -7  -2  -4   14.70    4.90
  -7  -3  -4   38.20    8.60
  -7  -4  -4   -4.30    5.10
   6  -4   4   -2.50    7.50
  -6   3  -4  128.49   10.50
   6  -3   4  123.49   16.30
   6  -3   4  117.89   10.20
  -6   2  -4  161.98   11.10
   6  -2   4  148.49    8.70
   6  -2   4  182.88   14.90
  -6   1  -4  221.28   13.00
   6  -1   4  210.48   14.90
  -6   0  -4  931.11   38.70
  -6   0  -4  913.11   38.60
  -6  -1  -4  216.68   13.50
  -6  -1  -4  230.18   12.60
  -6  -2  -4  171.08   13.50
  -6  -2  -4  160.48   10.00
  -6  -3  -4   92.29   12.50
  -6  -4  -4    6.40    7.00
   5  -4   4   -5.40    5.60
   5  -4   4   -4.10    4.60
  -5   3  -4   27.90    5.50
   5  -3   4   20.20    5.10
   5  -3   4   30.70    8.70
  -5   2  -4   -0.50    2.20
   5  -2   4    2.40    4.40
   5  -2   4    0.00    1.90
  -5   1  -4  501.65   22.30
   5  -1   4  471.45   24.90
  -5   0  -4 1666.83   64.79
  -5   0  -4 1602.74   67.49
   5   0   4 1733.93   71.79
  -5  -1  -4  459.85   22.50
  -5  -1  -4  442.26   20.20
  -5  -2  -4    0.80    2.00
  -5  -2  -4    1.00    2.70
  -5  -3  -4   21.70    6.80
  -5  -4  -4   -2.30    5.30
   4  -4   4    1.20    5.20
   4  -4   4    2.50    6.10
  -4   3  -4   -0.10    2.80
   4  -3   4    1.40    3.00
   4  -3   4    3.10    4.70
  -4   2  -4   84.29    7.00
   4  -2   4  101.59   11.60
   4  -2   4  117.29    7.70
  -4   1  -4    0.50    1.80
  -4   1  -4    3.80    1.00
   4  -1   4    2.40    1.30
   4  -1   4    4.40    3.50
  -4   0  -4   61.79    5.20
  -4   0  -4   56.39    3.90
   4   0   4   50.49    5.70
  -4  -1  -4    2.40    1.60
  -4  -1  -4   -0.10    1.50
  -4  -2  -4  111.29    7.10
  -4  -2  -4  119.69   11.00
  -4  -3  -4    2.50    4.10
  -4  -4  -4   -2.40    4.90
   3  -4   4   -2.40    4.70
   3  -4   4   -0.60    5.00
  -3   3  -4   12.40    3.30
   3  -3   4    5.40    3.60
   3  -3   4   12.30    6.40
  -3   2  -4  251.77   12.50
   3  -2   4  257.97   13.80
   3  -2   4  244.08   17.70
  -3   1  -4  381.56   16.70
  -3   1  -4  383.86   16.30
   3  -1   4  385.96   19.80
   3  -1   4  355.66   16.30
  -3   0  -4   45.00    3.30
  -3   0  -4   51.39    5.20
   3   0   4   53.19    5.90
  -3  -1  -4  365.26   16.50
  -3  -1  -4  390.46   18.80
  -3  -2  -4  240.68   15.10
  -3  -2  -4  224.08   10.90
  -3  -3  -4    8.70    4.90
  -3  -4  -4   -1.60    4.30
   2  -4   4   44.80   10.90
   2  -4   4   14.70    6.40
  -2   3  -4   35.20    3.90
   2  -3   4   33.70    6.50
   2  -3   4   41.80    9.50
  -2   2  -4   67.99    5.00
   2  -2   4   63.09    8.80
   2  -2   4   66.39    6.90
  -2   1  -4 1037.50   40.20
  -2   1  -4  820.72   37.30
   2  -1   4 1004.50   40.00
   2  -1   4 1021.70   43.50
  -2   0  -4   45.60    4.00
   2   0   4   35.60    4.60
  -2  -1  -4  992.10   39.00
  -2  -1  -4 1050.79   43.60
   2   1   4  990.70   39.00
  -2  -2  -4   65.09    4.60
  -2  -2  -4   63.89    4.50
  -2  -2  -4   53.19    7.30
  -2  -3  -4   34.10    7.60
  -2  -4  -4   30.90    8.40
   1  -4   4   -5.50    3.90
   1  -4   4    9.20    5.70
   1  -3   4    7.50    5.00
   1  -3   4    2.50    3.30
  -1   2  -4  246.58   10.80
   1  -2   4  257.97   11.20
   1  -2   4  257.67   14.40
   1  -2   4  245.18   16.90
  -1   1  -4  993.50   38.80
   1  -1   4 1007.70   45.00
   1  -1   4 1024.60   39.00
   1  -1   4 1056.09   42.40
  -1   0  -4 1967.20   86.89
  -1   0  -4 2252.07   78.79
   1   0   4 2191.28   78.69
   1   0   4 2062.29   86.99
  -1  -1  -4 1026.80   43.30
  -1  -1  -4 1018.80   38.70
   1   1   4  992.90   38.60
  -1  -2  -4  252.67   11.30
  -1  -2  -4  252.97   11.20
  -1  -2  -4  246.38   15.20
  -1  -3  -4    2.80    3.50
  -1  -4  -4    5.50    5.50
   0  -4   4    5.80    5.80
   0  -4   4   19.10    7.70
   0  -3   4    3.00    3.80
   0  -2   4   36.50    5.60
   0   1  -4 3453.25  128.59
   0  -1   4 3547.85  140.59
   0  -1   4 3533.55  128.69
   0   0  -4  700.53   28.40
   0   0  -4  732.13   30.50
   0   0  -4  753.52   30.80
   0   0   4  730.83   30.50
   0   0   4  711.53   28.40
   0  -1  -4 3546.85  145.39
   0  -1  -4 3747.53  133.59
   0  -1  -4 3567.44  133.39
   0  -2  -4   43.80    6.40
   0  -2  -4   42.60    4.00
   0  -2  -4   53.59    4.80
   0  -3  -4    1.60    2.90
   0  -4  -4   11.60    6.50
  -1  -4   4   68.29   12.00
  -1  -3   4   16.00    5.30
  -1  -2   4   62.79    7.30
   1   1  -4   45.00    3.00
   1   1  -4   55.99    3.10
  -1  -1   4   41.80    4.50
   1   0  -4  998.60   44.80
   1   0  -4 1163.28   42.00
  -1   0   4 1115.89   41.90
  -1   0   4 1134.99   45.00
   1  -2  -4   92.59    7.90
  -1   2   4   74.69    5.60
   1  -3  -4   20.80    5.70
   1  -3  -4   16.90    2.80
   1  -4  -4   72.09   12.00
  -2  -4   4   -0.90    5.30
  -2  -3   4    6.10    4.20
  -2  -2   4  199.78   13.30
   2   1  -4  208.38    8.90
  -2  -1   4  202.58   11.20
  -2  -1   4  193.28    9.00
   2   0  -4   43.10    2.50
   2   0  -4   45.40    4.00
   2   0  -4   39.60    3.90
  -2   0   4   39.00    3.90
  -2   0   4   42.80    3.70
  -2   1   4  195.08    9.80
   2  -2  -4  186.48   11.90
  -2   2   4  191.18   10.30
   2  -3  -4   10.20    4.10
   2  -3  -4    7.10    2.60
   2  -4  -4    4.60    5.10
  -3  -4   4   -5.60    4.30
  -3  -3   4   -2.10    3.10
   3   2  -4   95.09    4.80
   3   2  -4   94.29    4.60
  -3  -2   4  105.19    9.30
   3   1  -4  166.98    8.10
  -3  -1   4  167.38    9.90
  -3  -1   4  155.28    8.20
   3   0  -4  498.65   20.60
  -3   0   4  457.35   20.60
  -3   0   4  481.75   21.20
  -3   0   4  507.85   20.50
  -3   1   4  166.38    9.40
   3  -2  -4   81.99    7.20
  -3   2   4   81.39    6.70
   3  -3  -4    3.30    2.90
  -3   3   4    0.80    2.50
   3  -4  -4    2.50    4.30
   3  -4  -4    0.10    4.80
  -4  -4   4   -3.20    4.70
  -4  -3   4   53.79    9.00
   4   2  -4    0.80    1.30
  -4  -2   4    0.10    1.30
  -4  -2   4    1.60    3.10
  -4  -1   4   -1.00    1.70
  -4  -1   4    0.50    2.30
   4   0  -4   46.60    3.80
  -4   0   4   44.50    4.00
  -4   0   4   46.60    5.10
  -4   0   4   49.70    4.50
   4  -1  -4    1.40    2.40
  -4   1   4    1.40    1.90
   4  -2  -4    1.90    3.90
   4  -2  -4    0.10    1.70
  -4   2   4    4.50    2.30
   4  -3  -4   71.19    9.30
   4  -3  -4   72.49   12.10
  -4   3   4  101.39    9.70
   4  -4  -4   -2.20    4.90
   4  -4  -4   -0.10    3.80
  -5  -4   4   -3.10    5.60
  -5  -3   4   56.99    9.60
  -5  -2   4  576.64   24.30
  -5  -2   4  581.44   29.80
  -5  -1   4    5.40    3.00
  -5  -1   4    4.20    2.20
   5   0  -4  266.27   13.10
  -5   0   4  269.97   13.70
   5  -1  -4    5.90    3.10
  -5   1   4    2.50    2.60
   5  -2  -4  615.24   27.40
   5  -2  -4  546.45   31.10
  -5   2   4  577.34   26.80
   5  -3  -4   49.00   10.30
   5  -3  -4   79.69    9.40
  -5   3   4   69.69    8.60
   5  -4  -4   -0.30    4.50
   5  -4  -4    4.50    6.00
  -6  -4   4   -7.70    5.50
  -6  -3   4   -4.70    4.40
  -6  -2   4    3.20    3.80
  -6  -2   4    8.00    3.00
  -6  -1   4   34.20    5.10
  -6  -1   4   30.50    5.30
   6   0  -4  892.11   38.30
  -6   0   4  854.31   36.60
   6  -1  -4   33.50    5.50
  -6   1   4   27.20    5.20
   6  -2  -4    6.20    2.60
   6  -2  -4    1.50    3.60
  -6   2   4    2.70    3.10
   6  -3  -4    2.30    4.90
   6  -3  -4    1.20    2.80
  -6   3   4    3.80    4.00
   6  -4  -4    4.80    5.20
   6  -4  -4   -3.80    5.20
  -7  -4   4   -9.40    5.90
  -7  -3   4   -6.20    3.90
  -7  -2   4    2.20    2.70
  -7  -2   4    0.00    3.40
  -7  -1   4  329.97   18.40
  -7  -1   4  338.17   17.20
  -7   0   4  104.39    8.00
  -7   0   4  133.49    9.30
   7  -1  -4  341.67   19.10
  -7   1   4  345.47   18.30
   7  -2  -4   -0.20    1.50
   7  -2  -4    2.40    4.30
  -7   2   4   -0.50    2.70
   7  -3  -4    0.10    2.80
   7  -3  -4    3.00    5.20
  -7   3   4   -0.10    3.50
   7  -4  -4   -5.30    5.60
  -8  -3   4    7.50    6.70
  -8  -2   4    5.40    4.80
  -8  -2   4    2.90    3.30
  -8  -1   4   52.69    7.60
  -8  -1   4   62.19    7.80
  -8   0   4   81.59    9.50
  -8   0   4   93.79    7.80
   8  -1  -4   51.29    7.10
  -8   1   4   51.99    7.60
   8  -2  -4    6.30    5.30
   8  -2  -4    2.80    1.90
  -8   2   4    7.20    4.10
   8  -3  -4    0.00    5.70
  -8   3   4    2.30    4.40
  -9  -3   4   26.10    8.70
  -9  -2   4   51.89    9.10
  -9  -2   4   46.00    7.60
  -9  -1   4   -1.30    3.40
  -9  -1   4    1.80    3.00
  -9   0   4   62.89    8.50
  -9   0   4   61.79    6.70
   9  -1  -4    0.20    3.80
  -9   1   4    1.80    3.30
   9  -2  -4   44.50    8.80
   9  -2  -4   47.40    5.00
  -9   2   4   51.29    8.90
   9  -3  -4   28.20    9.30
  -9   3   4   30.60    7.50
 -10  -3   4   34.40   10.40
 -10  -2   4    6.10    5.20
 -10  -2   4   -1.60    4.00
 -10  -1   4   18.50    5.90
 -10  -1   4   11.60    5.10
 -10   0   4  221.88   13.70
 -10   0   4  235.98   15.70
  10  -1  -4   10.40    4.90
 -10   1   4   16.60    5.70
  10  -2  -4   10.30    6.10
 -10   2   4    0.60    3.40
  10  -3  -4   47.00   10.50
 -10   3   4   39.00    8.70
 -11  -3   4   -1.60    6.10
 -11  -2   4    9.60    5.10
 -11  -2   4    9.20    6.80
 -11  -1   4  137.29   13.60
 -11  -1   4  139.69   14.50
 -11   0   4   62.09   10.00
 -11   0   4   47.70    6.90
  11  -1  -4  143.69   12.90
 -11   1   4  133.19   14.90
  11  -2  -4    3.60    5.50
 -11   2   4   10.70    5.50
  11  -3  -4   -2.60    6.20
 -11   3   4    5.40    5.50
 -12  -3   4   -1.70    7.90
 -12  -2   4  132.69   16.10
 -12  -2   4  129.79   14.50
 -12  -1   4  189.78   15.80
 -12  -1   4  210.58   16.30
 -12   0   4   32.80    6.10
 -12   0   4   17.30    6.50
  12  -1  -4  217.88   15.50
 -12   1   4  198.98   16.90
  12  -2  -4   92.59   12.20
 -12   2   4   98.29   13.90
  12  -3  -4    6.20    8.00
 -12   3   4   12.60    6.50
 -13  -2   4  -16.60    5.10
 -13  -2   4   17.70    6.60
 -13  -1   4   91.49   13.20
 -13  -1   4   77.79   11.20
 -13   0   4   -4.70    3.90
 -13   0   4    3.30    4.10
  13  -1  -4   77.29   10.20
 -13   1   4   77.99   12.20
  13  -2  -4   -4.40    5.30
 -13   2   4    2.10    4.90
 -14  -2   4    9.20    6.10
 -14  -2   4   -5.60    6.40
 -14  -1   4   12.30    7.30
 -14  -1   4    5.20    6.10
 -14   0   4   61.19   11.60
  14  -1  -4   19.20    5.50
 -14   1   4    0.50    5.00
  14  -2  -4    1.00    5.90
 -14   2   4    4.30    5.70
 -15  -1   4    1.90    5.20
 -15  -1   4  -14.10    3.40
 -15   0   4   -0.60    5.70
 -15   1   4   -1.10    4.70
 -16   0   4   53.89   11.90
 -15   1  -5   29.60    9.40
 -15   0  -5    0.00    5.50
 -15  -1  -5   44.60   11.10
 -14   2  -5   -1.40    5.00
  14  -2   5   -1.90    5.40
 -14   1  -5    2.50    5.90
  14  -1   5   10.30    5.20
 -14   0  -5    3.20    5.80
 -14  -1  -5    1.10    5.50
 -14  -1  -5    6.90    5.80
 -14  -2  -5   -5.30    5.50
 -14  -2  -5    1.20    5.50
 -13   2  -5   31.40    8.70
  13  -2   5   42.80   10.10
 -13   1  -5   10.50    6.40
  13  -1   5   11.00    5.60
 -13   0  -5   -3.50    4.30
 -13  -1  -5    2.40    5.10
 -13  -1  -5   -0.20    4.80
 -13  -2  -5   44.60    9.80
 -13  -2  -5   37.90    8.90
 -12   2  -5   51.49   10.70
  12  -2   5   78.39   12.70
 -12   1  -5  156.68   17.60
  12  -1   5  174.88   15.70
 -12   0  -5    2.70    4.60
 -12  -1  -5  164.48   17.10
 -12  -2  -5   84.99   12.70
 -12  -2  -5   62.89   10.40
 -11   3  -5   13.30    6.30
  11  -3   5    7.10    7.70
 -11   2  -5   24.70    7.50
  11  -2   5   34.10    9.50
 -11   1  -5   36.70    8.40
  11  -1   5   37.50    8.40
 -11   0  -5   -3.50    3.60
 -11   0  -5   -6.10    2.80
 -11  -1  -5   40.80    7.40
 -11  -1  -5   35.30    7.90
 -11  -2  -5   30.20    7.60
 -11  -2  -5   16.70    5.80
 -11  -3  -5   13.70    7.30
 -10   3  -5   10.50    5.60
  10  -3   5  -10.30    6.00
 -10   2  -5    2.00    4.70
  10  -2   5   10.30    7.10
 -10   1  -5  117.59   13.30
  10  -1   5  107.99   12.50
 -10   0  -5    1.10    3.40
 -10   0  -5   -3.80    2.30
 -10  -1  -5  121.09   10.50
 -10  -1  -5   87.49   10.90
 -10  -2  -5    2.50    4.10
 -10  -2  -5    2.10    3.70
 -10  -3  -5    1.30    5.30
  -9   3  -5    9.60    5.10
   9  -3   5   -2.90    5.50
  -9   2  -5  180.48   14.10
   9  -2   5  145.09   15.60
  -9   1  -5  805.72   37.10
   9  -1   5  775.42   39.30
  -9   0  -5    2.10    2.10
  -9   0  -5    2.60    3.20
  -9  -1  -5  762.02   36.50
  -9  -1  -5  853.61   38.70
  -9  -2  -5  179.88   15.50
  -9  -2  -5  180.48   12.80
  -9  -3  -5    3.70    5.20
  -8   3  -5   81.39   10.80
   8  -3   5   74.79   13.30
  -8   2  -5    1.40    3.90
   8  -2   5    0.70    5.70
  -8   1  -5  113.29    9.70
   8  -1   5  107.29   11.60
  -8   0  -5    0.90    1.50
  -8   0  -5   -0.80    2.20
  -8  -1  -5  116.79    9.90
  -8  -1  -5  127.89   10.10
  -8  -2  -5   -0.30    2.70
  -8  -2  -5    1.70    3.20
  -8  -3  -5   64.19   11.80
   7  -4   5    0.50    6.40
  -7   3  -5   28.20    6.20
   7  -3   5   62.19   12.00
  -7   2  -5    0.60    2.90
   7  -2   5   13.90    6.10
  -7   1  -5  153.28   10.90
   7  -1   5  145.09   12.10
  -7   0  -5    0.60    2.20
  -7   0  -5   -0.60    1.40
  -7  -1  -5  140.79   10.10
  -7  -1  -5  152.08   10.80
  -7  -2  -5    1.80    2.70
  -7  -2  -5    7.00    3.70
  -7  -3  -5   31.90    8.20
  -7  -4  -5   -0.20    5.60
   6  -4   5   -8.40    5.80
  -6   3  -5   87.69   10.00
   6  -3   5   96.99   13.90
   6  -3   5   72.39    8.40
  -6   2  -5   -0.60    2.20
   6  -2   5   -1.10    2.30
   6  -2   5    1.90    4.10
  -6   1  -5  736.13   31.80
   6  -1   5  702.43   34.60
  -6   0  -5    1.30    2.30
  -6   0  -5    2.00    1.40
  -6  -1  -5  687.13   30.30
  -6  -1  -5  718.93   33.00
  -6  -2  -5    1.10    2.30
  -6  -2  -5    3.60    3.30
  -6  -3  -5   94.89    8.50
  -6  -3  -5   67.59   11.70
  -6  -4  -5   -3.70    5.50
   5  -4   5    0.50    6.30
  -5   3  -5   60.49    7.60
   5  -3   5   50.99    7.20
   5  -3   5   49.30   10.40
  -5   2  -5   28.80    5.00
   5  -2   5   18.60    5.70
   5  -2   5   26.20    3.90
  -5   1  -5   22.00    4.30
   5  -1   5   17.60    4.90
  -5   0  -5    1.60    1.20
  -5   0  -5   -0.90    1.60
   5   0   5   -2.50    2.10
  -5  -1  -5   16.20    3.40
  -5  -1  -5   15.20    3.70
  -5  -2  -5   23.80    4.00
  -5  -2  -5   22.60    5.20
  -5  -3  -5   47.40    5.10
  -5  -3  -5   40.40    8.80
  -5  -4  -5   -1.20    4.90
   4  -4   5   -3.10    6.20
   4  -4   5    7.60    6.20
  -4   3  -5   31.70    5.40
   4  -3   5   20.20    7.50
   4  -3   5   23.70    5.20
   4  -2   5 1458.85   61.59
   4  -2   5 1518.55   68.29
  -4   1  -5    1.50    1.90
  -4   1  -5    7.20    1.30
   4  -1   5    4.50    1.60
   4  -1   5    8.60    4.20
  -4   0  -5    0.20    1.00
  -4   0  -5   -0.20    1.50
   4   0   5   -1.80    1.90
  -4  -1  -5    4.90    2.30
  -4  -1  -5    1.30    1.60
  -4  -2  -5 1516.55   65.89
  -4  -2  -5 1460.35   57.29
  -4  -3  -5   13.40    5.40
  -4  -3  -5   27.50    3.40
  -4  -4  -5    4.60    6.10
   3  -4   5   -3.90    4.80
   3  -4   5    7.50    7.10
  -3   3  -5   12.80    3.30
   3  -3   5    9.30    4.20
   3  -3   5   11.40    6.00
  -3   2  -5  573.64   24.90
   3  -2   5  598.54   31.60
   3  -2   5  603.94   27.10
  -3   1  -5    3.90    1.40
  -3   1  -5    4.80    2.10
   3  -1   5    5.20    3.00
   3  -1   5    4.20    1.80
  -3   0  -5   -0.70    1.80
   3   0   5    2.70    2.60
  -3  -1  -5    4.60    2.10
  -3  -1  -5    4.80    2.00
  -3  -2  -5  551.84   23.60
  -3  -2  -5  601.94   29.40
  -3  -3  -5    9.10    5.00
  -3  -3  -5   10.20    1.90
  -3  -4  -5    2.00    4.70
   2  -4   5    7.80    5.80
   2  -4   5    7.20    7.40
  -2   3  -5    6.40    2.30
   2  -3   5   11.80    5.80
   2  -3   5    2.00    3.30
  -2   2  -5   52.89    4.40
   2  -2   5   53.59    6.30
   2  -2   5   41.70    7.40
  -2   1  -5  138.99    7.40
  -2   1  -5  128.69    7.40
   2  -1   5  139.49    7.60
   2  -1   5  130.69    9.50
  -2   0  -5    0.40    1.30
   2   0   5   -4.70    2.00
  -2  -1  -5  121.49    7.00
  -2  -1  -5  127.59    8.60
  -2  -2  -5   58.19    7.90
  -2  -2  -5   50.99    4.40
  -2  -3  -5    7.90    4.60
  -2  -4  -5    8.80    5.70
   1  -4   5    1.30    5.50
   1  -4   5   -5.50    4.30
   1  -3   5    2.70    4.50
   1  -3   5    3.80    3.70
  -1   2  -5    3.90    1.40
   1  -2   5    1.20    3.20
   1  -2   5    3.60    1.60
   1  -2   5    6.20    2.90
  -1   1  -5 9016.60  344.97
   1  -1   5 9431.06  384.96
   1  -1   5 9999.00  374.16
   1  -1   5 9377.36  345.17
  -1   0  -5    0.00    0.90
  -1   0  -5   -4.90    1.20
   1   0   5    0.10    1.00
  -1  -1  -5 9556.24  378.36
  -1  -1  -5 9668.53  348.27
   1   1   5 9366.76  348.07
  -1  -2  -5    1.40    2.30
  -1  -2  -5    4.30    1.70
  -1  -3  -5    5.90    4.00
  -1  -3  -5    7.00    1.60
  -1  -4  -5   -3.30    3.70
   0  -4   5   -4.30    4.60
   0  -4   5    0.00    4.60
   0  -3   5   -0.80    3.20
   0   2  -5   40.40    2.50
   0  -2   5   38.30    5.50
   0   1  -5 2472.65   92.69
   0  -1   5 2566.64  101.29
   0  -1   5 2545.75   92.69
   0  -1   5 2446.96  104.59
   0   0  -5   -0.90    1.10
   0   0  -5    1.30    1.00
   0   0  -5   -0.40    0.70
   0   0   5   -1.90    0.90
   0   0   5    0.80    1.00
   0  -1  -5 2607.04   95.89
   0  -1  -5 2532.55   95.59
   0  -2  -5   46.20    4.50
   0  -2  -5   49.60    6.80
   0  -3  -5    3.80    1.70
   0  -3  -5    5.80    3.70
   0  -4  -5   -1.20    4.10
  -1  -4   5   -3.70    4.60
  -1  -3   5  133.19   12.50
  -1  -2   5  150.58   11.10
   1   1  -5  249.18   10.30
   1   1  -5  226.28   10.20
  -1  -1   5  226.18   12.20
   1   0  -5   -1.90    1.40
   1   0  -5   -1.20    1.20
  -1   0   5   -3.40    1.20
  -1   0   5   -2.10    1.00
  -1   1   5  222.48   10.70
   1  -2  -5  124.09    7.40
   1  -2  -5  129.89    9.70
   1  -3  -5  115.29    7.00
   1  -3  -5  108.39   12.30
   1  -4  -5   -0.90    3.80
  -2  -4   5    8.80    6.40
  -2  -3   5   20.70    6.20
  -2  -2   5   80.09    9.00
   2   1  -5   84.19    5.10
  -2  -1   5   92.09    5.30
  -2  -1   5  107.39    7.40
   2   0  -5    0.60    1.90
  -2   0   5   -0.50    1.20
  -2   0   5   -0.90    1.90
  -2   1   5   96.79    6.40
   2  -2  -5   84.49    7.50
  -2   2   5   78.89    7.20
   2  -3  -5   30.00    6.20
   2  -3  -5   26.50    4.10
   2  -4  -5   20.70    6.80
  -3  -4   5   -7.70    4.70
  -3  -3   5   30.30    7.40
   3   2  -5   52.49    3.20
   3   2  -5   57.19    3.50
  -3  -2   5   43.20    6.50
  -3  -1   5  142.49    8.00
  -3  -1   5  174.58   10.10
   3   0  -5    0.20    1.10
  -3   0   5    1.10    0.90
  -3   0   5    0.00    1.50
  -3   0   5   -2.00    2.00
  -3   1   5  178.08    9.90
   3  -2  -5   56.59    6.80
  -3   2   5   56.29    6.50
   3  -3  -5   35.10    6.80
  -3   3   5   36.50    5.60
   3  -4  -5    0.90    3.90
  -4  -4   5   25.70    9.00
  -4  -3   5    4.80    4.70
   4   2  -5    2.40    1.50
  -4  -2   5    7.60    2.00
  -4  -2   5    7.10    3.50
  -4  -1   5   34.10    5.30
  -4  -1   5   32.70    4.30
   4   0  -5   -0.10    1.20
  -4   0   5   -0.70    1.50
  -4   0   5    0.40    2.00
  -4   0   5   -0.90    1.20
   4  -1  -5   27.30    4.70
  -4   1   5   29.10    4.60
   4  -2  -5    3.90    2.40
  -4   2   5    3.30    2.60
   4  -3  -5   10.50    4.20
  -4   3   5    3.70    3.50
   4  -4  -5   26.70    7.40
   4  -4  -5   18.30    8.00
  -5  -4   5    5.60    6.60
  -5  -3   5   40.90    8.70
  -5  -2   5  134.79   11.50
  -5  -2   5  126.69    7.90
  -5  -1   5   20.10    4.20
  -5  -1   5   21.70    4.00
   5   0  -5   -1.00    1.40
  -5   0   5   -3.10    2.10
  -5   0   5    3.30    2.10
  -5   0   5    0.20    1.70
   5  -1  -5   21.90    4.50
  -5   1   5   24.00    4.70
   5  -2  -5  139.09   14.40
   5  -2  -5  138.09    9.50
  -5   2   5  121.29    9.60
   5  -3  -5   56.19   11.40
   5  -3  -5   30.10    5.90
  -5   3   5   43.60    7.10
   5  -4  -5    0.80    4.30
   5  -4  -5   11.60    7.20
  -6  -4   5   35.60   11.10
  -6  -3   5   -5.70    4.20
  -6  -2   5   59.09    9.00
  -6  -2   5   52.49    6.20
  -6  -1   5   64.39    7.00
  -6  -1   5   59.09    7.50
   6   0  -5   -0.60    1.60
  -6   0   5   -1.00    2.00
  -6   0   5    1.00    2.40
   6  -1  -5   46.00    6.30
  -6   1   5   58.89    7.20
   6  -2  -5   53.39    6.30
   6  -2  -5   41.60    7.90
  -6   2   5   75.39    8.90
   6  -3  -5   -0.80    5.20
   6  -3  -5   -2.40    2.50
  -6   3   5    1.40    3.60
   6  -4  -5   29.70    9.90
   6  -4  -5   37.20    8.40
  -7  -4   5   -4.40    6.60
  -7  -3   5    1.00    4.40
  -7  -2   5    9.20    3.60
  -7  -2   5    3.90    4.40
  -7  -1   5  482.85   23.90
  -7  -1   5  438.46   21.70
  -7   0   5   -2.50    0.90
  -7   0   5    0.10    2.30
   7  -1  -5  447.06   22.90
  -7   1   5  440.66   22.10
   7  -2  -5   12.60    5.20
   7  -2  -5    5.60    2.50
  -7   2   5   13.90    4.60
   7  -3  -5    1.90    3.10
   7  -3  -5    3.40    6.00
  -7   3   5   -1.10    3.70
   7  -4  -5   -6.90    6.00
  -8  -3   5   44.60    9.80
  -8  -2   5  113.99   10.80
  -8  -2   5  102.89   12.30
  -8  -1   5  341.97   18.00
  -8  -1   5  318.87   19.00
  -8   0   5   -1.20    2.50
  -8   0   5    1.00    2.70
   8  -1  -5  305.97   17.50
  -8   1   5  300.97   17.60
   8  -2  -5   97.19    7.50
   8  -2  -5   88.89   11.20
  -8   2   5   94.59   10.90
   8  -3  -5   55.59    7.80
   8  -3  -5   52.29   11.30
  -8   3   5   53.39    9.30
  -9  -3   5   34.20    9.10
  -9  -2   5   27.50    7.20
  -9  -2   5   44.20    7.30
  -9  -1   5   78.59    9.60
  -9  -1   5   88.19   10.20
  -9   0   5    1.90    3.30
  -9   0   5   -0.90    2.80
   9  -1  -5   81.09    8.90
  -9   1   5   75.39    9.90
   9  -2  -5   45.60    8.50
   9  -2  -5   35.00    4.80
  -9   2   5   37.60    7.90
   9  -3  -5   37.90   10.50
  -9   3   5   43.10    8.70
 -10  -3   5   65.09   13.00
 -10  -2   5   92.59   12.40
 -10  -2   5  115.29   12.50
 -10  -1   5   -2.50    3.70
 -10  -1   5   -3.50    2.50
 -10   0   5   -1.30    3.30
 -10   0   5   -2.90    2.80
  10  -1  -5   -3.20    3.30
 -10   1   5   -4.20    2.70
  10  -2  -5   89.89   11.80
 -10   2   5   85.29   11.90
  10  -3  -5   42.80   10.20
 -10   3   5   50.49    9.90
 -11  -3   5    8.50    7.60
 -11  -2   5    2.00    3.90
 -11  -2   5   -8.90    4.40
 -11  -1   5  198.48   15.00
 -11  -1   5  184.08   15.20
 -11   0   5   -3.30    3.60
 -11   0   5   -3.80    3.10
  11  -1  -5  203.38   14.60
 -11   1   5  165.38   14.40
  11  -2  -5   -8.10    4.30
 -11   2   5   -2.50    3.70
  11  -3  -5    8.80    7.30
 -11   3   5    9.00    6.20
 -12  -3   5    0.60    7.10
 -12  -2   5   90.29   12.40
 -12  -2   5   74.69   12.30
 -12  -1   5   37.50    8.20
 -12  -1   5   32.30    7.60
 -12   0   5   -5.50    3.30
 -12   0   5   -1.50    3.70
  12  -1  -5   37.90    7.30
 -12   1   5   41.40    9.10
  12  -2  -5   88.99   12.00
 -12   2   5   91.49   13.00
  12  -3  -5    5.90    7.30
 -12   3   5   10.40    6.50
 -13  -2   5   26.30    8.90
 -13  -2   5   21.40    7.40
 -13  -1   5   -2.60    5.00
 -13  -1   5   -3.00    5.00
 -13   0   5    2.90    4.90
 -13   0   5   -0.50    3.70
  13  -1  -5    6.20    4.30
 -13   1   5    6.90    5.50
  13  -2  -5   36.30    8.80
 -13   2   5   15.10    7.00
 -14  -2   5   11.30    8.20
 -14  -2   5    5.80    5.80
 -14  -1   5   12.30    6.60
 -14  -1   5    6.60    6.40
 -14   0   5   -3.30    4.30
  14  -1  -5   27.60    6.20
 -14   1   5   20.60    7.80
  14  -2  -5   10.70    6.60
 -14   2   5   10.50    6.60
 -15  -1   5    4.80    6.20
 -15  -1   5   -9.90    3.80
 -15   0   5    5.70    5.40
 -15   1   5    1.60    5.40
 -16   0   5    4.20    6.30
 -15   1  -6   -0.20    5.10
 -15   0  -6   -6.10    4.00
 -15  -1  -6    4.80    6.40
 -14   2  -6    7.50    6.10
  14  -2   6   -1.40    5.40
 -14   1  -6   -2.00    4.20
  14  -1   6    7.20    4.40
 -14   0  -6   97.59   14.90
 -14  -1  -6    1.40    5.40
 -14  -1  -6   -7.70    4.40
 -14  -2  -6    2.60    5.70
 -14  -2  -6   -7.70    5.10
 -13   2  -6   15.20    7.20
  13  -2   6   12.20    7.20
 -13   1  -6   44.50   10.50
  13  -1   6   56.39   10.20
 -13   0  -6  156.48   17.40
 -13  -1  -6   45.30    9.60
 -13  -1  -6   54.79    9.10
 -13  -2  -6    8.40    6.50
 -13  -2  -6   14.10    6.60
 -12   2  -6  125.19   15.60
  12  -2   6  131.49   15.60
 -12   1  -6   18.90    7.00
  12  -1   6   17.80    6.50
 -12   0  -6  473.25   27.40
 -12  -1  -6    9.70    5.60
 -12  -2  -6  115.49   13.80
 -12  -2  -6  133.59   15.40
 -11   3  -6    6.30    5.70
  11  -3   6    2.00    7.40
 -11   2  -6    7.60    5.10
  11  -2   6    4.20    6.90
 -11   1  -6  102.39   13.10
  11  -1   6  114.09   13.40
 -11   0  -6  109.19   13.40
 -11   0  -6  120.39    9.20
 -11  -1  -6  125.39   14.10
 -11  -1  -6  106.89   11.50
 -11  -2  -6    6.40    5.10
 -11  -2  -6    8.10    5.00
 -11  -3  -6    0.30    4.80
 -10   3  -6    8.90    5.50
  10  -3   6    0.50    6.60
 -10   2  -6   40.80    8.90
  10  -2   6   44.70   10.10
 -10   1  -6   -2.80    2.80
  10  -1   6    1.50    4.90
 -10   0  -6   -0.50    3.60
 -10   0  -6   -4.40    2.10
 -10  -1  -6    4.60    3.40
 -10  -1  -6    2.90    4.00
 -10  -2  -6   49.50    9.10
 -10  -2  -6   48.50    8.40
 -10  -3  -6    4.00    5.40
  -9   3  -6   -0.10    3.90
   9  -3   6   -3.00    5.60
  -9   2  -6   97.79   12.30
   9  -2   6   97.79   13.40
  -9   1  -6   18.30    5.50
   9  -1   6   16.50    5.70
  -9   0  -6  268.37   17.10
  -9   0  -6  284.27   14.50
  -9  -1  -6   16.00    4.40
  -9  -1  -6   18.30    5.40
  -9  -2  -6   89.99   12.40
  -9  -2  -6   98.49   10.70
  -9  -3  -6    0.60    5.00
  -8   3  -6   94.89   11.60
   8  -3   6   49.10   11.10
  -8   2  -6   94.29   11.00
   8  -2   6   77.39   11.10
  -8   1  -6  615.94   29.90
   8  -1   6  638.24   32.80
  -8   0  -6  148.29    9.00
  -8   0  -6  155.68   11.30
  -8  -1  -6  635.14   29.50
  -8  -1  -6  623.34   30.70
  -8  -2  -6   89.99    9.50
  -8  -2  -6   63.49    9.60
  -8  -3  -6   65.99   11.80
   7  -4   6   -5.80    6.60
  -7   3  -6   26.90    5.90
   7  -3   6   47.60   10.40
  -7   2  -6   10.00    4.30
   7  -2   6    5.50    5.70
  -7   1  -6  189.28   12.60
   7  -1   6  182.28   14.50
  -7   0  -6  533.05   25.00
  -7   0  -6  514.55   23.30
  -7  -1  -6  180.68   12.30
  -7  -1  -6  169.28   11.30
  -7  -2  -6    3.10    2.80
  -7  -2  -6    5.10    3.80
  -7  -3  -6   50.29   10.40
  -7  -3  -6   64.69    8.00
  -7  -4  -6    2.80    6.10
   6  -4   6    7.70    6.80
  -6   3  -6    3.60    3.70
   6  -3   6    5.00    4.50
   6  -3   6    5.60    5.90
  -6   2  -6   98.49   10.10
   6  -2   6   85.19    6.50
   6  -2   6  113.79   12.40
  -6   1  -6    4.70    2.70
   6  -1   6   -4.60    3.40
  -6   0  -6  179.08   11.00
  -6   0  -6  166.78    9.10
  -6  -1  -6    1.10    2.10
  -6  -1  -6    4.10    2.50
  -6  -2  -6  100.99    7.90
  -6  -2  -6  111.19   12.50
  -6  -3  -6   12.80    5.90
  -6  -3  -6    6.90    3.40
  -6  -4  -6    1.40    5.80
   5  -4   6   42.20   11.50
  -5   3  -6  117.79    9.40
   5  -3   6  110.09   15.20
   5  -3   6  103.69   10.20
  -5   2  -6    5.60    2.90
   5  -2   6    5.30    2.80
   5  -2   6    2.70    4.30
  -5   1  -6  242.88   13.50
   5  -1   6  261.17   15.90
  -5   0  -6  103.19    6.40
  -5   0  -6  114.89    8.00
  -5  -1  -6  230.48   13.50
  -5  -1  -6  222.48   12.40
  -5  -2  -6    2.90    2.30
  -5  -2  -6    8.70    4.00
  -5  -3  -6   97.49   13.10
  -5  -3  -6   92.69    6.70
  -5  -4  -6   24.90    8.50
   4  -4   6  -11.00    4.30
   4  -4   6    1.60    5.90
  -4   3  -6  461.45   21.90
   4  -3   6  465.25   24.30
   4  -3   6  487.85   30.70
   4  -2   6  534.55   29.00
   4  -2   6  513.25   23.90
  -4   1  -6  168.48    9.80
  -4   1  -6  175.58    8.00
   4  -1   6  157.08   11.70
   4  -1   6  157.18    8.00
  -4   0  -6  248.08   12.10
  -4   0  -6  278.47   13.40
   4   0   6  249.58   14.20
  -4  -1  -6  172.68   10.70
  -4  -1  -6  151.18    9.20
  -4  -2  -6  504.55   26.00
  -4  -2  -6  452.45   20.80
  -4  -3  -6  472.95   27.50
  -4  -3  -6  419.06   18.40
  -4  -4  -6   -3.80    5.00
   3  -4   6   -2.90    4.70
   3  -4   6   12.30    6.90
  -3   3  -6    1.60    2.20
   3  -3   6   -0.70    3.20
   3  -3   6    3.60    4.80
  -3   2  -6  159.78    9.20
   3  -2   6  154.88   10.10
   3  -2   6  162.48   14.20
  -3   1  -6   19.40    3.40
  -3   1  -6   21.50    2.70
   3  -1   6   16.60    4.20
   3  -1   6   21.30    2.90
  -3   0  -6 3798.92  135.69
   3   0   6 3473.95  149.79
  -3  -1  -6   25.60    3.70
  -3  -1  -6   26.10    4.50
  -3  -2  -6  178.08   12.90
  -3  -2  -6  154.88    9.20
  -3  -3  -6    1.00    1.50
  -3  -3  -6   -0.20    3.40
  -3  -4  -6    3.30    4.90
   2  -4   6   19.90    7.20
   2  -4   6   34.10    9.90
  -2   3  -6   35.20    4.10
   2  -3   6   35.00    9.00
   2  -3   6   24.30    5.80
  -2   2  -6  394.46   17.30
   2  -2   6  399.56   19.80
   2  -2   6  407.36   23.80
  -2   1  -6  690.63   27.30
   2  -1   6  684.33   31.20
   2  -1   6  637.74   28.40
  -2   0  -6 1271.87   45.90
   2   0   6 1078.49   50.09
  -2  -1  -6  684.23   30.70
  -2  -1  -6  674.03   27.70
  -2  -2  -6  409.06   17.70
  -2  -2  -6  389.16   21.70
  -2  -3  -6   24.20    6.70
  -2  -3  -6   33.90    3.30
  -2  -4  -6   19.10    7.30
   1  -4   6   -2.60    4.80
   1  -4   6    4.40    5.60
   1  -3   6    6.30    4.90
   1  -3   6   10.80    4.40
  -1   2  -6    6.30    1.80
   1  -2   6    5.10    4.10
   1  -2   6    6.00    3.20
   1  -1   6 2732.33  118.29
   1  -1   6 2944.41  114.19
  -1   0  -6 1168.28   47.70
  -1   0  -6 1070.29   48.90
  -1   0  -6 1263.27   45.00
  -1  -1  -6 2711.53  100.39
  -1  -1  -6 2665.73  109.39
  -1  -2  -6    6.10    2.10
  -1  -2  -6    6.50    3.10
  -1  -3  -6    9.30    2.20
  -1  -3  -6    6.30    4.00
  -1  -4  -6   -1.90    4.10
   0  -4   6    6.50    6.20
   0  -4   6    8.70    6.10
   0  -3   6   15.90    6.40
   0  -3   6   22.00    5.90
   0   2  -6   30.50    2.50
   0  -2   6   35.10    6.90
   0  -2   6   33.80    2.90
   0  -2   6   21.50    4.60
   0   1  -6  116.59    6.30
   0  -1   6  118.09    8.30
   0  -1   6  104.09    6.00
   0  -1   6  130.19    7.90
   0   0  -6   43.60    3.70
   0   0  -6   36.70    3.80
   0   0  -6   38.20    3.40
   0   0   6   44.20    4.10
   0   0   6   45.50    3.60
   0  -1  -6  103.59    6.30
   0  -2  -6   30.00    3.90
   0  -2  -6   26.70    5.10
   0  -3  -6   16.90    5.80
   0  -3  -6   29.20    3.60
   0  -4  -6   15.40    6.70
  -1  -4   6    5.10    5.90
  -1  -4   6   18.10    7.60
  -1  -3   6    7.30    4.20
   1   1  -6 5125.79  182.18
   1   1  -6 4838.52  181.98
  -1  -1   6 4927.41  198.28
  -1   0   6  593.84   23.60
  -1   0   6  564.24   25.10
  -1   1   6 4821.12  178.08
   1  -2  -6  355.86   19.00
   1  -2  -6  324.27   15.50
   1  -3  -6   -0.50    1.80
   1  -3  -6    0.20    2.70
   1  -4  -6   14.50    6.40
  -2  -4   6   -5.60    4.80
  -2  -3   6   80.69   11.00
   2   2  -6   30.90    2.10
  -2  -2   6   30.70    5.70
   2   1  -6   53.09    4.10
  -2  -1   6   51.89    4.20
  -2  -1   6   64.79    5.80
  -2   0   6  193.88   10.80
  -2   0   6  204.08   10.20
  -2   1   6   60.69    5.90
   2  -2  -6   25.30    5.00
  -2   2   6   37.00    4.90
   2  -3  -6   74.69   10.10
   2  -3  -6   70.59    6.70
   2  -4  -6    6.30    4.70
  -3  -4   6    0.80    5.60
  -3  -3   6  163.48   14.30
   3   2  -6  114.79    5.90
   3   2  -6  132.19    6.40
  -3  -2   6  132.39   10.30
  -3  -1   6   47.70    4.90
  -3  -1   6   57.89    6.50
   3   0  -6 3284.17  134.89
  -3   0   6 3282.97  133.79
  -3   0   6 3430.66  124.29
  -3   1   6   40.00    4.90
  -3   2   6   59.99    6.70
   3  -3  -6  165.78   13.40
  -3   3   6  182.88   11.30
   3  -4  -6   -0.10    4.00
  -4  -4   6   -7.90    4.70
  -4  -3   6   40.00    8.50
  -4  -2   6  262.47   12.50
  -4  -2   6  291.67   17.20
  -4  -1   6  574.84   26.50
  -4  -1   6  545.15   23.60
   4   0  -6   23.00    2.40
  -4   0   6   22.40    3.70
  -4   0   6   24.10    4.00
  -4   0   6   19.50    2.30
   4  -1  -6  541.85   25.70
  -4   1   6  502.75   23.20
   4  -2  -6  266.97   15.20
  -4   2   6  262.87   14.60
   4  -3  -6   32.90    6.60
  -4   3   6   46.40    7.00
   4  -4  -6    8.60    6.40
   4  -4  -6    3.40    4.10
  -5  -4   6   -2.60    5.20
  -5  -3   6   19.00    7.00
  -5  -2   6    9.30    4.40
  -5  -2   6   11.70    3.00
  -5  -1   6  484.35   22.60
  -5  -1   6  550.34   25.40
   5   0  -6  638.14   27.00
  -5   0   6  603.44   27.00
  -5   0   6  633.04   27.20
  -5   0   6  622.64   28.00
   5  -1  -6  497.05   25.00
  -5   1   6  518.25   23.50
   5  -2  -6   12.40    4.90
   5  -2  -6   11.40    3.40
  -5   2   6   12.80    3.90
   5  -3  -6   26.70    8.30
   5  -3  -6   20.70    5.30
  -5   3   6   31.00    6.30
   5  -4  -6   12.00    7.30
   5  -4  -6   11.40    5.80
  -6  -4   6    5.00    7.80
  -6  -3   6    4.80    5.50
  -6  -2   6    5.00    3.90
  -6  -2   6    1.90    2.20
  -6  -1   6   11.50    3.50
  -6  -1   6   12.60    4.20
   6   0  -6   47.60    4.60
  -6   0   6   54.09    6.50
  -6   0   6   56.59    6.20
   6  -1  -6   12.50    3.70
  -6   1   6   18.70    4.40
   6  -2  -6   -2.60    3.00
   6  -2  -6    0.80    1.90
  -6   2   6   -0.60    2.50
   6  -3  -6    4.90    3.30
   6  -3  -6   14.00    6.90
  -6   3   6    0.10    3.10
   6  -4  -6    5.80    5.00
   6  -4  -6   17.50    9.10
  -7  -4   6   -2.00    7.60
  -7  -3   6   -2.00    5.20
  -7  -2   6  283.67   15.60
  -7  -2   6  312.47   19.70
  -7  -1   6  554.44   28.00
  -7  -1   6  577.94   26.20
  -7   0   6 2957.30  106.79
  -7   0   6 2588.14  112.49
   7  -1  -6  513.65   25.90
  -7   1   6  525.45   25.30
   7  -2  -6  284.67   19.60
   7  -2  -6  275.97   15.60
  -7   2   6  318.37   17.90
   7  -3  -6    1.60    5.80
   7  -3  -6    5.60    3.60
  -7   3   6    3.60    4.10
   7  -4  -6    4.50    7.50
  -8  -3   6  189.48   20.10
  -8  -2   6  174.78   12.00
  -8  -2   6  180.28   15.10
  -8  -1   6   50.79    7.30
  -8  -1   6   45.60    7.70
  -8   0   6   57.19    7.90
   8  -1  -6   37.30    6.20
  -8   1   6   44.80    7.20
   8  -2  -6  171.08   14.90
   8  -2  -6  183.38   11.10
  -8   2   6  153.18   12.50
   8  -3  -6  184.88   13.20
   8  -3  -6  189.38   20.80
  -8   3   6  169.48   14.40
  -9  -3   6   60.89   12.70
  -9  -2   6   22.80    5.90
  -9  -2   6   26.50    7.10
  -9  -1   6  132.79   10.70
  -9  -1   6  127.89   12.30
  -9   0   6   81.69   10.00
  -9   0   6   95.79    9.10
   9  -1  -6  144.29   11.50
  -9   1   6  142.89   11.70
   9  -2  -6   28.10    4.60
   9  -2  -6   32.70    7.70
  -9   2   6   23.40    6.30
   9  -3  -6   59.69   12.50
  -9   3   6   67.39   10.90
 -10  -3   6   10.10    8.00
 -10  -2   6  176.78   16.00
 -10  -2   6  144.19   12.00
 -10  -1   6   11.30    5.20
 -10  -1   6    9.30    4.20
 -10   0   6   18.30    5.60
 -10   0   6   17.20    4.80
  10  -1  -6    6.90    4.50
 -10   1   6    4.60    4.30
  10  -2  -6  143.79   15.10
 -10   2   6  174.88   14.60
  10  -3  -6    7.00    7.20
 -10   3   6    7.80    5.40
 -11  -3   6   -3.30    6.80
 -11  -2   6    9.60    5.00
 -11  -2   6    1.40    5.70
 -11  -1   6   45.10    8.60
 -11  -1   6   34.20    7.50
 -11   0   6  153.48   12.20
 -11   0   6  138.19   14.90
  11  -1  -6   50.99    7.90
 -11   1   6   50.39    9.40
  11  -2  -6    5.60    5.60
 -11   2   6   -1.50    3.50
  11  -3  -6   -5.60    5.50
 -11   3   6    1.00    4.90
 -12  -3   6   -3.10    7.60
 -12  -2   6    1.10    6.80
 -12  -2   6   -0.20    4.50
 -12  -1   6    9.70    5.40
 -12  -1   6    3.60    5.50
 -12   0   6  161.68   13.20
 -12   0   6  133.59   15.60
  12  -1  -6   18.20    5.80
 -12   1   6   16.30    6.30
  12  -2  -6    8.30    6.00
 -12   2   6    6.40    6.00
  12  -3  -6   -0.70    6.80
 -12   3   6   14.20    6.60
 -13  -2   6   19.20    8.70
 -13  -2   6   28.10    7.70
 -13  -1   6  136.29   14.40
 -13  -1   6  151.58   16.80
 -13   0   6   14.80    5.40
 -13   0   6    5.80    5.00
  13  -1  -6  156.98   13.30
  13  -2  -6   24.10    8.00
 -13   2   6   20.70    7.40
 -14  -2   6  -14.10    5.40
 -14  -2   6    0.70    5.00
 -14  -1   6   -6.50    5.00
 -14  -1   6   -0.50    4.90
 -14   0   6    1.40    5.40
  14  -1  -6   11.30    4.50
 -14   1   6   -0.20    5.40
  14  -2  -6   -4.40    5.20
 -14   2   6   -3.50    4.10
 -15  -1   6    4.20    5.70
 -15  -1   6    5.80    6.40
 -15   0   6  240.18   20.20
 -15   1   6   16.70    7.70
 -16   0   6   12.20    8.30
 -15   1  -7   -0.40    5.10
 -15   0  -7   -3.10    5.50
 -15  -1  -7    9.30    7.10
 -14   2  -7   19.10    7.60
  14  -2   7   14.50    7.60
 -14   1  -7   51.59   10.80
  14  -1   7   54.69    9.80
 -14   0  -7   -5.00    4.20
 -14  -1  -7   58.99   11.20
 -14  -2  -7    8.20    7.10
 -13   2  -7   11.70    6.60
  13  -2   7   10.10    6.90
 -13   1  -7   13.20    7.00
  13  -1   7   17.10    6.50
 -13   0  -7    6.10    5.30
 -13  -1  -7    0.00    4.70
 -13  -1  -7    5.90    5.00
 -13  -2  -7    8.90    6.00
 -13  -2  -7    9.00    6.80
 -12   2  -7    5.40    5.40
  12  -2   7    4.70    5.80
 -12   1  -7    1.80    4.20
  12  -1   7   -1.10    4.70
 -12   0  -7    8.40    5.00
 -12  -1  -7    0.70    4.50
 -12  -1  -7   -5.00    2.60
 -12  -2  -7    5.50    5.30
 -12  -2  -7    2.80    4.60
 -11   3  -7   15.00    6.60
  11  -3   7   20.80    9.80
 -11   2  -7   95.29   13.80
  11  -2   7   98.89   14.00
 -11   1  -7   64.49   10.50
  11  -1   7   62.29   10.60
 -11   0  -7   -6.00    2.30
 -11   0  -7   -3.90    2.80
 -11  -1  -7   46.90    7.80
 -11  -1  -7   62.79   10.00
 -11  -2  -7   76.39   11.70
 -11  -2  -7   84.19   11.30
 -11  -3  -7   10.00    7.00
 -10   3  -7    3.70    4.50
  10  -3   7   -0.50    6.40
 -10   2  -7   39.00    8.20
  10  -2   7   35.30    9.50
 -10   1  -7  113.19   13.30
  10  -1   7   99.29   12.00
 -10   0  -7   -3.00    2.10
 -10   0  -7   -0.50    3.60
 -10  -1  -7  119.89   11.10
 -10  -1  -7  114.89   13.20
 -10  -2  -7   27.40    6.60
 -10  -2  -7   38.90    8.40
 -10  -3  -7   -5.40    4.20
  -9   3  -7    4.20    4.70
   9  -3   7   -4.80    6.30
  -9   2  -7  109.59   12.80
   9  -2   7  100.79   12.90
  -9   1  -7  124.19   12.80
   9  -1   7  118.89   12.60
  -9   0  -7   -1.40    1.70
  -9   0  -7    0.80    3.00
  -9  -1  -7  122.59   10.50
  -9  -1  -7  118.99   10.30
  -9  -2  -7  105.09   11.40
  -9  -2  -7  117.69   14.10
  -9  -3  -7    0.50    4.60
  -8   3  -7    1.90    4.00
   8  -3   7   -1.40    6.50
  -8   2  -7   -0.80    3.40
   8  -2   7    3.50    5.50
  -8   1  -7  368.06   20.20
   8  -1   7  356.96   21.90
  -8   0  -7    0.30    1.60
  -8   0  -7   -1.80    2.30
  -8  -1  -7  365.86   20.00
  -8  -1  -7  386.56   21.00
  -8  -2  -7   -3.60    2.40
  -8  -2  -7    4.50    3.80
  -8  -3  -7   -1.00    4.30
  -7   3  -7   -1.90    2.40
   7  -3   7    6.40    7.00
  -7   2  -7   61.79    8.80
   7  -2   7   56.49    9.80
  -7   1  -7   -2.10    2.40
   7  -1   7    1.80    4.40
  -7   0  -7   -0.30    1.40
  -7   0  -7   -1.20    2.40
  -7  -1  -7   -0.80    1.90
  -7  -1  -7   -0.70    2.20
  -7  -2  -7   69.79    8.00
  -7  -2  -7   66.69   10.20
  -7  -3  -7    2.50    3.20
  -7  -3  -7    2.50    4.30
   6  -4   7   17.10    9.20
  -6   3  -7   23.20    5.80
   6  -3   7    8.60    5.00
   6  -3   7   18.50    8.10
  -6   2  -7   29.50    5.60
   6  -2   7   25.90    3.70
   6  -2   7   30.60    7.50
  -6   1  -7   48.50    6.60
   6  -1   7   40.50    7.30
  -6   0  -7   -0.50    1.30
  -6   0  -7   -1.20    2.10
  -6  -1  -7   38.20    5.70
  -6  -1  -7   38.90    5.90
  -6  -2  -7   17.10    5.20
  -6  -2  -7   20.10    4.30
  -6  -3  -7   15.90    6.10
  -6  -3  -7   22.30    4.50
  -6  -4  -7   11.80    7.40
   5  -4   7   63.39   13.90
  -5   3  -7   42.10    6.60
   5  -3   7   43.10   10.40
   5  -3   7   40.90    6.80
  -5   2  -7   64.89    7.60
   5  -2   7   73.59   10.30
   5  -2   7   64.59    6.20
  -5   1  -7  461.95   21.70
  -5   1  -7  457.65   19.20
   5  -1   7  468.75   24.60
  -5   0  -7   -0.10    1.10
  -5   0  -7   -0.80    1.70
  -5  -1  -7  422.26   20.10
  -5  -1  -7  428.56   21.60
  -5  -2  -7   61.29    6.50
  -5  -2  -7   52.39    7.90
  -5  -3  -7   37.30    4.80
  -5  -3  -7   35.40    7.90
  -5  -4  -7   52.69   11.90
   4  -4   7   -4.90    5.20
   4  -4   7   -1.90    6.40
  -4   3  -7   26.70    4.90
   4  -3   7   24.80    8.30
   4  -3   7   33.10    6.20
   4  -2   7   37.30    7.30
   4  -2   7   40.80    5.40
  -4   1  -7  636.54   27.40
  -4   1  -7  637.44   26.50
   4  -1   7  649.04   31.00
   4  -1   7  610.64   26.50
  -4   0  -7    1.60    2.00
  -4  -1  -7  567.74   25.60
  -4  -1  -7  615.94   28.10
  -4  -2  -7   35.40    6.30
  -4  -2  -7   36.80    5.00
  -4  -3  -7   22.20    6.70
  -4  -3  -7   24.60    3.80
  -4  -4  -7    4.30    6.00
   3  -4   7   -6.20    4.40
   3  -4   7   -9.30    5.20
  -3   3  -7   14.50    3.40
   3  -3   7    8.10    4.30
   3  -3   7   15.40    7.00
  -3   2  -7 1085.59   42.40
   3  -2   7 1060.59   45.50
   3  -2   7 1029.00   50.39
  -3   1  -7  161.08    9.10
  -3   1  -7  167.28    8.40
   3  -1   7  145.99   10.90
   3  -1   7  143.99    8.50
  -3   0  -7   -1.50    1.10
  -3  -1  -7  145.99    9.00
  -3  -1  -7  167.38   10.40
  -3  -2  -7 1023.10   46.20
  -3  -2  -7  967.30   39.80
  -3  -3  -7   10.90    4.80
  -3  -3  -7   10.60    2.70
  -3  -4  -7    3.20    5.00
   2  -4   7    2.40    5.40
   2  -4   7   -1.50    4.80
  -2   3  -7   41.90    4.60
   2  -3   7   35.50    8.20
   2  -3   7   38.50    7.20
  -2   2  -7   81.39    6.00
   2  -2   7   89.99   11.10
   2  -2   7   93.69    7.80
  -2   1  -7   43.80    4.70
   2  -1   7   44.30    4.50
   2  -1   7   40.60    5.60
  -2   0  -7    0.90    1.50
  -2  -1  -7   46.40    5.70
  -2  -1  -7   48.80    5.00
  -2  -2  -7   76.19    6.00
  -2  -2  -7   78.19    9.20
  -2  -3  -7   40.90    4.40
  -2  -3  -7   32.50    7.60
  -2  -4  -7   -3.50    3.50
   1  -4   7    4.10    5.50
   1  -4   7    5.80    6.60
   1  -3   7   14.20    5.10
   1  -3   7   27.10    7.60
  -1   2  -7  458.85   18.80
   1  -2   7  453.15   25.50
   1  -2   7  446.46   22.30
   1  -1   7  343.17   18.00
   1  -1   7  352.76   16.50
  -1   0  -7   -0.80    1.20
  -1  -1  -7  346.57   15.80
  -1  -2  -7  463.65   24.20
  -1  -2  -7  454.25   20.00
  -1  -3  -7   19.60    3.30
  -1  -3  -7   24.20    6.60
  -1  -4  -7    8.60    5.30
   0  -4   7    4.20    6.20
   0  -4   7   15.90    7.50
   0  -3   7   12.80    6.10
   0  -3   7    8.20    4.40
   0   2  -7  707.13   26.90
   0  -2   7  684.33   32.20
   0  -2   7  666.33   34.80
   0  -2   7  704.53   27.20
   0   1  -7  142.59    7.70
   0  -1   7  172.78    9.80
   0  -1   7  144.19    9.60
   0   0  -7   -1.60    1.20
   0   0  -7    3.30    1.60
   0   0   7    0.60    1.90
   0  -1  -7  144.59    8.10
   0  -2  -7  702.53   28.80
   0  -2  -7  679.43   33.30
   0  -3  -7   17.50    3.30
   0  -3  -7   14.50    5.20
   0  -4  -7   20.00    7.60
  -1  -4   7   40.40   10.00
  -1  -4   7   41.40   10.80
  -1  -3   7    1.80    3.90
   1   2  -7   36.70    2.80
   1   2  -7   37.20    2.80
  -1  -2   7   31.60    5.60
   1   1  -7 1272.77   51.49
   1   1  -7 1383.46   51.89
  -1  -1   7 1369.06   56.69
  -1  -1   7 1392.96   57.99
   1   0  -7   -0.90    1.20
  -1   0   7   -2.60    1.90
  -1   0   7   -0.70    1.50
  -1   1   7 1246.48   48.70
   1  -2  -7   32.80    5.70
   1  -2  -7   31.80    4.30
   1  -3  -7    1.70    2.10
   1  -3  -7    3.40    3.40
   1  -4  -7   24.50    7.60
  -2  -4   7   -1.90    5.30
  -2  -4   7    8.90    6.10
  -2  -3   7   10.00    5.00
   2   2  -7  253.07   11.10
   2   2  -7  288.27   11.40
  -2  -2   7  267.87   16.20
  -2  -1   7   10.00    2.20
  -2  -1   7   10.20    3.00
  -2   0   7   -6.00    2.00
  -2   0   7   -0.90    1.60
  -2   1   7    8.10    2.50
   2  -2  -7  284.27   15.90
  -2   2   7  253.77   13.90
   2  -3  -7    7.40    3.60
   2  -3  -7   11.60    3.30
   2  -4  -7    6.70    5.20
  -3  -4   7    0.10    6.30
  -3  -3   7    2.10    4.30
   3   2  -7   78.79    4.80
   3   2  -7   84.09    5.00
  -3  -2   7   68.59    8.30
  -3  -1   7    8.80    3.60
  -3  -1   7    5.40    2.20
  -3   0   7    0.90    2.10
  -3   0   7    0.30    1.60
  -3   1   7    3.10    2.40
   3  -2  -7   89.09    9.40
   3  -3  -7    9.30    4.10
  -3   3   7    9.00    3.60
   3  -4  -7    4.30    4.70
  -4  -4   7    9.80    7.10
  -4  -3   7    1.50    4.40
  -4  -2   7   61.49    8.40
  -4  -2   7   55.99    5.20
  -4  -1   7   31.00    5.30
  -4  -1   7   37.70    4.80
   4   0  -7   -1.10    1.00
  -4   0   7    3.60    2.70
  -4   0   7    1.40    1.90
  -4   1   7   27.40    4.60
   4  -2  -7   50.59    6.50
  -4   2   7   44.30    6.60
   4  -3  -7    1.00    2.70
  -4   3   7   -0.10    2.70
   4  -4  -7   14.30    6.40
   4  -4  -7   18.20    7.90
  -5  -4   7   -5.50    5.90
  -5  -3   7   24.00    7.40
  -5  -2   7  102.59    7.10
  -5  -2   7   87.69   10.10
  -5  -1   7   26.50    4.30
  -5  -1   7   40.00    6.00
   5   0  -7   -1.00    1.20
  -5   0   7    1.10    2.20
  -5   0   7   -2.10    2.50
  -5   0   7   -0.10    1.30
   5  -1  -7   24.50    4.50
  -5   1   7   30.40    5.30
   5  -2  -7  109.09   12.10
   5  -2  -7   97.59    8.10
  -5   2   7  101.29    8.70
   5  -3  -7   24.30    5.60
   5  -3  -7   31.20    8.60
  -5   3   7   22.30    5.70
   5  -4  -7    7.60    6.60
   5  -4  -7    6.80    5.00
  -6  -4   7   18.60    9.20
  -6  -3   7    1.00    4.40
  -6  -2   7   26.60    6.50
  -6  -2   7   27.00    4.70
  -6  -1   7   32.40    6.10
  -6  -1   7   27.20    4.90
   6   0  -7   -5.00    1.20
  -6   0   7    4.00    3.20
  -6   0   7   -2.50    1.90
  -6   0   7   -2.40    1.70
   6  -1  -7   23.60    4.60
  -6   1   7   18.60    4.60
   6  -2  -7   26.80    6.40
  -6   2   7   36.10    6.60
   6  -3  -7    2.40    2.80
   6  -3  -7    5.50    5.70
  -6   3   7    3.70    3.20
   6  -4  -7   35.70    8.90
   6  -4  -7   38.90   11.70
  -7  -4   7   80.69   15.20
  -7  -3   7   10.10    7.10
  -7  -2   7  118.09    9.00
  -7  -2   7  112.59   12.40
  -7  -1   7  134.19    9.90
  -7  -1   7  131.59   11.20
  -7   0   7   -3.00    3.00
  -7   0   7   -2.40    2.20
   7  -1  -7  133.39   10.20
  -7   1   7  131.99   10.60
   7  -2  -7  120.49   13.10
  -7   2   7  110.99   11.80
   7  -3  -7   13.80    7.50
   7  -3  -7   20.10    5.20
  -7   3   7   22.20    6.40
   7  -4  -7   70.69   14.30
  -8  -3   7    2.50    5.50
  -8  -2   7   53.99    7.70
  -8  -2   7   53.09    9.30
  -8  -1   7    0.60    2.80
  -8  -1   7    0.00    3.60
  -8   0   7    1.70    2.70
  -8   0   7   -2.90    2.80
   8  -1  -7    2.80    3.50
  -8   1   7    2.80    3.30
   8  -2  -7   51.39    8.70
  -8   2   7   46.60    7.90
   8  -3  -7    5.40    3.40
   8  -3  -7    4.70    6.20
  -8   3   7    6.90    4.60
  -9  -3   7   -3.60    5.80
  -9  -2   7   33.50    6.60
  -9  -2   7    4.40    5.00
  -9  -1   7  289.67   18.40
  -9  -1   7  303.67   17.60
  -9   0   7    1.00    2.70
  -9   0   7   -0.80    1.30
   9  -1  -7  287.07   17.00
  -9   1   7  283.97   17.70
   9  -2  -7   16.20    6.20
  -9   2   7   29.00    7.10
   9  -3  -7   -3.80    5.40
  -9   3   7   -0.20    4.10
 -10  -3   7   11.70    7.80
 -10  -2   7  191.08   17.60
 -10  -2   7  209.68   14.80
 -10  -1   7   -0.20    3.50
 -10  -1   7    5.30    4.70
 -10   0   7    3.10    3.60
 -10   0   7    0.10    3.40
  10  -1  -7    0.50    3.90
 -10   1   7    4.90    3.80
  10  -2  -7  160.68   15.40
  10  -2  -7  198.68   12.00
 -10   2   7  186.78   15.50
  10  -3  -7   12.80    7.50
 -10   3   7   17.90    6.90
 -11  -3   7   -0.50    8.10
 -11  -2   7   28.70    8.90
 -11  -2   7   21.60    6.40
 -11  -1   7   24.40    6.70
 -11  -1   7   23.70    6.70
 -11   0   7    1.30    3.70
 -11   0   7   -2.50    3.60
  11  -1  -7   25.70    6.20
 -11   1   7   29.70    7.80
  11  -2  -7   30.50    7.80
 -11   2   7   20.40    6.70
  11  -3  -7    0.20    6.60
 -11   3   7    3.00    5.50
 -12  -2   7    6.60    6.90
 -12  -2   7   13.80    6.00
 -12  -1   7  129.49   15.20
 -12  -1   7  121.49   13.20
 -12   0   7   -2.50    3.90
 -12   0   7   -0.70    4.30
  12  -1  -7  116.79   11.10
 -12   1   7  107.79   13.90
  12  -2  -7    9.60    5.90
 -12   2   7    9.00    5.90
 -13  -2   7   32.30    7.90
 -13  -2   7   25.40    9.60
 -13  -1   7   42.60    9.00
 -13  -1   7   27.90    8.20
 -13   0   7    4.30    3.90
 -13   0   7   -2.00    5.00
  13  -1  -7   43.00    7.50
 -13   1   7   48.70   10.00
  13  -2  -7   34.80    8.40
 -13   2   7   29.30    8.80
 -14  -2   7   -6.00    6.30
 -14  -2   7   -3.40    4.80
 -14  -1   7   76.39   11.80
 -14  -1   7   93.79   14.00
 -14   0   7   -2.00    4.30
  14  -1  -7  120.59   10.80
 -14   1   7   63.69   11.90
  14  -2  -7   -5.40    5.20
 -14   2   7   -1.90    4.60
 -15  -1   7    4.30    6.20
 -15  -1   7   -6.20    5.10
 -15   0   7    9.50    7.10
 -15   1   7    2.90    6.40
 -16   0   7   -3.90    6.20
 -15   1  -8    7.40    6.70
 -15   0  -8   -0.10    5.70
 -15  -1  -8   -4.80    5.10
 -14   1  -8   -2.10    4.50
 -14   0  -8  114.69   15.70
 -14  -1  -8   -2.00    4.40
 -13   2  -8   22.30    7.70
  13  -2   8   26.40    9.00
 -13   1  -8    1.20    5.10
  13  -1   8    2.80    4.70
 -13   0  -8  121.09   15.80
 -13  -1  -8   -2.30    4.20
 -13  -1  -8    4.80    5.30
 -13  -2  -8   11.90    6.50
 -13  -2  -8   23.00    8.40
 -12   2  -8    5.50    5.40
  12  -2   8    7.10    7.20
 -12   1  -8  102.39   13.80
  12  -1   8  119.29   14.80
 -12   0  -8   21.50    7.10
 -12  -1  -8   59.19    8.70
 -12  -1  -8   92.89   12.30
 -12  -2  -8   16.10    6.10
 -12  -2  -8    5.10    5.00
 -11   3  -8    8.30    5.60
  11  -3   8   22.60   10.10
 -11   2  -8    0.90    4.30
  11  -2   8    0.10    6.40
 -11   1  -8  253.17   18.10
  11  -1   8  251.37   19.40
 -11   0  -8  270.07   14.70
 -11   0  -8  241.88   17.60
 -11  -1  -8  177.28   14.50
 -11  -1  -8  258.47   17.00
 -11  -2  -8    3.10    4.70
 -11  -2  -8    5.60    4.20
 -11  -3  -8   14.20    7.90
 -10   3  -8    1.50    4.60
  10  -3   8   -2.20    5.90
 -10   2  -8  108.39   13.50
  10  -2   8  126.29   15.10
 -10   1  -8   96.79   11.80
  10  -1   8  113.09   13.10
 -10   0  -8  505.95   27.60
 -10   0  -8  554.84   25.20
 -10  -1  -8  125.09   11.30
 -10  -1  -8  131.09   13.90
 -10  -2  -8  115.69   13.90
 -10  -2  -8  120.49   12.90
 -10  -3  -8   -2.70    5.30
  -9   3  -8    2.10    4.70
   9  -3   8  -11.80    6.30
  -9   2  -8  298.37   19.20
   9  -2   8  284.97   21.10
  -9   1  -8   -0.20    3.40
   9  -1   8    0.30    4.20
  -9   0  -8  104.89   11.50
  -9   0  -8  102.09    7.60
  -9  -1  -8    4.10    3.30
  -9  -1  -8    0.50    3.40
  -9  -2  -8  326.37   21.90
  -9  -2  -8  307.27   18.40
  -9  -3  -8   -1.30    4.30
  -8   3  -8   15.70    6.30
   8  -3   8   -1.30    5.90
  -8   2  -8   12.80    4.90
   8  -2   8   10.10    6.70
  -8   1  -8    2.60    3.40
   8  -1   8    2.50    4.60
  -8   0  -8  323.97   16.10
  -8   0  -8  323.37   18.20
  -8  -1  -8    2.30    2.60
  -8  -1  -8    4.90    3.50
  -8  -2  -8    4.20    3.90
  -8  -2  -8    4.40    3.50
  -8  -3  -8    1.20    4.70
  -8  -3  -8    6.20    4.40
   7  -3   8   52.59   11.00
  -7   2  -8    1.10    2.70
   7  -2   8    3.00    5.10
  -7   1  -8   68.49    8.40
   7  -1   8   61.19    8.50
  -7   0  -8 1028.80   42.70
  -7   0  -8  964.20   42.10
  -7  -1  -8   67.69    8.30
  -7  -1  -8   77.19    8.80
  -7  -2  -8   -0.10    2.80
  -7  -2  -8   -2.30    2.00
  -7  -3  -8   79.59   12.70
  -7  -3  -8   65.99    7.90
   6  -4   8   28.60   10.70
  -6   3  -8  153.68   11.70
   6  -3   8  132.89   11.50
   6  -3   8  177.28   19.00
  -6   2  -8   53.59    7.50
   6  -2   8   53.39    5.10
   6  -2   8   62.79   10.10
  -6   1  -8  195.98   12.20
   6  -1   8  179.28   14.40
  -6   0  -8  206.88   12.30
  -6   0  -8  186.08   10.30
  -6  -1  -8  169.68   10.80
  -6  -1  -8  152.68   10.90
  -6  -2  -8   45.80    8.00
  -6  -2  -8   50.09    6.70
  -6  -3  -8  142.19    9.60
  -6  -3  -8  115.89   14.60
  -6  -4  -8   15.50    7.60
   5  -4   8   25.30    9.40
  -5   3  -8    2.90    3.10
   5  -3   8   -7.70    3.70
   5  -3   8    1.30    5.90
  -5   2  -8  116.99    8.80
   5  -2   8   79.19   10.60
   5  -2   8   99.99    7.70
  -5   1  -8   76.69    8.10
  -5   1  -8   75.09    4.70
   5  -1   8   78.59    9.20
  -5   0  -8 2050.19   85.99
  -5   0  -8 2193.18   82.29
  -5  -1  -8   69.59    7.40
  -5  -1  -8   60.89    7.10
  -5  -2  -8   79.99   10.10
  -5  -2  -8  102.19    7.80
  -5  -3  -8    3.30    4.10
  -5  -3  -8   -2.60    2.20
  -5  -4  -8   18.60    7.70
   4  -4   8  -10.10    4.90
   4  -4   8   12.00    7.90
  -4   3  -8    1.50    2.60
   4  -3   8    2.00    4.30
   4  -3   8    7.50    6.60
   4  -2   8  365.76   18.60
   4  -2   8  405.56   23.60
  -4   1  -8   10.50    3.00
  -4   1  -8   11.20    2.30
   4  -1   8    7.10    4.50
   4  -1   8    9.70    2.40
  -4   0  -8 4738.03  176.58
  -4  -1  -8    6.40    2.60
  -4  -1  -8    8.10    3.10
  -4  -2  -8  401.26   22.50
  -4  -2  -8  372.76   18.30
  -4  -3  -8    2.90    2.40
  -4  -3  -8    3.20    4.10
  -4  -4  -8   12.30    6.80
   3  -4   8   -5.80    4.80
   3  -4   8   -3.80    5.80
  -3   3  -8   86.29    6.90
   3  -3   8   77.89    9.50
   3  -3   8   79.49   12.80
  -3   2  -8   24.10    4.20
   3  -2   8   25.10    4.90
   3  -2   8   35.70    7.00
  -3   1  -8  571.94   24.20
   3  -1   8  551.94   27.40
   3  -1   8  540.85   24.20
  -3   0  -8  515.35   22.80
  -3  -1  -8  522.25   23.50
  -3  -1  -8  552.54   25.80
  -3  -2  -8   27.40    4.20
  -3  -2  -8   28.00    6.10
  -3  -3  -8   78.59   11.50
  -3  -3  -8   80.29    6.30
  -3  -4  -8    2.30    4.80
   2  -4   8    4.50    6.70
   2  -4   8   -7.70    4.60
  -2   3  -8   11.70    2.90
   2  -3   8    7.90    4.40
   2  -3   8    2.50    5.30
  -2   2  -8  107.39    7.00
   2  -2   8   99.59   11.50
   2  -2   8  119.99    9.10
  -2   1  -8   -0.60    1.30
   2  -1   8    0.10    2.50
   2  -1   8    2.80    2.20
  -2   0  -8 1456.95   56.59
  -2  -1  -8   -0.10    1.40
  -2  -2  -8   92.19    7.20
  -2  -2  -8  111.69    9.90
  -2  -3  -8   10.60    2.90
  -2  -3  -8    7.40    3.90
  -2  -4  -8   -2.80    4.20
   1  -4   8   -2.80    5.20
   1  -4   8   -9.70    4.00
   1  -3   8   32.50    6.70
   1  -3   8   48.50    9.90
  -1   2  -8 1034.20   39.60
   1  -2   8  997.60   48.20
   1  -2   8 1008.10   44.60
  -1   1  -8   38.40    4.40
   1  -1   8   36.20    5.10
   1  -1   8   44.70    4.80
  -1   0  -8 2270.27   85.79
  -1  -1  -8   43.30    5.00
  -1  -2  -8 1060.19   42.60
  -1  -2  -8 1065.79   48.60
  -1  -3  -8   38.90    8.00
  -1  -3  -8   48.90    5.20
  -1  -4  -8   -3.90    3.30
   0  -4   8   16.50    7.20
   0  -4   8   20.30    8.80
   0  -3   8    4.30    4.80
   0  -3   8    0.50    3.50
   0   2  -8  187.18    9.10
   0  -2   8  185.68   14.20
   0  -2   8  206.38   12.80
   0  -1   8 1465.05   65.29
   0  -1   8 1602.74   63.59
   0   0  -8 9599.54  349.57
   0   0  -8 9348.16  386.26
   0   0   8 9667.93  377.86
   0  -1  -8 1441.96   55.89
   0  -2  -8  214.28   13.90
   0  -2  -8  198.18   11.10
   0  -3  -8    1.90    2.20
   0  -3  -8   -0.70    2.60
   0  -4  -8   20.60    7.40
  -1  -4   8   58.79   12.50
  -1  -4   8   38.50    9.60
  -1  -3   8    1.40    3.70
  -1  -3   8    6.80    5.10
   1   2  -8  111.69    6.20
   1   2  -8  115.69    6.10
  -1  -2   8  126.89   10.10
  -1  -2   8  120.79   10.80
  -1  -1   8  376.76   18.50
  -1  -1   8  382.26   18.70
   1   0  -8 1184.68   46.40
   1   0  -8 1171.58   48.90
  -1   0   8 1190.78   49.60
   1  -1  -8  338.97   15.70
  -1   1   8  328.17   16.00
   1  -2  -8  119.09    7.90
   1  -2  -8  116.29    9.70
   1  -3  -8    4.20    3.60
   1  -3  -8    0.30    2.20
   1  -4  -8   33.30    8.90
  -2  -4   8   -1.30    5.80
  -2  -4   8    7.70    6.10
  -2  -3   8   61.69    9.30
   2   2  -8    6.80    1.80
   2   2  -8    5.20    1.50
  -2  -2   8    6.40    3.80
   2   1  -8    3.80    1.60
  -2  -1   8    3.60    1.70
  -2  -1   8   14.10    3.60
  -2   0   8 1530.25   63.69
  -2   0   8 1542.95   59.39
  -2   1   8    2.00    2.20
   2  -2  -8    2.70    2.60
  -2   2   8    3.20    2.20
   2  -3  -8   74.29    7.20
   2  -3  -8   55.39    8.70
   2  -4  -8   -0.20    4.40
  -3  -4   8    9.00    7.00
  -3  -3   8   26.60    7.30
   3   2  -8   15.80    2.50
   3   2  -8   13.30    2.50
  -3  -2   8   15.80    4.50
  -3  -1   8  119.99    9.40
  -3  -1   8   89.29    6.70
  -3   0   8 3675.13  153.58
  -3   0   8 3969.70  142.79
  -3   1   8   82.39    7.00
   3  -2  -8   10.10    3.50
  -3   2   8   14.40    3.80
   3  -3  -8   17.50    5.20
  -3   3   8   32.60    5.70
   3  -4  -8    4.60    5.00
  -4  -4   8    3.10    6.60
  -4  -3   8    2.70    4.60
  -4  -2   8   95.09   10.30
  -4  -2   8   85.99    6.00
  -4  -1   8    9.60    3.60
  -4  -1   8    3.10    2.20
   4   0  -8 2212.88   95.69
  -4   0   8 2489.25   90.19
  -4   0   8 2397.26   96.59
  -4   1   8    2.60    2.60
  -4   2   8   97.49    9.90
   4  -3  -8   15.60    4.70
  -4   3   8   13.30    4.50
   4  -4  -8   -1.30    4.10
   4  -4  -8   17.00    7.60
  -5  -4   8   60.49   12.50
  -5  -3   8   11.10    6.40
  -5  -2   8   25.90    5.90
  -5  -2   8   27.70    4.40
  -5  -1   8   -1.50    1.90
  -5  -1   8    3.90    3.20
   5   0  -8 2702.03  109.39
  -5   0   8 2859.21  102.59
  -5   0   8 2742.43  109.59
  -5   0   8 2451.05  109.39
   5  -1  -8    0.10    2.10
  -5   1   8   -0.70    2.00
   5  -2  -8   10.10    4.60
  -5   2   8   18.90    4.80
   5  -3  -8   12.90    4.60
   5  -3  -8   18.30    7.20
  -5   3   8   15.60    5.40
   5  -4  -8   54.69   10.60
   5  -4  -8   41.50   11.50
  -6  -4   8   -8.50    5.10
  -6  -3   8   -1.40    4.10
  -6  -2   8   77.19    9.90
  -6  -2   8   87.69    7.40
  -6  -1   8  168.88   10.60
  -6  -1   8  152.28   12.00
  -6   0   8  184.68   11.20
  -6   0   8  155.38    8.80
  -6   0   8  156.68   11.40
   6  -1  -8  147.19   10.60
  -6   1   8  151.68   10.70
   6  -2  -8   92.99   11.40
  -6   2   8   89.29   10.10
   6  -3  -8    4.80    3.40
   6  -3  -8    1.40    4.80
  -6   3   8    1.20    2.70
   6  -4  -8    2.70    5.30
   6  -4  -8    0.80    5.90
  -7  -4   8    9.90    8.20
  -7  -3   8    8.90    6.40
  -7  -2   8    9.30    3.80
  -7  -2   8    5.20    5.00
  -7  -1   8   51.29    7.10
  -7  -1   8   57.59    7.70
  -7   0   8  826.52   36.00
  -7   0   8  813.02   37.30
   7  -1  -8   47.30    6.30
  -7   1   8   54.09    7.80
   7  -2  -8   19.60    6.20
  -7   2   8   10.20    4.10
   7  -3  -8    3.90    3.40
   7  -3  -8    3.40    6.00
  -7   3   8    5.80    4.80
   7  -4  -8   15.30    8.80
  -8  -3   8   -0.10    6.00
  -8  -2   8   47.90    8.80
  -8  -2   8   54.99    7.80
  -8  -1   8    8.20    3.80
  -8  -1   8    0.40    3.90
  -8   0   8    3.50    3.30
  -8   0   8    5.80    3.70
   8  -1  -8    5.10    3.50
  -8   1   8    1.90    2.80
   8  -2  -8   47.10    8.80
  -8   2   8   50.99    8.60
   8  -3  -8   -0.70    3.10
   8  -3  -8   -4.10    5.10
  -8   3   8   -2.10    3.80
  -9  -3   8   64.59   12.50
  -9  -2   8    9.60    5.70
  -9  -2   8   -3.50    3.20
  -9  -1   8   65.59    9.20
  -9  -1   8   76.69    9.50
  -9   0   8   97.09    9.30
  -9   0   8  124.29   10.30
   9  -1  -8   76.29    8.40
  -9   1   8   59.99    9.00
   9  -2  -8    3.40    4.50
  -9   2   8    1.60    3.40
   9  -3  -8   60.59   11.80
  -9   3   8   56.09   10.00
 -10  -3   8   -2.10    6.50
 -10  -2   8   17.90    7.70
 -10  -2   8   16.90    5.40
 -10  -1   8    8.90    5.10
 -10  -1   8   18.00    5.70
  10  -1  -8    1.70    4.00
 -10   1   8    7.20    4.90
  10  -2  -8   21.90    7.10
 -10   2   8   31.30    7.50
  10  -3  -8    8.70    7.10
 -10   3   8    4.20    4.90
 -11  -3   8  135.99   18.70
 -11  -2   8  139.29   16.10
 -11  -2   8  151.88   13.00
 -11  -1   8    3.40    4.20
 -11  -1   8    3.90    5.10
 -11   0   8 1631.24   68.09
 -11   0   8 1470.45   66.09
  11  -1  -8    8.70    4.80
 -11   1   8   -5.50    3.20
  11  -2  -8  122.89   13.80
 -11   2   8  172.48   17.90
  11  -3  -8  126.09   16.20
 -11   3   8   97.09   14.00
 -12  -2   8   19.00    6.80
 -12  -2   8   21.50    8.60
 -12  -1   8  176.78   14.60
 -12  -1   8  164.18   15.90
 -12   0   8  220.58   17.40
 -12   0   8  236.38   16.20
  12  -1  -8  159.88   12.60
 -12   1   8  118.69   14.90
  12  -2  -8   24.50    7.40
 -12   2   8    9.10    6.00
 -13  -2   8   -6.70    6.30
 -13  -2   8    3.30    4.90
 -13  -1   8   17.50    6.90
 -13  -1   8    2.40    5.90
 -13   0   8   13.30    5.10
 -13   0   8    3.30    5.30
  13  -1  -8   18.70    5.40
 -13   1   8    7.20    6.40
  13  -2  -8   -6.70    4.70
 -13   2   8    3.20    5.30
 -14  -2   8    0.30    6.80
 -14  -2   8   12.40    6.50
 -14  -1   8   34.80    8.60
 -14  -1   8   47.30   10.70
 -14   0   8   14.20    7.00
  14  -1  -8   58.19    8.30
 -14   1   8   51.69   11.10
  14  -2  -8   -0.50    5.70
 -14   2   8   -3.00    4.80
 -15  -1   8   51.39   11.00
 -15   0   8    5.70    5.80
 -15   1   8   38.90   10.90
 -16   0   8   16.50    8.50
 -15   1  -9   11.30    6.50
 -15   0  -9    0.40    5.50
 -15  -1  -9   -1.20    6.30
 -14   1  -9    5.40    5.70
 -14   0  -9    1.10    5.40
 -14  -1  -9   13.30    6.80
 -13   2  -9   20.30    7.30
  13  -2   9   31.10    8.80
 -13   1  -9   -2.80    4.30
  13  -1   9    2.70    3.90
 -13   0  -9   -1.50    4.80
 -13  -1  -9   -4.90    4.00
 -13  -1  -9    3.00    5.00
 -13  -2  -9   27.40    8.70
 -13  -2  -9   23.30    7.70
 -12   2  -9    2.20    4.60
  12  -2   9    5.40    6.60
 -12   1  -9  100.99   13.50
  12  -1   9  130.59   15.00
 -12   0  -9    1.90    4.40
 -12  -1  -9   74.49    9.90
 -12  -1  -9  130.99   14.80
 -12  -2  -9   -1.00    4.30
 -12  -2  -9    1.80    4.50
 -11   3  -9   13.80    7.00
  11  -3   9   25.90   10.50
 -11   2  -9   -0.80    4.00
  11  -2   9   -4.00    5.70
 -11   1  -9  242.08   17.90
  11  -1   9  272.67   20.40
 -11   0  -9   -4.70    2.30
 -11   0  -9    0.30    3.70
 -11  -1  -9  224.78   16.40
 -11  -1  -9  178.18   14.30
 -11  -2  -9    4.00    4.00
 -11  -2  -9   -2.10    4.10
 -11  -3  -9   19.60    8.90
 -10   3  -9   46.70    9.60
  10  -3   9   41.30   10.30
 -10   2  -9   20.40    6.60
  10  -2   9   15.80    7.70
 -10   1  -9   77.39   11.20
  10  -1   9   98.59   12.50
 -10   0  -9   -0.30    3.20
 -10   0  -9   -0.60    2.10
 -10  -1  -9   82.69   10.00
 -10  -1  -9   78.29   10.60
 -10  -2  -9   35.60    8.30
 -10  -2  -9   38.00    7.70
 -10  -3  -9   23.50    8.80
  -9   3  -9   -1.60    3.90
   9  -3   9   -6.90    6.40
  -9   2  -9    1.20    4.00
   9  -2   9   -1.70    6.50
  -9   1  -9   29.90    6.90
   9  -1   9   16.90    6.00
  -9   0  -9    0.80    1.90
  -9   0  -9   -2.00    3.20
  -9  -1  -9   19.80    5.10
  -9  -1  -9   22.30    6.10
  -9  -2  -9   -1.10    2.80
  -9  -2  -9   -0.50    3.20
  -9  -3  -9    1.40    5.40
  -8   3  -9   57.79    9.60
   8  -3   9   70.79   13.10
  -8   2  -9   26.10    6.40
   8  -2   9   32.10    8.10
  -8   1  -9   57.29    8.60
   8  -1   9   73.19   10.30
  -8   0  -9   -1.10    1.40
  -8   0  -9    1.60    2.50
  -8  -1  -9   75.09    8.90
  -8  -1  -9   58.69    8.20
  -8  -2  -9   18.00    5.90
  -8  -2  -9   18.10    4.90
  -8  -3  -9   65.39   12.20
  -8  -3  -9   69.09    8.80
  -7   3  -9    2.50    3.10
   7  -3   9   32.50    8.80
  -7   2  -9   35.20    6.70
   7  -2   9   33.30    7.80
  -7   1  -9   23.00    5.10
   7  -1   9   36.50    7.60
  -7   0  -9    0.80    1.50
  -7   0  -9    0.00    2.30
  -7  -1  -9   27.00    5.20
  -7  -1  -9   24.00    5.10
  -7  -2  -9   20.30    5.80
  -7  -2  -9   29.50    5.70
  -7  -3  -9   27.40    8.10
  -7  -3  -9   25.80    5.40
   6  -4   9   -6.00    6.10
  -6   3  -9   11.10    4.50
   6  -3   9    0.40    4.60
   6  -3   9   11.00    6.80
  -6   2  -9   11.40    4.20
   6  -2   9   15.60    3.30
   6  -2   9    2.10    4.80
  -6   1  -9   18.90    4.40
   6  -1   9   26.30    6.50
  -6   0  -9    1.40    1.50
  -6   0  -9    1.10    2.20
  -6  -1  -9   19.10    4.30
  -6  -1  -9   17.40    4.10
  -6  -2  -9    7.30    3.10
  -6  -2  -9    6.90    4.10
  -6  -3  -9    6.90    3.50
  -6  -3  -9    2.40    3.90
  -6  -4  -9    3.30    6.20
   5  -4   9   56.69   13.40
  -5   3  -9  242.58   14.50
   5  -3   9  260.77   21.70
   5  -3   9  230.88   15.60
  -5   2  -9   55.39    7.00
   5  -2   9   39.70    5.20
   5  -2   9   48.90    8.90
  -5   1  -9   13.30    2.60
  -5   1  -9   18.40    3.90
   5  -1   9   13.50    4.80
  -5   0  -9    2.70    2.10
  -5  -1  -9   11.80    3.50
  -5  -1  -9   12.80    3.60
  -5  -2  -9   26.40    6.00
  -5  -2  -9   39.30    5.80
  -5  -3  -9  243.08   19.10
  -5  -3  -9  228.78   12.90
  -5  -4  -9   44.30   10.70
   4  -4   9   11.70    7.30
   4  -4   9   15.80    8.80
  -4   3  -9   16.00    4.30
   4  -3   9    3.40    4.80
   4  -3   9    0.00    5.10
  -4   2  -9    2.50    2.30
   4  -2   9    2.10    4.40
   4  -2   9   12.80    3.80
  -4   1  -9  192.18   11.20
   4  -1   9  188.38    9.90
   4  -1   9  189.68   13.10
  -4   0  -9   -0.60    1.60
  -4  -1  -9  186.48   11.80
  -4  -1  -9  171.58   10.60
  -4  -2  -9   14.30    3.80
  -4  -2  -9   15.50    4.80
  -4  -3  -9   -1.20    3.40
  -4  -3  -9   15.60    3.60
  -4  -4  -9   17.80    7.20
   3  -4   9   -9.60    4.80
   3  -4   9   -4.00    4.90
  -3   3  -9   47.10    5.80
   3  -3   9   46.10    9.50
   3  -3   9   44.90    7.60
  -3   2  -9  579.64   24.50
   3  -2   9  552.94   26.10
   3  -2   9  529.25   29.90
  -3   1  -9 1118.29   42.70
   3  -1   9  997.00   43.70
   3  -1   9 1035.10   47.10
  -3   0  -9   -0.20    1.50
  -3  -1  -9 1037.60   42.60
  -3  -1  -9 1051.09   45.90
  -3  -2  -9  561.54   29.50
  -3  -2  -9  575.74   25.40
  -3  -3  -9   36.10    7.90
  -3  -3  -9   56.89    6.10
  -3  -4  -9   -3.00    4.10
   2  -4   9   10.70    8.10
   2  -4   9   -0.40    5.40
  -2   3  -9   68.49    6.20
   2  -3   9   53.19    8.20
   2  -3   9   55.29   10.20
  -2   2  -9  271.57   12.80
   2  -2   9  213.78   16.50
   2  -2   9  259.97   14.80
  -2   1  -9    3.90    1.90
   2  -1   9    5.90    3.50
   2  -1   9    7.40    2.80
  -2   0  -9    1.20    1.60
  -2  -1  -9    2.10    1.90
  -2  -2  -9  239.08   15.90
  -2  -2  -9  261.07   13.50
  -2  -3  -9   72.49    6.80
  -2  -3  -9   52.89    9.70
  -2  -4  -9    8.50    5.80
   1  -4   9   22.70    9.00
   1  -4   9    5.70    6.00
   1  -3   9  117.49   12.20
   1  -3   9   89.09   12.90
  -1   2  -9  641.64   26.30
   1  -2   9  632.34   32.70
   1  -2   9  639.74   30.20
  -1   1  -9  689.33   28.70
   1  -1   9  715.63   30.50
   1  -1   9  670.23   31.70
  -1   0  -9   -1.90    1.30
  -1  -1  -9  731.83   30.80
  -1  -2  -9  655.43   32.30
  -1  -2  -9  638.84   27.70
  -1  -3  -9  101.09    7.50
  -1  -3  -9   90.89   12.00
  -1  -4  -9    9.30    6.00
   0  -4   9    3.70    6.00
   0  -4   9   -2.00    5.10
   0  -3   9   69.09    9.90
   0  -3   9  104.49   13.50
   0   2  -9    1.10    1.50
   0  -2   9    3.10    3.30
   0  -2   9    0.60    3.00
   0  -1   9  206.48   12.50
   0  -1   9  238.08   12.70
   0   0   9    0.00    2.00
   0  -1  -9  182.68   10.20
   0  -2  -9    2.70    2.70
   0  -2  -9    0.30    1.80
   0  -3  -9   75.19   10.60
   0  -3  -9   95.09    7.40
   0  -4  -9   -2.20    4.00
  -1  -4   9    5.90    6.00
  -1  -4   9   -3.10    5.10
  -1  -3   9   49.30    8.40
  -1  -3   9   71.89   11.30
   1   2  -9  107.89    6.60
   1   2  -9  116.19    6.60
  -1  -2   9  104.69   10.20
  -1  -2   9  137.39   10.50
  -1  -1   9   83.59    7.30
  -1  -1   9   61.79    6.30
   1   0  -9   -2.10    1.00
   1   0  -9   -0.90    1.60
  -1   0   9   -3.10    1.90
   1  -1  -9   50.69    5.50
   1  -2  -9  103.49    7.60
   1  -2  -9  111.49    9.50
   1  -3  -9   58.99    9.40
   1  -3  -9   66.29    6.80
   1  -4  -9    2.60    4.90
  -2  -4   9    1.30    5.80
  -2  -4   9   10.40    6.30
  -2  -3   9    8.60    5.10
   2   2  -9  222.58   10.40
   2   2  -9  208.28   10.20
  -2  -2   9  208.68   13.90
  -2  -1   9   67.89    7.10
  -2  -1   9   68.59    5.70
  -2   0   9   -0.40    2.20
  -2   0   9    0.60    1.80
  -2   1   9   64.89    6.60
   2  -3  -9    6.10    3.80
   2  -3  -9    4.40    2.80
   2  -4  -9    4.90    5.10
  -3  -4   9   26.30    8.20
  -3  -4   9   -4.90    5.50
  -3  -3   9   51.29    9.40
   3   2  -9  219.88   10.90
  -3  -2   9  226.58   15.10
  -3  -1   9   65.79    5.60
  -3  -1   9   64.59    7.30
  -3   0   9   -0.90    2.30
  -3   0   9   -0.10    2.10
  -3   1   9   64.09    7.10
  -3   2   9  219.78   13.10
   3  -3  -9   45.70    7.90
   3  -3  -9   57.49    7.00
   3  -4  -9   12.50    6.20
  -4  -4   9   -4.20    6.20
  -4  -3   9   -1.90    4.40
   4   2  -9  534.15   22.80
  -4  -2   9  517.65   27.30
  -4  -1   9  584.14   27.90
  -4  -1   9  578.94   25.40
  -4   0   9   -2.50    2.50
  -4   0   9    1.40    2.10
  -4   1   9  575.64   26.10
  -4   2   9  484.15   23.70
   4  -3  -9    3.80    3.30
  -4   3   9    0.90    3.20
   4  -4  -9   -2.20    4.00
  -5  -4   9    1.20    6.80
  -5  -3   9   -0.10    5.00
  -5  -2   9    5.90    4.30
  -5  -2   9    3.50    2.40
  -5  -1   9  189.28   12.60
  -5  -1   9  172.18   10.60
  -5   0   9   -2.80    2.70
  -5   0   9    3.20    2.60
   5  -1  -9  170.68   11.30
  -5   1   9  174.68   11.30
  -5   2   9   10.50    4.20
   5  -3  -9    3.80    3.30
  -5   3   9    6.70    4.10
   5  -4  -9   -2.30    4.10
   5  -4  -9    6.40    6.20
  -6  -4   9   53.39   12.80
  -6  -3   9    7.20    5.60
  -6  -2   9  159.48   13.70
  -6  -2   9  154.78   10.40
  -6  -1   9  558.24   26.40
  -6  -1   9  621.14   29.20
  -6   0   9    7.50    3.60
  -6   0   9   -0.40    2.10
  -6   0   9    1.80    1.30
   6  -1  -9  558.64   27.30
  -6   1   9  566.84   26.60
   6  -2  -9  158.78   13.70
  -6   2   9  138.49   11.40
   6  -3  -9    7.80    4.00
   6  -3  -9   15.40    7.20
  -6   3   9   12.70    4.90
   6  -4  -9   58.99   10.80
   6  -4  -9   62.59   13.70
  -7  -3   9   22.80    8.60
  -7  -2   9   95.69   11.80
  -7  -2   9   98.99    8.50
  -7  -1   9   57.69    8.00
  -7  -1   9   47.20    6.90
  -7   0   9   -1.80    2.10
  -7   0   9    2.90    3.60
   7  -1  -9   41.80    5.90
  -7   1   9   43.50    6.90
   7  -2  -9   97.19   11.80
  -7   2   9   98.29   11.20
   7  -3  -9   26.40    9.00
   7  -3  -9   19.60    5.50
  -7   3   9   31.00    7.60
  -8  -3   9   51.09   10.50
  -8  -2   9   -5.30    5.00
  -8  -2   9    4.40    3.40
  -8  -1   9   -2.50    3.50
  -8  -1   9   -1.20    2.70
  -8   0   9   -3.20    3.00
  -8   0   9   -2.80    1.90
   8  -1  -9   -2.10    2.70
  -8   1   9    1.80    3.10
   8  -2  -9    0.30    4.30
  -8   2   9    6.00    4.30
   8  -3  -9   51.39   11.20
   8  -3  -9   55.49    8.40
  -8   3   9   71.89   11.30
  -9  -3   9   -7.70    6.10
  -9  -2   9    2.20    3.70
  -9  -2   9    4.10    5.20
  -9  -1   9    6.10    4.20
  -9  -1   9    5.20    4.60
  -9   0   9    0.90    2.80
  -9   0   9    2.00    3.60
   9  -1  -9    3.00    3.50
  -9   1   9    3.80    4.20
   9  -2  -9   -2.30    4.20
  -9   2   9    4.20    3.90
   9  -3  -9   10.10    7.40
  -9   3   9    7.00    5.30
 -10  -3   9  -10.20    7.30
 -10  -2   9   85.99   12.50
 -10  -2   9   85.29   10.60
 -10  -1   9   -0.20    3.40
 -10  -1   9   -3.30    4.40
 -10   0   9    1.50    2.50
 -10   0   9   -2.80    3.10
  10  -1  -9    5.20    4.10
 -10   1   9    0.00    3.30
  10  -2  -9   74.49   10.90
 -10   2   9   79.29   11.40
  10  -3  -9    7.20    6.50
 -10   3   9   -2.40    4.50
 -11  -3   9   -7.20    7.60
 -11  -2   9   50.79    8.80
 -11  -2   9   50.29   10.90
 -11  -1   9  327.07   21.20
 -11  -1   9  349.87   21.10
 -11   0   9   -2.70    3.40
 -11   0   9    3.60    3.40
  11  -1  -9  342.47   19.50
 -11   1   9  322.57   21.10
  11  -2  -9   50.59    9.50
 -11   2   9   56.49   10.00
  11  -3  -9   -3.30    6.10
 -11   3   9    0.40    5.40
 -12  -2   9   55.19    9.70
 -12  -2   9   65.19   12.00
 -12  -1   9   69.99   11.30
 -12  -1   9   69.39   10.80
 -12   0   9   -3.10    3.60
 -12   0   9   -0.70    4.10
  12  -1  -9   74.29    9.10
 -12   1   9   82.89   12.20
  12  -2  -9   40.20    8.70
 -12   2   9   45.40    9.80
 -13  -2   9   -0.60    4.20
 -13  -2   9   -7.80    6.10
 -13  -1   9    3.20    5.60
 -13  -1   9    8.00    5.60
 -13   0   9    1.20    4.20
 -13   0   9    4.80    5.00
  13  -1  -9   21.70    5.50
 -13   1   9    5.30    5.20
  13  -2  -9  -10.10    4.50
 -13   2   9   -0.20    5.20
 -14  -2   9    5.00    7.40
 -14  -2   9   18.40    7.20
 -14  -1   9   12.20    6.50
 -14  -1   9    3.00    5.90
 -14   0   9    0.40    4.90
 -14   0   9    5.20    4.40
  14  -1  -9   23.70    5.20
 -14   1   9    8.80    6.40
  14  -2  -9   23.20    7.60
 -14   2   9   27.10    9.00
 -15  -1   9   14.40    7.60
 -15  -1   9    4.10    6.10
 -15   0   9   -0.10    5.50
 -15   1   9   16.20    7.80
 -15   0 -10    2.00    5.50
 -14   1 -10    0.70    4.90
 -14   0 -10   24.70    8.80
 -14  -1 -10   10.10    7.00
 -13   2 -10   19.60    8.00
  13  -2  10   40.00   10.10
 -13   1 -10    3.20    5.10
  13  -1  10   16.00    6.30
 -13   0 -10  295.37   21.20
 -13  -1 -10   13.20    6.00
 -13  -1 -10    8.50    5.50
 -13  -2 -10   38.40    9.50
 -13  -2 -10   45.90   10.30
 -12   2 -10    1.10    5.20
  12  -2  10    3.50    5.80
 -12   1 -10   12.30    5.80
  12  -1  10   18.10    6.90
 -12   0 -10   20.40    7.10
 -12  -1 -10    7.00    4.50
 -12  -1 -10   11.30    5.50
 -12  -2 -10    2.10    4.70
 -12  -2 -10    3.00    4.90
 -11   3 -10    2.90    5.40
  11  -3  10  -11.00    7.00
 -11   2 -10   -3.40    3.40
  11  -2  10   -0.50    5.60
 -11   1 -10   32.40    8.10
  11  -1  10   35.10    8.20
 -11   0 -10   -2.00    2.40
 -11   0 -10    2.50    4.20
 -11  -1 -10   37.10    7.90
 -11  -1 -10   13.90    5.10
 -11  -2 -10    2.20    4.70
 -11  -2 -10    1.10    3.80
 -11  -3 -10    4.00    6.60
 -10   3 -10   11.70    6.10
  10  -3  10   -0.90    7.10
 -10   2 -10   24.60    7.70
  10  -2  10   15.80    7.50
 -10   1 -10   18.10    6.00
  10  -1  10   16.80    6.50
 -10   0 -10   64.69    9.90
 -10   0 -10   54.09    6.30
 -10  -1 -10   11.40    5.20
 -10  -1 -10   18.50    5.00
 -10  -2 -10   22.80    6.90
 -10  -2 -10    7.10    4.90
 -10  -3 -10    2.20    5.30
  -9   3 -10    2.80    5.10
   9  -3  10   -0.40    6.40
  -9   2 -10   49.20    8.80
   9  -2  10   41.60    9.90
  -9   1 -10   -1.30    3.00
   9  -1  10    4.10    4.70
  -9   0 -10   16.40    3.50
  -9   0 -10   11.90    4.50
  -9  -1 -10    0.30    3.10
  -9  -1 -10    1.50    3.00
  -9  -2 -10   26.30    6.10
  -9  -2 -10   52.59    9.40
  -9  -3 -10    0.70    4.60
  -8   3 -10   38.70    8.30
   8  -3  10   25.60    9.80
  -8   2 -10  118.79   12.80
   8  -2  10  109.49   14.00
  -8   1 -10    1.60    3.30
   8  -1  10   -4.40    4.20
  -8   0 -10    1.50    2.60
  -8   0 -10    1.40    1.80
  -8  -1 -10    2.70    2.50
  -8  -1 -10    7.10    3.90
  -8  -2 -10   98.09   12.50
  -8  -2 -10  104.79   11.20
  -8  -3 -10   27.10    7.80
  -8  -3 -10   31.90    6.40
  -7   3 -10    0.00    2.90
   7  -3  10   32.30    9.90
  -7   2 -10   60.59    8.60
   7  -2  10   62.39   10.10
  -7   1 -10   37.00    6.40
   7  -1  10   41.70    7.60
  -7   0 -10  189.18   12.70
  -7   0 -10  191.48   10.90
  -7  -1 -10   39.60    6.60
  -7  -1 -10   52.09    7.10
  -7  -2 -10   78.79   10.90
  -7  -2 -10   67.39    8.40
  -7  -3 -10   19.00    4.90
  -7  -3 -10   22.00    7.10
   6  -4  10   15.90    9.30
  -6   3 -10    1.70    3.60
   6  -3  10    4.20    6.10
   6  -3  10   -3.70    4.40
  -6   2 -10   71.39    8.90
   6  -2  10   66.09    5.90
   6  -2  10   57.29    9.50
  -6   1 -10   63.19    7.80
  -6   1 -10   55.09    4.70
   6  -1  10   66.19    9.10
  -6   0 -10  416.66   20.20
  -6   0 -10  447.96   21.70
  -6  -1 -10   60.39    7.70
  -6  -1 -10   64.69    8.00
  -6  -2 -10   53.29    7.20
  -6  -2 -10   57.19    9.30
  -6  -3 -10    1.00    3.70
  -6  -3 -10    1.50    3.00
  -6  -4 -10   12.20    7.50
   5  -4  10   -1.60    5.90
  -5   3 -10  208.18   13.00
   5  -3  10  160.48   13.30
   5  -3  10  206.88   19.30
  -5   2 -10   26.90    5.20
   5  -2  10   17.50    5.90
   5  -2  10   20.80    4.40
  -5   1 -10  372.36   17.10
  -5   1 -10  379.26   18.90
   5  -1  10  347.37   21.10
  -5   0 -10    0.80    2.10
  -5  -1 -10  372.66   20.30
  -5  -1 -10  384.46   19.30
  -5  -2 -10   23.00    4.80
  -5  -2 -10   19.10    5.10
  -5  -3 -10  158.78   10.80
  -5  -3 -10  189.88   16.40
  -5  -4 -10    7.80    5.40
   4  -4  10   -2.70    5.90
   4  -4  10    0.30    7.30
  -4   3 -10   31.60    5.70
   4  -3  10   27.90    7.90
   4  -3  10   20.10    6.10
  -4   2 -10    0.30    2.40
   4  -2  10   -3.20    3.90
   4  -2  10    3.60    3.30
  -4   1 -10  182.68   11.20
   4  -1  10  183.78   10.10
   4  -1  10  188.78   13.20
  -4   0 -10  766.82   32.90
  -4  -1 -10  167.48   11.20
  -4  -1 -10  160.38   10.50
  -4  -2 -10    3.10    2.60
  -4  -2 -10    0.80    2.80
  -4  -3 -10   25.10    6.90
  -4  -3 -10   30.70    5.10
  -4  -4 -10    2.20    5.20
   3  -4  10   35.10   10.40
   3  -4  10   29.90    8.90
  -3   3 -10   14.40    3.80
   3  -3  10   14.80    7.30
   3  -3  10    5.70    5.00
  -3   2 -10   24.00    4.40
   3  -2  10   19.80    4.60
   3  -2  10   19.00    6.10
  -3   1 -10  570.94   24.90
   3  -1  10  564.74   27.50
   3  -1  10  538.15   24.90
  -3   0 -10  114.99    8.20
  -3  -1 -10  538.55   24.50
  -3  -2 -10   20.30    4.30
  -3  -2 -10   22.60    5.50
  -3  -3 -10   10.00    4.70
  -3  -3 -10   21.80    4.40
  -3  -4 -10   25.00    8.50
   2  -4  10    8.90    6.70
   2  -4  10   17.60    9.10
  -2   3 -10   53.99    5.80
   2  -3  10   51.29   10.40
   2  -3  10   44.90    7.80
  -2   2 -10  510.05   22.40
   2  -2  10  486.95   27.70
   2  -2  10  518.85   24.80
  -2   1 -10   43.60    5.40
   2  -1  10   50.19    5.50
   2  -1  10   49.40    6.60
  -2   0 -10   58.59    6.40
  -2  -1 -10   50.19    5.90
  -2  -2 -10  503.35   22.40
  -2  -2 -10  457.05   25.70
  -2  -3 -10   48.40    6.10
  -2  -3 -10   46.00    9.00
  -2  -4 -10   16.10    7.60
   1  -4  10   -1.70    5.40
   1  -4  10    0.70    5.90
   1  -3  10   10.00    5.20
   1  -3  10    6.20    5.40
  -1   2 -10  277.87   13.30
   1  -2  10  249.58   17.20
   1  -2  10  274.97   16.00
  -1   1 -10  422.56   19.70
   1  -1  10  466.65   21.00
   1  -1  10  425.46   21.70
  -1   0 -10   24.30    4.10
  -1  -1 -10  459.75   21.20
  -1  -2 -10  252.37   16.60
  -1  -2 -10  272.77   14.40
  -1  -3 -10   10.20    3.50
  -1  -3 -10    9.80    4.40
  -1  -4 -10    1.80    4.70
   0  -4  10    3.80    5.10
   0  -4  10   -3.90    4.90
   0  -3  10    1.80    4.30
   0  -3  10    3.40    4.60
   0   2 -10   54.89    5.30
   0  -2  10   57.69    7.20
   0  -2  10   53.89    8.10
   0   1 -10    1.90    1.80
   0  -1  10    5.00    2.80
   0  -1  10   12.10    3.50
   0   0 -10  157.38    9.50
   0   0  10  144.49    9.50
   0  -1 -10    3.50    1.90
   0  -2 -10   60.39    6.70
   0  -2 -10   49.00    7.40
   0  -3 -10    3.10    3.70
   0  -3 -10   -1.40    2.30
   0  -4 -10    3.00    4.60
  -1  -4  10    8.00    6.60
  -1  -4  10   15.50    7.60
  -1  -3  10   24.50    7.30
  -1  -3  10   22.50    6.30
   1   2 -10   59.69    5.50
  -1  -2  10   64.29    8.50
  -1  -2  10   57.89    7.80
   1   1 -10   43.40    5.10
  -1  -1  10   49.20    5.40
  -1  -1  10   63.79    6.80
   1   0 -10   75.09    4.90
   1   0 -10   83.49    6.30
  -1   0  10   74.19    6.80
   1  -1 -10   41.70    5.20
   1  -2 -10   52.59    6.20
   1  -2 -10   60.89    8.20
   1  -3 -10   19.30    5.70
   1  -3 -10   32.20    5.00
   1  -4 -10   11.20    6.00
  -2  -4  10    0.50    6.20
  -2  -4  10    7.50    5.60
  -2  -3  10    6.20    5.20
  -2  -3  10   -1.30    3.40
   2   2 -10  260.87   12.00
  -2  -2  10  217.58   15.40
  -2  -2  10  229.58   15.50
   2   1 -10  148.39    8.90
  -2  -1  10  154.38   10.60
  -2  -1  10  150.18    9.10
   2   0 -10 1128.29   46.10
  -2   0  10 1134.19   44.80
  -2   0  10 1080.29   47.80
  -2   1  10  128.19    9.00
   2  -2 -10  216.68   12.30
  -2   2  10  200.88   12.50
   2  -3 -10    0.60    1.90
   2  -3 -10    3.60    3.80
   2  -4 -10    5.60    5.20
  -3  -4  10    2.80    6.80
  -3  -4  10   11.90    6.90
  -3  -3  10    9.00    5.70
   3   2 -10  211.18   11.10
  -3  -2  10  232.58   15.60
  -3  -1  10  125.89    8.30
  -3  -1  10  125.39    9.80
  -3  -1  10  132.49    8.00
  -3   0  10  307.87   15.50
  -3   0  10  298.07   16.20
  -3   1  10  112.49    8.40
  -3   2  10  202.38   12.80
   3  -3 -10   12.40    4.10
   3  -3 -10    2.40    3.40
   3  -4 -10    1.30    4.50
  -4  -4  10    0.70    7.00
  -4  -4  10   13.70    6.40
  -4  -3  10    8.10    6.00
   4   2 -10  251.87   13.00
  -4  -2  10  253.17   17.10
  -4  -1  10  597.54   28.10
  -4  -1  10  559.64   25.50
  -4   0  10    6.00    3.40
  -4   0  10    8.00    3.00
  -4   1  10  512.85   24.10
  -4   2  10  232.48   14.40
   4  -3 -10    8.10    4.40
  -4   3  10   15.60    4.90
   4  -4 -10    0.50    4.20
  -5  -4  10   -2.40    6.80
  -5  -3  10    4.40    5.70
  -5  -2  10   -1.00    3.50
  -5  -2  10    2.30    2.20
  -5  -1  10    1.90    2.40
  -5  -1  10   11.10    4.10
  -5   0  10  620.04   29.30
  -5   0  10  623.54   27.90
   5  -1 -10    3.70    2.50
  -5   1  10   -3.00    1.80
  -5   2  10    1.80    3.00
   5  -3 -10    3.10    3.40
  -5   3  10    2.10    3.50
   5  -4 -10   -0.10    4.20
   5  -4 -10    2.50    5.60
  -6  -4  10  -10.90    6.50
  -6  -3  10    6.50    5.90
  -6  -2  10  299.97   19.60
  -6  -2  10  268.27   15.20
  -6  -1  10   18.40    5.20
  -6  -1  10   11.60    3.70
  -6   0  10   22.20    5.10
  -6   0  10   19.50    4.50
   6  -1 -10   17.30    4.20
  -6   1  10   20.40    4.80
   6  -2 -10  264.27   18.50
  -6   2  10  238.68   15.70
   6  -3 -10    7.90    4.10
   6  -3 -10   -4.00    4.10
  -6   3  10    7.80    4.80
   6  -4 -10   17.10    7.00
   6  -4 -10    4.60    7.20
  -7  -3  10  113.59   15.40
  -7  -2  10   36.30    8.10
  -7  -2  10   31.90    6.00
  -7  -1  10  245.08   14.30
  -7  -1  10  214.48   15.20
  -7   0  10  256.87   15.30
  -7   0  10  269.97   16.00
   7  -1 -10  217.08   13.60
  -7   1  10  246.78   15.00
   7  -2 -10   37.90    7.80
  -7   2  10   34.20    6.80
   7  -3 -10  115.99   16.40
   7  -3 -10  103.59   12.00
  -7   3  10  132.69   14.50
  -8  -3  10   -4.20    6.40
  -8  -2  10    5.10    5.90
  -8  -2  10    0.20    3.00
  -8  -1  10  137.29   10.60
  -8  -1  10  138.39   12.30
  -8   0  10   12.60    4.40
  -8   0  10   17.30    4.70
   8  -1 -10  138.69   10.50
  -8   1  10  138.19   11.30
   8  -2 -10   -1.10    4.00
  -8   2  10   -1.40    3.00
   8  -3 -10    2.90    3.50
   8  -3 -10   -3.40    4.70
  -8   3  10   10.90    5.40
  -9  -3  10   11.80    8.70
  -9  -2  10   24.90    6.00
  -9  -2  10   19.80    7.20
  -9  -1  10  418.96   25.00
  -9  -1  10  503.55   24.60
  -9   0  10   12.10    4.40
  -9   0  10    8.60    4.20
   9  -1 -10  428.96   23.10
  -9   1  10  488.45   25.00
   9  -2 -10   17.80    6.10
  -9   2  10   19.40    6.30
   9  -3 -10   18.20    7.90
  -9   3  10   16.20    6.10
 -10  -3  10   16.20    9.90
 -10  -2  10   53.39   10.40
 -10  -2  10   73.49   10.00
 -10  -1  10   45.40    8.10
 -10  -1  10   39.10    8.00
 -10   0  10   37.60    7.50
 -10   0  10   45.70    7.10
  10  -1 -10   47.90    7.00
 -10   1  10   42.50    8.70
  10  -2 -10   50.59    9.30
 -10   2  10   72.69   10.80
  10  -3 -10    7.90    6.80
 -10   3  10   11.30    6.30
 -11  -3  10    2.60    9.00
 -11  -2  10   22.30    8.70
 -11  -2  10   32.90    7.60
 -11  -1  10   37.40    8.30
 -11  -1  10   53.89    9.20
 -11   0  10   -5.00    3.00
 -11   0  10    0.40    1.80
  11  -1 -10   43.40    7.00
 -11   1  10   56.59   10.00
  11  -2 -10   14.50    6.60
 -11   2  10   20.00    6.30
  11  -3 -10   15.60    8.30
 -11   3  10    5.60    6.40
 -12  -2  10   60.39   11.60
 -12  -2  10   63.99   10.40
 -12  -1  10   -1.60    4.20
 -12  -1  10   -1.00    5.50
 -12   0  10  175.08   15.10
 -12   0  10  183.18   14.50
  12  -1 -10    2.10    3.80
 -12   1  10    2.70    4.50
  12  -2 -10   53.19    9.40
 -12   2  10   41.80    9.30
 -13  -2  10   17.50    6.40
 -13  -2  10    5.60    7.40
 -13  -1  10   36.50    8.50
 -13  -1  10   28.80    8.10
 -13   0  10  478.85   26.60
 -13   0  10  414.56   26.60
  13  -1 -10   52.99    7.70
 -13   1  10   31.30    8.50
  13  -2 -10    3.20    6.00
 -13   2  10    5.70    4.80
 -14  -2  10   -8.10    6.10
 -14  -2  10    2.10    5.30
 -14  -1  10   48.70   10.00
 -14  -1  10   30.10    8.10
 -14   0  10  176.18   14.10
 -14   0  10  135.79   17.10
 -14   1  10   33.60    9.00
  14  -2 -10    1.70    5.80
 -14   2  10    0.40    4.50
 -15  -1  10   -3.10    4.60
 -15  -1  10   -4.50    5.60
 -15   0  10    5.40    5.70
 -15   1  10    0.20    4.60
 -15   0 -11    0.30    5.80
 -14   1 -11    1.70    5.50
 -14   0 -11    2.50    5.30
 -14  -1 -11   -1.60    4.70
 -13   2 -11   29.60    8.60
  13  -2  11   62.89   11.90
 -13   1 -11  163.78   18.80
  13  -1  11  193.08   17.60
 -13   0 -11    2.40    5.40
 -13  -1 -11  150.28   17.10
 -13  -1 -11  165.98   14.20
 -13  -2 -11   42.00    9.80
 -13  -2 -11   51.39   10.50
 -12   2 -11   -0.60    4.60
  12  -2  11    5.90    7.00
 -12   1 -11  103.59   13.90
  12  -1  11   99.89   14.40
 -12   0 -11   -3.70    4.30
 -12  -1 -11   75.09   10.70
 -12  -1 -11   85.19   12.30
 -12  -2 -11   -2.00    4.60
 -12  -2 -11   -0.40    4.30
 -11   3 -11    4.20    5.80
 -11   2 -11   16.20    6.40
  11  -2  11   10.70    7.20
 -11   1 -11  107.19   13.70
  11  -1  11  127.39   15.10
 -11   0 -11    2.00    4.40
 -11   0 -11   -1.30    2.60
 -11  -1 -11   62.29    9.50
 -11  -1 -11  106.69   12.50
 -11  -2 -11    2.30    4.30
 -11  -2 -11    7.10    5.60
 -10   3 -11    2.50    4.90
  10  -3  11   -4.80    7.00
 -10   2 -11    7.80    5.40
  10  -2  11    9.30    7.10
 -10   1 -11   -0.20    3.20
  10  -1  11    3.50    5.50
 -10   0 -11   -0.30    3.20
 -10   0 -11    0.50    2.20
 -10  -1 -11   -1.80    2.80
 -10  -1 -11    0.40    3.00
 -10  -2 -11   13.80    5.90
 -10  -2 -11   10.70    4.70
 -10  -3 -11   -1.60    4.70
  -9   3 -11   33.50    8.70
   9  -3  11   36.20   10.80
  -9   2 -11   74.59   10.90
   9  -2  11   80.79   12.00
  -9   1 -11   12.10    5.30
   9  -1  11   17.20    6.30
  -9   0 -11    0.20    3.20
  -9   0 -11   -1.20    1.70
  -9  -1 -11   15.40    5.10
  -9  -1 -11   22.10    5.40
  -9  -2 -11   65.09   10.50
  -9  -2 -11   77.69    9.90
  -9  -3 -11   29.80    9.10
  -8   3 -11    2.70    4.30
   8  -3  11    0.90    7.10
  -8   2 -11   11.40    4.80
   8  -2  11    9.00    6.50
  -8   1 -11  215.48   14.50
   8  -1  11  212.48   16.00
  -8   0 -11    0.10    1.60
  -8   0 -11    1.20    2.60
  -8  -1 -11  245.28   15.70
  -8  -1 -11  233.68   15.40
  -8  -2 -11    4.30    3.90
  -8  -2 -11    6.50    4.20
  -8  -3 -11    2.80    4.60
  -8  -3 -11    3.30    3.80
  -7   3 -11   -0.60    2.70
   7  -3  11   -5.30    5.00
  -7   2 -11   65.29    9.10
   7  -2  11   80.99   11.70
  -7   1 -11  150.78    8.10
  -7   1 -11  157.68   11.60
   7  -1  11  150.58   13.90
  -7   0 -11    2.00    2.60
  -7   0 -11    0.00    1.70
  -7  -1 -11  144.89   11.10
  -7  -1 -11  152.58   11.30
  -7  -2 -11   86.29    9.60
  -7  -2 -11   66.49    9.80
  -7  -3 -11    2.90    3.60
  -7  -3 -11    2.20    4.50
  -6   3 -11   39.00    7.10
   6  -3  11   26.50    6.30
   6  -3  11   28.60    8.40
  -6   2 -11   37.50    6.70
   6  -2  11   49.20    5.10
   6  -2  11   38.70    8.30
  -6   1 -11   -4.30    1.90
  -6   1 -11    0.90    2.50
   6  -1  11    2.60    4.40
  -6   0 -11    0.90    1.50
  -6   0 -11   -0.10    2.10
  -6  -1 -11   -1.70    2.00
  -6  -1 -11   -2.40    2.20
  -6  -2 -11   61.99    7.80
  -6  -2 -11   30.00    6.60
  -6  -3 -11   22.70    7.40
  -6  -3 -11   30.30    5.70
   5  -4  11    2.90    7.40
  -5   3 -11    8.80    4.30
   5  -3  11    0.20    5.00
   5  -3  11    6.20    6.80
  -5   2 -11  546.35   25.40
   5  -2  11  529.65   30.10
   5  -2  11  515.85   24.50
  -5   1 -11   49.20    6.70
   5  -1  11   43.10    7.50
  -5   0 -11   -0.90    1.90
  -5  -1 -11   51.39    7.10
  -5  -1 -11   53.29    7.00
  -5  -2 -11  509.15   27.60
  -5  -2 -11  473.75   23.60
  -5  -3 -11    9.50    3.80
  -5  -3 -11    9.30    4.90
  -5  -4 -11   -0.70    5.10
   4  -4  11   66.79   11.10
   4  -4  11   73.99   14.00
  -4   3 -11   24.10    5.30
   4  -3  11   23.60    8.10
   4  -3  11   14.40    5.60
  -4   2 -11   -1.00    2.20
   4  -2  11    4.50    5.00
   4  -2  11    4.00    3.40
  -4   1 -11   33.60    5.30
   4  -1  11   34.90    6.20
   4  -1  11   33.20    4.30
  -4   0 -11    0.00    1.80
  -4  -1 -11   33.90    5.70
  -4  -1 -11   42.70    6.20
  -4  -2 -11    0.60    2.70
  -4  -2 -11    0.70    2.40
  -4  -3 -11   17.80    4.50
  -4  -3 -11   10.10    5.40
  -4  -4 -11   63.29   13.10
   3  -4  11    6.00    6.90
   3  -4  11   24.00    9.50
  -3   3 -11   -4.00    2.20
   3  -3  11   -4.60    3.90
   3  -3  11    0.30    4.80
  -3   2 -11   40.60    5.60
   3  -2  11   62.89    7.10
   3  -2  11   55.99    8.30
  -3   1 -11    3.80    2.20
   3  -1  11    2.20    2.50
   3  -1  11    7.00    4.40
  -3   0 -11   -2.30    1.40
  -3  -1 -11    5.70    2.90
  -3  -2 -11   61.29    7.20
  -3  -2 -11   69.59    9.60
  -3  -3 -11    0.70    2.60
  -3  -3 -11    2.70    3.50
  -3  -4 -11   16.50    8.00
   2  -4  11   -8.80    5.30
   2  -4  11    2.10    7.00
  -2   3 -11    7.80    3.10
   2  -3  11    3.20    5.80
   2  -3  11    4.70    4.70
  -2   2 -11  274.47   14.50
   2  -2  11  305.27   16.70
   2  -2  11  293.07   19.00
  -2   1 -11    2.80    1.90
   2  -1  11    9.40    3.30
   2  -1  11   11.90    3.80
  -2   0 -11   -2.00    1.40
  -2  -1 -11   12.10    3.40
  -2  -2 -11  289.57   15.80
  -2  -2 -11  301.77   18.70
  -2  -3 -11    5.20    3.20
  -2  -3 -11    1.10    4.00
  -2  -4 -11    1.70    5.10
   1  -4  11    0.60    6.40
   1  -4  11   -9.00    5.10
  -1   3 -11  336.87   15.20
   1  -3  11  338.87   20.40
   1  -3  11  306.07   22.90
  -1   2 -11   15.80    3.30
   1  -2  11   19.00    5.50
   1  -2  11   20.90    4.90
  -1   1 -11   98.79    7.70
   1  -1  11  123.59    9.70
   1  -1  11  127.89    9.20
  -1   0 -11   -0.80    1.40
  -1  -1 -11  125.99    8.90
  -1  -2 -11   12.90    4.20
  -1  -2 -11   18.10    4.20
  -1  -3 -11  317.77   16.90
  -1  -3 -11  325.37   21.80
  -1  -4 -11   -0.30    4.40
   0  -4  11  -12.00    4.50
   0  -4  11    3.60    5.70
   0  -3  11    9.50    6.10
   0  -3  11    8.60    5.30
   0   2 -11  112.29    7.40
   0  -2  11  111.19   10.80
   0  -2  11  128.29   10.70
   0   1 -11 2745.63  111.09
   0  -1  11 3027.20  119.69
   0  -1  11 3054.69  122.49
   0   0 -11   -2.50    1.70
   0   0  11    1.00    2.00
   0  -1 -11 2857.91  108.59
   0  -2 -11  120.99   10.20
   0  -2 -11  100.39    8.00
   0  -3 -11   16.40    5.90
   0  -3 -11    5.30    3.20
   0  -4 -11    1.10    4.50
  -1  -4  11   -4.10    5.30
  -1  -4  11    1.50    5.70
  -1  -3  11   49.20    8.90
  -1  -3  11   57.09   10.00
   1   2 -11  974.30   39.10
  -1  -2  11  958.00   46.00
  -1  -2  11 1005.40   44.60
   1   1 -11   21.50    3.90
  -1  -1  11   22.90    4.70
   1   0 -11   -0.80    1.50
   1   0 -11    0.70    1.30
  -1   0  11   -1.00    2.10
   1  -1 -11   18.90    3.90
   1  -2 -11  917.71   42.10
   1  -2 -11  872.31   37.60
   1  -3 -11   44.20    8.60
   1  -3 -11   47.30    6.30
   1  -4 -11   -2.50    3.80
  -2  -4  11    4.50    6.10
  -2  -4  11    1.50    6.80
  -2  -3  11   84.59   11.40
  -2  -3  11   86.79   12.50
   2   2 -11   85.09    6.20
  -2  -2  11   85.09    9.70
  -2  -2  11   62.49    8.20
   2   1 -11  467.75   21.80
  -2  -1  11  490.95   22.50
  -2  -1  11  490.25   24.00
   2   0 -11    0.20    1.20
  -2   0  11   -4.10    1.90
  -2   0  11   -3.30    1.40
  -2   1  11  424.96   20.50
   2  -2 -11   88.99    8.80
   2  -3 -11   86.29    8.40
   2  -3 -11   61.59    9.90
   2  -4 -11    8.80    5.70
  -3  -4  11    4.80    7.60
  -3  -4  11   14.10    6.60
  -3  -3  11   15.20    5.60
  -3  -3  11   13.80    6.70
   3   2 -11   76.69    6.30
  -3  -2  11   81.29    9.70
  -3  -2  11   74.29    9.00
  -3  -1  11  170.18   10.90
  -3  -1  11  218.18   13.60
  -3  -1  11  211.08   10.90
   3   0 -11    0.40    0.80
  -3   0  11   -0.60    1.70
  -3   0  11   -3.50    2.40
  -3   1  11  201.78   12.40
  -3   2  11   79.49    9.00
   3  -3 -11    6.40    4.20
   3  -3 -11    6.80    3.40
   3  -4 -11   16.40    6.80
  -4  -4  11   29.70    8.90
  -4  -4  11   13.20    8.90
  -4  -3  11   22.40    7.40
   4   2 -11   16.70    3.50
  -4  -2  11   13.70    5.70
  -4  -1  11  160.68    9.00
  -4  -1  11  178.78   12.90
  -4  -1  11  149.69   10.10
  -4   0  11   -1.00    2.90
  -4   0  11   -1.30    1.70
  -4   1  11  144.39   10.30
  -4   2  11   10.80    4.20
   4  -3 -11   25.30    6.30
  -4   3  11   17.90    5.30
   4  -4 -11   25.50    8.00
  -5  -4  11   -4.60    7.50
  -5  -4  11   16.20    6.00
  -5  -3  11  130.79   15.90
  -5  -2  11    5.50    4.60
  -5  -2  11    3.40    2.40
  -5  -1  11   14.30    5.00
  -5  -1  11   25.40    4.90
  -5   0  11   -0.20    3.10
  -5   0  11    4.50    2.80
  -5   1  11   16.00    4.30
  -5   2  11    0.70    2.90
   5  -4 -11    9.80    7.20
   5  -4 -11   11.30    6.20
  -6  -4  11   10.60    9.20
  -6  -2  11   75.19   10.10
  -6  -2  11   91.09    9.10
  -6  -1  11  631.74   30.30
  -6  -1  11  584.24   27.70
  -6   0  11   -2.40    2.50
  -6   0  11    1.50    3.30
   6  -1 -11  571.64   28.50
  -6   1  11  628.54   28.50
   6  -2 -11   78.09   10.70
  -6   2  11   71.39    9.60
   6  -3 -11  208.08   16.20
   6  -3 -11  213.28   19.90
  -6   3  11  221.38   16.00
   6  -4 -11   29.30    9.10
   6  -4 -11   29.30    8.50
  -7  -3  11  131.89   15.90
  -7  -2  11    1.90    3.10
  -7  -2  11    6.40    5.40
  -7  -1  11  254.37   17.00
  -7  -1  11  274.47   15.70
  -7   0  11   -0.20    2.50
  -7   0  11    0.20    3.20
   7  -1 -11  249.08   14.90
  -7   1  11  272.97   16.10
   7  -2 -11    1.70    3.90
  -7   2  11   -1.30    3.00
   7  -3 -11  200.58   21.40
   7  -3 -11  198.28   15.90
  -7   3  11  172.28   14.80
  -8  -3  11   10.70    7.00
  -8  -2  11   29.30    8.00
  -8  -2  11   25.10    5.90
  -8  -1  11  337.97   21.00
  -8  -1  11  378.56   20.00
  -8   0  11    2.50    3.50
  -8   0  11   -0.90    2.90
   8  -1 -11  370.46   19.30
  -8   1  11  351.46   20.30
   8  -2 -11   17.30    6.20
  -8   2  11   25.30    6.90
   8  -3 -11   33.90    7.40
   8  -3 -11   14.20    7.40
  -8   3  11   27.30    7.70
  -9  -3  11   -5.50    6.90
  -9  -2  11    6.50    4.10
  -9  -2  11   18.60    7.20
  -9  -1  11    3.20    3.60
  -9  -1  11   -0.70    4.30
  -9   0  11   -1.70    3.10
  -9   0  11    0.90    3.00
   9  -1 -11   -3.10    3.10
  -9   1  11    0.70    3.20
   9  -2 -11    4.80    5.00
  -9   2  11   12.10    5.50
   9  -3 -11    8.00    7.00
  -9   3  11    2.70    4.60
 -10  -3  11   25.70   10.60
 -10  -2  11   -0.70    3.70
 -10  -2  11   -9.90    5.10
 -10  -1  11   17.40    5.80
 -10  -1  11   19.40    6.50
 -10   0  11   -0.60    3.40
 -10   0  11    1.40    3.80
  10  -1 -11   22.90    5.30
 -10   1  11    6.50    4.50
  10  -2 -11   -5.80    4.00
 -10   2  11    1.70    3.70
  10  -3 -11   35.90    9.90
 -10   3  11   26.70    7.90
 -11  -3  11   63.79   14.00
 -11  -2  11   16.50    7.90
 -11  -2  11   14.30    5.70
 -11  -1  11  168.68   14.00
 -11  -1  11  204.58   17.10
 -11   0  11   -3.40    2.90
 -11   0  11    2.10    4.00
  11  -1 -11  168.18   12.50
 -11   1  11  146.39   15.60
  11  -2 -11   14.80    6.60
 -11   2  11   22.40    6.60
  11  -3 -11   52.19   11.60
 -11   3  11   36.80    9.20
 -12  -2  11   -4.30    6.20
 -12  -2  11    4.00    4.70
 -12  -1  11   10.90    6.00
 -12  -1  11   11.90    5.30
 -12   0  11    3.00    4.20
 -12   0  11    2.20    1.90
  12  -1 -11    8.10    4.30
 -12   1  11    7.60    5.50
  12  -2 -11    0.70    5.50
 -12   2  11    3.60    4.70
 -13  -2  11   -3.10    5.90
 -13  -2  11    1.40    4.60
 -13  -1  11   -4.70    4.80
 -13  -1  11    6.40    5.40
 -13   0  11    2.30    4.70
 -13   0  11    2.90    4.50
  13  -1 -11    4.10    3.70
 -13   1  11   11.80    6.10
  13  -2 -11    3.90    5.70
 -13   2  11    2.50    4.90
 -14  -2  11   21.40    7.60
 -14  -2  11    0.90    7.00
 -14  -1  11   14.70    6.60
 -14  -1  11    8.20    6.00
 -14   0  11    3.30    4.30
 -14   0  11   -0.10    5.30
 -14   1  11   12.30    6.70
  14  -2 -11    7.60    6.40
 -14   2  11    7.60    6.00
 -15  -1  11   81.19   12.70
 -15  -1  11   89.49   14.30
 -15   0  11    2.90    5.80
 -15   1  11   66.29   12.00
 -15   0 -12   -1.00    5.00
 -14   1 -12   19.90    7.90
 -14   0 -12    0.90    5.40
 -14  -1 -12   11.60    7.10
 -13   2 -12   13.40    7.00
  13  -2  12   19.30    7.60
 -13   1 -12   -2.10    3.60
  13  -1  12   11.30    5.10
 -13   0 -12   60.19   11.20
 -13  -1 -12   -2.10    4.30
 -13  -1 -12   -6.00    3.50
 -13  -2 -12   21.20    7.40
 -13  -2 -12    5.90    6.10
 -12   2 -12    3.60    5.10
  12  -2  12    0.20    6.30
 -12   1 -12   21.60    7.70
  12  -1  12   12.60    5.80
 -12   0 -12  201.68   16.60
 -12  -1 -12   16.70    5.80
 -12  -1 -12   14.60    6.10
 -12  -2 -12    2.50    4.90
 -12  -2 -12   -0.70    5.30
 -11   2 -12   -1.00    4.40
  11  -2  12   -7.30    4.80
 -11   1 -12   16.70    6.30
  11  -1  12   25.60    7.50
 -11   0 -12  252.87   14.50
 -11   0 -12  215.38   17.10
 -11  -1 -12    4.30    4.50
 -11  -1 -12   13.50    5.10
 -11  -2 -12    1.50    4.00
 -11  -2 -12    1.20    4.30
 -10   3 -12    4.20    5.60
  10  -3  12   -1.50    7.60
 -10   2 -12   42.20    9.10
  10  -2  12   36.90    9.90
 -10   1 -12  234.48   17.10
  10  -1  12  259.27   19.70
 -10   0 -12  285.47   18.80
 -10   0 -12  296.07   16.10
 -10  -1 -12  262.97   17.60
 -10  -1 -12  259.07   17.50
 -10  -2 -12   35.40    7.90
 -10  -2 -12   45.00    9.20
 -10  -3 -12   -4.30    4.20
  -9   3 -12    2.60    4.70
   9  -3  12   -8.00    6.40
  -9   2 -12   15.00    5.60
   9  -2  12   30.00    9.20
  -9   1 -12    8.90    4.30
   9  -1  12    9.20    5.60
  -9   0 -12  135.49   11.70
  -9   0 -12  145.59    9.60
  -9  -1 -12    9.30    4.00
  -9  -1 -12    7.50    4.20
  -9  -2 -12   26.40    6.50
  -9  -2 -12   16.20    6.40
  -9  -3 -12    2.60    4.40
  -8   3 -12   -4.60    3.50
   8  -3  12   -5.10    5.50
  -8   2 -12    1.40    3.80
   8  -2  12   -5.70    6.10
  -8   1 -12    2.70    3.30
   8  -1  12   -1.00    4.00
  -8   0 -12  133.39    9.20
  -8   0 -12  139.29   11.30
  -8  -1 -12    4.40    3.50
  -8  -1 -12    7.20    3.40
  -8  -2 -12    3.80    4.00
  -8  -2 -12    1.60    3.30
  -8  -3 -12    1.20    4.30
  -8  -3 -12    1.00    3.60
  -7   3 -12   -0.30    2.80
   7  -3  12   -8.10    6.10
  -7   2 -12   26.70    5.90
   7  -2  12   29.40    8.40
  -7   1 -12   22.30    3.50
  -7   1 -12   26.00    5.80
   7  -1  12   25.20    6.50
  -7   0 -12  240.88   15.30
  -7   0 -12  255.67   13.90
  -7  -1 -12   25.60    5.20
  -7  -1 -12   20.20    5.00
  -7  -2 -12   32.30    7.40
  -7  -2 -12   28.70    6.10
  -7  -3 -12   -1.20    3.00
  -7  -3 -12   -1.70    4.10
  -6   3 -12    5.20    4.40
   6  -3  12    7.40    7.30
  -6   2 -12   25.80    5.80
   6  -2  12   33.10    4.50
   6  -2  12   28.60    7.90
  -6   1 -12  299.57   17.00
   6  -1  12  275.17   18.20
  -6   0 -12  808.22   36.00
  -6  -1 -12  279.37   16.50
  -6  -1 -12  229.68   14.90
  -6  -2 -12   27.10    5.60
  -6  -2 -12   25.30    6.50
  -6  -3 -12   16.00    4.80
  -6  -3 -12   13.10    6.50
   5  -4  12   15.00    9.10
  -5   3 -12   35.10    6.60
   5  -3  12   18.60    8.70
   5  -3  12   10.10    5.80
  -5   2 -12   23.60    5.20
   5  -2  12   24.70    7.10
   5  -2  12   29.40    5.00
  -5   1 -12  221.58   13.60
   5  -1  12  220.68   15.30
  -5   0 -12  440.56   22.10
  -5  -1 -12  206.58   13.50
  -5  -1 -12  203.88   12.90
  -5  -2 -12   28.10    5.60
  -5  -2 -12   15.80    4.90
  -5  -3 -12   12.80    5.70
  -5  -3 -12   28.40    5.40
  -5  -4 -12   24.30    9.00
   4  -4  12  -11.00    5.00
   4  -4  12   -4.00    6.50
  -4   3 -12    2.20    3.20
   4  -3  12   -1.10    4.50
   4  -3  12   -3.10    5.90
  -4   2 -12    1.80    2.50
   4  -2  12   -3.50    3.20
   4  -2  12    5.10    4.60
  -4   1 -12   44.70    6.10
   4  -1  12   45.60    5.10
   4  -1  12   45.50    7.50
  -4   0 -12  133.39    9.70
  -4  -1 -12   43.80    6.30
  -4  -1 -12   49.50    6.80
  -4  -2 -12    2.40    2.70
  -4  -2 -12    6.60    3.90
  -4  -3 -12    1.80    4.00
  -4  -3 -12    5.50    3.50
  -4  -4 -12   -1.50    4.30
   3  -4  12   -1.30    6.70
   3  -4  12  -10.10    5.70
  -3   3 -12   33.20    5.50
   3  -3  12   29.40    8.50
   3  -3  12   35.10    7.20
  -3   2 -12   -0.40    1.40
   3  -2  12    7.80    4.90
   3  -2  12    1.60    3.60
  -3   1 -12  339.77   17.20
   3  -1  12  317.77   18.70
   3  -1  12  353.26   17.20
  -3   0 -12  866.31   37.00
  -3  -1 -12  347.77   18.30
  -3  -2 -12    3.70    3.10
  -3  -2 -12    3.30    2.80
  -3  -3 -12   32.50    8.00
  -3  -3 -12   29.40    5.40
  -3  -4 -12    7.10    5.90
   2  -4  12    0.90    6.90
   2  -4  12   -5.10    5.80
  -2   3 -12    3.30    2.60
   2  -3  12   -0.70    4.40
   2  -3  12    2.40    4.60
  -2   2 -12   38.20    5.20
   2  -2  12   42.90    6.40
   2  -2  12   30.00    6.40
  -2   1 -12  121.99    8.80
   2  -1  12  122.09    9.70
   2  -1  12  119.59    9.10
  -2   0 -12   80.59    8.30
  -2  -1 -12  115.69    8.70
  -2  -2 -12   41.90    6.20
  -2  -2 -12   39.70    6.90
  -2  -3 -12   -1.80    2.60
  -2  -3 -12    0.90    3.90
  -2  -4 -12    1.50    4.70
   1  -4  12   10.10    7.50
   1  -4  12   14.70    8.00
  -1   3 -12   79.79    6.30
   1  -3  12   91.19   13.00
   1  -3  12   96.99   11.30
  -1   2 -12   10.20    2.90
   1  -2  12   11.40    4.30
   1  -2  12   17.90    5.40
  -1   1 -12  349.47   17.50
   1  -1  12  338.47   18.30
   1  -1  12  382.16   19.00
  -1   0 -12  633.64   28.50
  -1  -1 -12  319.97   16.60
  -1  -2 -12   19.90    4.40
  -1  -2 -12   12.10    4.20
  -1  -3 -12   81.19   11.90
  -1  -3 -12   88.29    9.10
  -1  -4 -12   16.90    7.00
   0  -4  12   -2.70    6.30
   0  -4  12    1.40    5.90
   0  -3  12  113.49   14.60
   0  -3  12  106.79   12.50
   0   2 -12   22.20    3.90
   0  -2  12   31.20    6.40
   0  -2  12   38.00    6.40
   0   1 -12  313.47   16.60
   0  -1  12  341.67   17.60
   0  -1  12  350.36   18.10
   0   0 -12  614.24   28.20
   0   0  12  647.44   29.30
   0  -1 -12  324.27   16.90
   0  -2 -12   24.40    5.70
   0  -2 -12   29.20    5.00
   0  -3 -12  114.79    9.10
   0  -3 -12   92.49   12.50
   0  -4 -12    0.40    4.60
  -1  -4  12   19.90    8.70
  -1  -4  12    4.70    6.60
  -1  -3  12    1.90    4.80
  -1  -3  12   -2.10    4.20
   1   2 -12    4.10    2.20
  -1  -2  12    6.70    4.30
  -1  -2  12    1.20    3.20
   1   1 -12  526.55   24.30
  -1  -1  12  552.44   25.90
   1   0 -12 2705.83  104.69
  -1   0  12 2771.82  112.39
   1  -1 -12  484.45   22.60
   1  -2 -12    4.30    2.60
   1  -3 -12    1.30    2.60
   1  -3 -12    1.00    3.40
   1  -4 -12    9.20    5.40
  -2  -4  12   24.40    8.90
  -2  -4  12   23.10    8.20
  -2  -3  12    3.10    5.40
  -2  -3  12   11.70    5.50
   2   2 -12   14.30    3.20
  -2  -2  12   11.60    4.30
  -2  -2  12   15.60    5.30
   2   1 -12  185.18   10.80
  -2  -1  12  170.48   10.10
  -2  -1  12  186.08   12.60
   2   0 -12   64.99    4.50
   2   0 -12   67.09    6.90
  -2   0  12   75.49    7.60
  -2   0  12   59.49    7.10
  -2   1  12  171.18   11.30
   2  -2 -12   11.20    3.70
   2  -3 -12   13.50    5.20
   2  -3 -12   10.30    3.60
   2  -4 -12   27.10    7.90
  -3  -4  12   11.50    8.40
  -3  -4  12   22.80    8.10
  -3  -3  12   20.20    7.00
  -3  -3  12   14.20    5.60
   3   2 -12   86.09    6.70
  -3  -2  12   57.59    8.20
  -3  -2  12   77.29    8.90
  -3  -1  12  883.41   38.80
  -3  -1  12  971.40   40.40
  -3  -1  12  954.10   42.10
   3   0 -12   27.40    2.50
  -3   0  12   31.30    5.60
  -3   0  12   31.70    5.00
  -3   1  12  879.91   37.90
  -3   2  12  103.39   10.50
   3  -3 -12    9.70    4.70
   3  -3 -12   21.20    5.20
   3  -4 -12   11.90    5.90
  -4  -4  12   -5.00    7.10
  -4  -4  12   11.70    6.50
  -4  -3  12    0.20    5.70
  -4  -3  12    2.20    3.40
   4   2 -12  177.98   11.00
  -4  -2  12  202.08   15.40
  -4  -1  12   70.99    8.50
  -4  -1  12   70.69    7.70
  -4  -1  12   79.79    5.80
  -4   0  12 1585.44   67.89
  -4   0  12 1598.94   63.69
  -4   1  12   87.29    9.50
  -4   2  12  175.68   12.50
   4  -3 -12    2.40    3.50
  -4   3  12    4.60    3.90
   4  -4 -12   -0.90    3.90
  -5  -4  12   -7.80    7.10
  -5  -4  12   18.70    7.00
  -5  -3  12   -2.60    5.70
  -5  -2  12   -0.10    4.60
  -5  -2  12    0.30    2.20
  -5  -1  12   86.09    9.50
  -5  -1  12   62.29    7.70
  -5  -1  12   75.49    5.20
  -5   0  12  341.77   19.60
  -5   0  12  384.26   19.20
  -5   1  12   55.59    7.60
  -5   2  12    0.80    2.90
   5  -3 -12    7.30    4.30
  -5   3  12   -1.80    2.40
   5  -4 -12    3.20    4.70
   5  -4 -12   14.50    7.20
  -6  -4  12   14.20    9.50
  -6  -4  12   33.00    8.70
  -6  -3  12   39.10    9.80
  -6  -2  12    1.50    5.10
  -6  -2  12   -3.40    2.20
  -6  -1  12  210.38   13.20
  -6  -1  12  216.98   15.20
  -6   0  12  651.03   32.30
  -6   0  12  707.63   31.30
   6  -1 -12  200.78   12.80
  -6   1  12  229.98   14.40
   6  -2 -12    0.50    3.20
  -6   2  12   -1.50    2.30
   6  -3 -12   40.60    8.00
   6  -3 -12   42.50   10.10
  -6   3  12   58.69    9.70
   6  -4 -12   15.40    7.10
   6  -4 -12   33.10   10.80
  -7  -3  12    4.80    7.10
  -7  -2  12    3.50    3.40
  -7  -2  12    4.30    5.30
  -7  -1  12   18.60    5.60
  -7  -1  12   15.70    4.60
  -7   0  12   14.60    4.60
  -7   0  12   21.20    5.00
   7  -1 -12   14.30    3.80
  -7   1  12   16.50    4.80
   7  -2 -12   -0.50    3.60
  -7   2  12    0.80    3.30
   7  -3 -12   -1.30    5.10
   7  -3 -12    6.60    4.40
  -7   3  12    7.70    5.20
  -8  -3  12   -1.90    7.20
  -8  -2  12  130.99   12.70
  -8  -2  12  122.09   14.60
  -8  -1  12  158.98   14.40
  -8  -1  12  166.38   12.40
  -8   0  12    3.70    3.90
  -8   0  12    3.50    3.10
   8  -1 -12  140.79   10.30
  -8   1  12  152.08   11.90
   8  -2 -12  114.59   13.00
  -8   2  12  111.79   13.00
   8  -3 -12    6.30    4.50
   8  -3 -12    1.10    5.20
  -8   3  12   10.30    5.50
  -9  -3  12   -0.20    7.50
  -9  -2  12   16.00    7.40
  -9  -2  12   29.50    7.10
  -9  -1  12  212.98   14.50
  -9  -1  12  207.08   16.20
  -9   0  12   44.40    7.50
  -9   0  12   41.20    7.50
   9  -1 -12  208.08   13.30
  -9   1  12  212.28   15.00
   9  -2 -12   18.60    6.50
  -9   2  12   15.10    5.70
   9  -3 -12   -7.00    5.00
  -9   3  12   -4.70    4.10
 -10  -3  12   26.50   10.60
 -10  -2  12    5.00    4.60
 -10  -2  12   -8.80    5.00
 -10  -1  12   45.70    8.70
 -10  -1  12   35.80    7.40
 -10   0  12   26.20    6.30
 -10   0  12   21.50    6.50
  10  -1 -12   29.00    5.80
 -10   1  12   29.70    7.00
  10  -2 -12    0.90    4.80
 -10   2  12    0.10    3.90
  10  -3 -12   53.19   11.10
 -10   3  12   40.10    9.80
 -11  -3  12   43.70   12.50
 -11  -2  12   47.60   10.30
 -11  -2  12   59.99    9.90
 -11  -1  12  252.27   17.50
 -11  -1  12  232.98   17.90
 -11   0  12  201.28   15.40
 -11   0  12  188.08   15.10
  11  -1 -12  225.08   14.90
 -11   1  12  237.78   17.60
  11  -2 -12   63.59   10.00
 -11   2  12   38.70    8.50
  11  -3 -12   26.60    9.30
 -11   3  12   23.60    8.30
 -12  -2  12   28.50    7.60
 -12  -2  12   27.70    8.90
 -12  -1  12   66.59   10.90
 -12  -1  12   89.29   11.60
 -12   0  12   35.30    8.10
 -12   0  12   39.20    7.60
  12  -1 -12   82.59    9.00
 -12   1  12   78.99   12.10
  12  -2 -12   31.20    7.80
 -12   2  12   27.70    8.00
 -13  -2  12   -3.10    6.20
 -13  -2  12   -3.80    4.20
 -13  -1  12   40.80    8.90
 -13  -1  12   37.70    8.90
 -13   0  12   40.50    7.30
 -13   0  12   81.59   12.30
  13  -1 -12   49.50    7.70
 -13   1  12   26.40    7.90
  13  -2 -12   -6.40    5.20
 -13   2  12    0.30    5.00
 -14  -1  12    5.30    6.00
 -14  -1  12    0.30    4.80
 -14   0  12   34.70    9.20
 -14   0  12   50.89    8.90
 -14   1  12    6.30    5.10
 -15  -1  12    7.90    5.80
 -15  -1  12    2.70    6.10
 -15   0  12   38.70   10.30
 -15   1  12    8.20    6.50
 -14   1 -13    2.80    4.90
 -14   0 -13    4.00    5.80
 -14  -1 -13    7.90    6.20
 -13   2 -13    1.90    5.20
  13  -2  13    8.10    7.30
 -13   1 -13   18.20    7.20
 -13   0 -13    4.70    5.10
 -13  -1 -13   29.30    8.60
 -13  -1 -13   28.90    7.40
 -13  -2 -13   -1.40    4.40
 -13  -2 -13    7.90    6.40
 -12   2 -13   14.40    7.00
  12  -2  13   20.90    8.20
 -12   1 -13    8.80    5.00
  12  -1  13    5.00    5.30
 -12   0 -13    1.70    4.30
 -12  -1 -13   -0.50    3.60
 -12  -1 -13    0.10    4.30
 -12  -2 -13   13.10    6.80
 -12  -2 -13    6.20    5.60
 -11   2 -13   16.50    6.70
  11  -2  13   24.30    8.70
 -11   1 -13   31.50    7.50
  11  -1  13   55.89   10.40
 -11   0 -13    0.70    4.10
 -11   0 -13   -2.20    2.40
 -11  -1 -13   38.30    8.50
 -11  -1 -13   15.60    5.20
 -11  -2 -13   23.00    7.50
 -11  -2 -13   15.90    6.20
 -10   3 -13   11.40    6.60
  10  -3  13    6.10    8.90
 -10   2 -13    1.60    4.60
  10  -2  13   10.20    7.40
 -10   1 -13   99.89   12.60
  10  -1  13  119.99   14.80
 -10   0 -13    2.90    3.60
 -10   0 -13    1.40    2.50
 -10  -1 -13  103.99   11.70
 -10  -1 -13  102.29   12.20
 -10  -2 -13   10.00    5.20
 -10  -2 -13    7.00    5.20
 -10  -3 -13   18.30    7.60
  -9   3 -13    8.50    5.40
   9  -3  13   10.20    7.50
  -9   2 -13   12.50    5.40
   9  -2  13   32.00    9.10
  -9   1 -13    8.80    4.80
   9  -1  13   15.00    6.70
  -9   0 -13    1.50    3.30
  -9   0 -13    1.60    2.10
  -9  -1 -13   14.70    4.60
  -9  -1 -13   11.10    4.60
  -9  -2 -13   14.10    5.60
  -9  -2 -13   25.90    7.20
  -9  -3 -13    4.10    6.50
  -9  -3 -13    1.30    4.10
  -8   3 -13    7.90    5.50
   8  -3  13    8.00    7.10
  -8   2 -13   29.80    7.20
   8  -2  13   30.40    8.50
  -8   1 -13    1.80    3.20
  -8   1 -13    6.40    1.90
   8  -1  13    2.10    5.10
  -8   0 -13    1.70    2.80
  -8   0 -13    0.40    1.80
  -8  -1 -13    6.80    3.50
  -8  -1 -13    6.10    3.90
  -8  -2 -13   28.30    7.40
  -8  -2 -13   18.90    5.60
  -8  -3 -13    6.00    5.40
  -8  -3 -13    9.90    4.80
  -7   3 -13    1.60    3.80
   7  -3  13    5.30    7.70
  -7   2 -13    1.50    4.00
   7  -2  13   -0.90    6.00
  -7   1 -13  288.37   17.40
   7  -1  13  293.67   19.60
  -7   0 -13   -0.40    2.50
  -7   0 -13    3.00    2.30
  -7  -1 -13  277.47   16.90
  -7  -1 -13  244.08   15.80
  -7  -2 -13    0.30    3.10
  -7  -2 -13    0.50    3.30
  -7  -3 -13    0.10    3.30
  -7  -3 -13    0.10    3.30
  -6   3 -13  227.08   15.50
   6  -3  13  240.78   21.70
  -6   2 -13   34.70    6.60
   6  -2  13   49.40    9.60
   6  -2  13   51.39    5.60
  -6   1 -13  315.87   17.50
   6  -1  13  280.77   18.70
  -6   0 -13    3.20    2.80
  -6  -1 -13  301.47   18.30
  -6  -1 -13  320.97   18.10
  -6  -2 -13   41.20    8.30
  -6  -2 -13   34.90    6.60
  -6  -3 -13  184.98   17.10
  -6  -3 -13  205.88   13.60
   5  -4  13   -8.10    5.70
  -5   3 -13   96.29   10.60
   5  -3  13  110.39   15.00
   5  -3  13   97.39   10.50
  -5   2 -13   57.49    8.00
   5  -2  13   67.19   10.40
   5  -2  13   82.39    7.60
  -5   1 -13  331.67   18.00
   5  -1  13  332.67   20.20
  -5   0 -13   -1.30    2.00
  -5  -1 -13  288.37   17.10
  -5  -1 -13  325.17   18.10
  -5  -2 -13   64.09    9.50
  -5  -2 -13   63.29    8.10
  -5  -3 -13   94.49   13.90
  -5  -3 -13  104.99   10.40
  -5  -4 -13   -3.30    4.50
   4  -4  13    1.40    6.80
  -4   3 -13    9.70    4.10
   4  -3  13    6.30    5.30
   4  -3  13    7.40    6.40
  -4   2 -13   23.10    4.90
   4  -2  13   33.80    7.20
   4  -2  13   28.60    5.40
  -4   1 -13   10.60    3.40
   4  -1  13    7.10    2.60
   4  -1  13    4.50    4.80
  -4   0 -13   -0.60    1.90
  -4  -1 -13    6.30    3.40
  -4  -2 -13   22.70    6.00
  -4  -2 -13   19.30    5.00
  -4  -3 -13    8.50    3.80
  -4  -3 -13    7.80    5.10
  -4  -4 -13    0.50    5.10
   3  -4  13   40.40   11.50
   3  -4  13   32.20    8.90
  -3   3 -13   -2.20    2.70
   3  -3  13    1.20    4.60
   3  -3  13   -6.20    4.40
   3  -2  13  212.78   13.50
   3  -2  13  199.48   16.00
  -3   1 -13   77.79    8.20
   3  -1  13   85.29    7.80
   3  -1  13   78.19    9.30
  -3   0 -13   -0.40    1.80
  -3  -1 -13   66.59    8.00
  -3  -2 -13  207.68   13.20
  -3  -2 -13  217.08   15.80
  -3  -3 -13   -0.80    2.80
  -3  -3 -13   -0.30    3.10
  -3  -4 -13   39.20   10.30
   2  -4  13    9.40    7.20
   2  -4  13   11.40    8.20
  -2   3 -13   97.39    7.70
   2  -3  13   97.49   13.80
   2  -3  13   90.49   10.80
  -2   2 -13   32.10    5.10
   2  -2  13   22.60    5.50
   2  -2  13   25.30    6.30
  -2   1 -13  178.68   11.10
   2  -1  13  163.88   11.60
   2  -1  13  154.78   11.00
  -2   0 -13   -0.50    1.80
  -2  -1 -13  159.88   10.80
  -2  -2 -13   27.80    6.30
  -2  -2 -13   28.80    5.50
  -2  -3 -13   93.19   13.20
  -2  -3 -13  103.69   10.00
  -2  -4 -13    5.20    5.50
   1  -4  13   -5.10    5.80
   1  -4  13    5.70    7.10
  -1   3 -13   55.09    5.90
   1  -3  13   48.90   10.10
   1  -3  13   50.79    8.80
  -1   2 -13  227.88   12.70
   1  -2  13  225.38   16.10
   1  -2  13  237.08   15.20
  -1   1 -13  409.46   20.70
   1  -1  13  422.46   21.60
   1  -1  13  451.35   21.60
  -1   0 -13    0.20    1.80
  -1  -1 -13  393.06   20.10
  -1  -2 -13  224.28   15.60
  -1  -2 -13  223.68   13.70
  -1  -3 -13   48.20    9.60
  -1  -3 -13   56.19    7.50
  -1  -4 -13    5.60    5.60
   0  -4  13   -5.00    5.80
   0  -4  13    3.40    6.10
   0  -3  13    1.70    5.10
   0  -3  13    3.90    5.20
   0   2 -13   24.80    4.40
   0  -2  13   31.90    6.30
   0  -2  13   34.40    6.20
   0   1 -13 1343.07   56.89
   0  -1  13 1441.76   61.29
   0  -1  13 1491.15   61.09
   0   0 -13    3.40    2.20
   0   0  13   -1.10    2.40
   0  -1 -13 1300.87   53.39
   0  -2 -13   30.40    5.30
   0  -3 -13    6.90    3.60
   0  -3 -13    9.20    5.00
   0  -4 -13    4.00    5.00
  -1  -4  13   90.59   13.70
  -1  -4  13  111.39   16.30
  -1  -3  13    1.50    5.30
  -1  -3  13    3.90    5.00
   1   2 -13  243.38   13.50
  -1  -2  13  263.47   16.60
  -1  -2  13  267.57   16.70
   1   1 -13   35.70    5.20
  -1  -1  13   36.30    6.00
   1   0 -13    1.00    1.90
  -1   0  13   -0.60    2.30
   1  -1 -13   34.50    5.50
   1  -2 -13  199.88   12.30
   1  -3 -13    5.30    4.20
   1  -3 -13    0.70    2.80
   1  -4 -13   82.69   13.60
  -2  -4  13   26.10    9.40
  -2  -4  13   26.90    9.10
  -2  -3  13  134.39   15.40
  -2  -3  13  123.59   13.80
   2   2 -13   22.60    4.20
  -2  -2  13   28.30    6.40
  -2  -2  13   29.40    5.90
   2   1 -13   12.80    3.50
  -2  -1  13   13.00    4.40
  -2  -1  13   13.20    3.20
   2   0 -13   -0.50    1.40
   2   0 -13    1.80    2.10
  -2   0  13   -5.80    2.30
   2  -1 -13    9.70    3.30
   2  -2 -13   17.60    4.40
   2  -3 -13  123.39    9.80
   2  -3 -13  143.09   15.80
   2  -4 -13   25.60    7.90
  -3  -4  13   -1.70    7.20
  -3  -4  13   10.70    6.30
  -3  -3  13   26.80    7.30
  -3  -3  13   31.00    8.40
   3   2 -13   26.20    4.50
  -3  -2  13   22.80    5.90
  -3  -2  13   26.10    5.40
   3   1 -13   54.89    6.80
  -3  -1  13   61.09    7.80
  -3  -1  13   48.80    4.90
   3   0 -13    0.60    1.20
  -3   0  13    0.00    2.40
  -3   0  13   -2.60    2.90
  -3   1  13   48.00    6.80
  -3   2  13   23.90    5.60
   3  -3 -13   20.70    6.40
   3  -3 -13   29.20    5.70
   3  -4 -13   10.70    5.80
  -4  -4  13    1.00    7.90
  -4  -4  13   20.50    7.20
  -4  -3  13    5.50    4.00
  -4  -3  13    4.80    6.30
   4   2 -13   71.59    7.40
  -4  -2  13   56.79    8.80
  -4  -2  13   61.19    7.90
  -4  -1  13   86.69    8.80
  -4  -1  13   82.79    5.70
  -4  -1  13   61.79    8.00
  -4   0  13   -0.70    2.80
  -4   0  13   -1.60    2.00
  -4   1  13   70.09    8.60
  -4   2  13   54.19    8.40
   4  -3 -13   -3.10    2.80
   4  -3 -13   -2.80    3.00
   4  -4 -13    9.60    5.70
  -5  -4  13    9.00    5.60
  -5  -4  13   -3.30    8.10
  -5  -3  13   13.70    5.50
  -5  -3  13   12.40    7.60
   5   2 -13   81.79    8.40
  -5  -2  13   74.59   10.20
  -5  -1  13  274.97   12.70
  -5  -1  13  237.98   15.00
  -5  -1  13  294.17   17.50
  -5   0  13    2.00    2.80
  -5   0  13    1.10    3.20
  -5   1  13  274.57   16.30
  -5   2  13   86.89   10.50
   5  -3 -13   16.90    5.60
  -5   3  13   16.50    5.60
   5  -4 -13    3.50    4.90
  -6  -3  13   -4.90    6.10
  -6  -2  13   13.70    4.30
  -6  -2  13   21.00    6.40
  -6  -1  13  234.18   10.60
  -6  -1  13  191.58   14.50
  -6  -1  13  214.88   13.80
  -6   0  13    1.50    2.60
  -6   0  13   -1.30    3.00
   6  -1 -13  203.98   12.60
  -6   1  13  204.08   13.80
  -6   2  13   15.40    5.30
   6  -3 -13    5.10    5.20
   6  -3 -13    4.50    3.70
  -6   3  13    7.90    5.30
  -7  -3  13   13.00    8.10
  -7  -2  13   59.59    9.50
  -7  -2  13   83.39    9.60
  -7  -1  13  128.29   10.60
  -7  -1  13  126.39    6.60
  -7  -1  13  128.99   12.80
  -7   0  13   -1.90    2.30
  -7   0  13   -0.90    3.10
   7  -1 -13  102.69    8.80
  -7   1  13  131.69   10.70
   7  -2 -13   77.49   10.80
  -7   2  13   90.99   11.60
   7  -3 -13   11.80    5.10
   7  -3 -13   19.20    7.40
  -7   3  13   20.20    6.60
  -8  -3  13   -9.10    5.90
  -8  -2  13   77.89   10.00
  -8  -2  13   80.79   12.00
  -8  -1  13   60.09    4.80
  -8  -1  13   57.49    8.90
  -8  -1  13   56.89    8.40
  -8   0  13   -1.80    2.20
  -8   0  13    0.90    3.30
   8  -1 -13   57.69    6.60
  -8   1  13   62.69    9.10
   8  -2 -13   88.29   11.40
  -8   2  13   69.59   10.60
   8  -3 -13    0.80    4.90
   8  -3 -13    2.30    3.70
  -8   3  13    0.60    4.10
  -9  -3  13   -4.00    6.70
  -9  -2  13   61.69   11.20
  -9  -2  13   54.49    9.20
  -9  -1  13    9.20    5.40
  -9  -1  13    5.10    3.70
  -9   0  13   -0.50    3.20
  -9   0  13   -0.20    3.10
   9  -1 -13    1.90    3.40
  -9   1  13    0.30    3.20
   9  -2 -13   48.30    8.70
  -9   2  13   38.90    8.30
   9  -3 -13    1.80    3.80
   9  -3 -13   -3.70    5.10
  -9   3  13    0.80    4.70
 -10  -3  13   21.50    9.80
 -10  -2  13  210.28   19.00
 -10  -2  13  199.48   15.50
 -10  -1  13    8.00    4.90
 -10  -1  13    9.90    5.90
 -10   0  13    5.00    3.90
 -10   0  13    1.80    3.70
  10  -1 -13    3.30    4.00
 -10   1  13    0.70    4.00
  10  -2 -13  228.38   17.40
 -10   2  13  221.88   17.00
  10  -3 -13   32.00    9.50
 -10   3  13   16.30    7.00
 -11  -3  13  -17.10    6.90
 -11  -2  13   88.69   12.20
 -11  -2  13   95.59   14.00
 -11  -1  13  172.38   14.00
 -11  -1  13  161.18   15.60
 -11   0  13    6.90    4.70
 -11   0  13    5.30    4.80
  11  -1 -13  160.98   12.10
 -11   1  13  187.38   15.50
  11  -2 -13   65.89   10.30
 -11   2  13   62.19   11.20
  11  -3 -13   -9.80    5.30
 -11   3  13    0.20    4.50
 -12  -2  13   46.90   11.00
 -12  -2  13   41.90    9.00
 -12  -1  13   36.40    8.80
 -12  -1  13   36.50    8.50
 -12   0  13   -1.90    3.80
 -12   0  13    4.00    4.80
  12  -1 -13   45.80    6.70
 -12   1  13   45.90    9.40
  12  -2 -13   35.60    7.90
 -12   2  13   34.40    8.90
 -13  -2  13    6.50    5.70
 -13  -2  13   -4.40    5.90
 -13  -1  13    8.90    6.40
 -13  -1  13    8.10    6.00
 -13   0  13    3.40    2.20
 -13   0  13   -0.30    4.70
 -13   1  13   -1.60    4.90
  13  -2 -13    0.50    5.60
 -13   2  13    1.70    4.40
 -14  -1  13   13.30    7.30
 -14  -1  13    6.40    6.30
 -14   0  13   10.20    5.10
 -14   0  13   -8.40    4.40
 -14   1  13    5.90    5.90
 -15  -1  13    9.00    6.70
 -15  -1  13    6.30    6.60
 -15   0  13    3.20    5.40
 -15   1  13    0.30    6.00
 -14   1 -14    8.10    6.00
 -14   0 -14   15.90    7.30
 -14  -1 -14   12.20    7.50
 -13   1 -14   34.80    9.60
 -13   0 -14  206.48   17.60
 -13  -1 -14   57.79    9.90
 -13  -1 -14   43.10   10.20
 -12   2 -14    9.70    6.20
  12  -2  14   13.00    7.30
 -12   1 -14   81.89   12.70
  12  -1  14   93.39   13.70
 -12   0 -14  577.94   32.00
 -12  -1 -14   57.59    9.50
 -12  -1 -14   80.19   12.30
 -12  -2 -14    4.40    4.80
 -12  -2 -14    2.80    5.50
 -11   2 -14    1.70    4.50
  11  -2  14   11.00    7.80
 -11   1 -14    9.10    5.40
  11  -1  14   19.00    7.00
 -11   0 -14    6.60    4.30
 -11  -1 -14    0.80    3.30
 -11  -1 -14    7.30    5.00
 -11  -2 -14    2.80    4.30
 -11  -2 -14    0.80    4.40
 -10   3 -14    5.30    5.20
  10  -3  14    7.40    8.60
 -10   2 -14   19.20    6.70
  10  -2  14   25.30    9.10
 -10   1 -14   33.20    7.60
  10  -1  14   28.50    7.90
 -10   0 -14    4.40    4.00
 -10   0 -14    6.50    3.00
 -10  -1 -14   22.00    6.40
 -10  -1 -14   29.70    6.60
 -10  -2 -14   15.10    5.70
 -10  -2 -14   12.40    6.30
 -10  -3 -14    1.20    5.30
  -9   3 -14    1.70    5.20
   9  -3  14   -5.00    6.70
  -9   2 -14   12.40    5.50
   9  -2  14   11.30    6.90
  -9   1 -14  339.87   21.10
   9  -1  14  349.17   23.70
  -9   0 -14   16.70    4.00
  -9   0 -14   20.30    5.80
  -9  -1 -14  335.37   20.50
  -9  -1 -14  317.37   19.90
  -9  -2 -14    9.00    4.90
  -9  -2 -14    3.80    4.00
  -9  -3 -14    3.30    4.40
  -9  -3 -14    0.40    5.00
  -8   3 -14   27.30    7.80
   8  -3  14   29.90   10.10
  -8   2 -14   14.30    5.60
   8  -2  14   23.20    8.40
  -8   1 -14   12.60    2.50
  -8   1 -14   16.70    5.30
   8  -1  14   22.80    7.10
  -8   0 -14  492.15   23.70
  -8   0 -14  446.66   24.80
  -8  -1 -14   14.10    4.60
  -8  -1 -14    9.20    4.30
  -8  -2 -14   18.50    6.50
  -8  -2 -14   15.40    5.20
  -8  -3 -14   23.00    5.90
  -8  -3 -14    4.80    5.50
  -7   3 -14   19.00    6.20
   7  -3  14   13.50    7.80
  -7   2 -14   92.99   11.20
   7  -2  14   82.19   11.80
  -7   1 -14    1.80    2.80
   7  -1  14   -2.00    3.90
  -7   0 -14  359.16   20.00
  -7   0 -14  347.47   18.40
  -7  -1 -14    5.00    3.50
  -7  -1 -14   -1.50    2.40
  -7  -2 -14   95.39   10.90
  -7  -2 -14   81.39   12.00
  -7  -3 -14   27.90    6.30
  -7  -3 -14   14.10    6.20
  -6   3 -14    9.00    4.70
   6  -3  14   10.50    8.00
  -6   2 -14  217.78   14.60
   6  -2  14  206.78   18.10
   6  -2  14  228.78   12.90
  -6   1 -14  193.38   13.40
   6  -1  14  194.88   14.80
  -6   0 -14   91.09   10.10
  -6  -1 -14  221.68   14.60
  -6  -1 -14  194.98   14.00
  -6  -2 -14  196.08   14.00
  -6  -2 -14  213.68   16.50
  -6  -3 -14   17.30    6.60
  -6  -3 -14    4.40    4.00
  -5   3 -14   18.30    5.50
   5  -3  14    8.20    5.50
   5  -3  14    2.70    6.90
  -5   2 -14    1.60    2.60
   5  -2  14    2.20    5.20
   5  -2  14    6.40    3.50
  -5   1 -14    2.60    2.70
   5  -1  14    6.30    5.00
  -5   0 -14  205.88   13.30
  -5  -1 -14    1.20    2.80
  -5  -1 -14    0.80    2.10
  -5  -2 -14    0.30    2.70
  -5  -2 -14   -2.30    2.20
  -5  -3 -14   12.40    5.90
  -5  -3 -14   17.90    5.10
   4  -4  14    2.10    7.50
  -4   3 -14   40.50    6.80
   4  -3  14   29.90    8.50
   4  -3  14   34.10    7.30
  -4   2 -14    5.60    3.20
   4  -2  14    8.90    5.80
   4  -2  14    5.80    4.10
  -4   1 -14  239.88   13.90
   4  -1  14  203.98   14.50
   4  -1  14  202.58   12.20
  -4   0 -14  465.55   23.80
  -4  -1 -14  201.48   13.20
  -4  -2 -14    3.50    3.00
  -4  -2 -14    5.50    4.00
  -4  -3 -14   40.50    9.50
  -4  -3 -14   39.40    6.80
  -4  -4 -14    6.30    5.80
   3  -4  14   15.00    8.70
   3  -4  14    6.70    7.00
  -3   3 -14  185.58   11.80
   3  -3  14  166.58   18.10
   3  -3  14  188.38   15.20
  -3   2 -14  103.59    8.40
   3  -2  14   95.39    9.70
   3  -2  14  124.79   13.30
  -3   1 -14   50.99    7.00
   3  -1  14   65.49    8.20
   3  -1  14   50.29    6.40
  -3   0 -14  151.38   11.10
  -3  -1 -14   49.20    7.20
  -3  -2 -14   89.99   11.00
  -3  -2 -14  119.19   11.40
  -3  -3 -14  172.48   16.20
  -3  -3 -14  185.08   12.70
  -3  -4 -14   10.70    6.70
   2  -4  14  -10.20    5.10
   2  -4  14    2.60    6.90
  -2   3 -14  271.87   14.60
   2  -3  14  263.37   17.90
   2  -3  14  298.17   21.80
   2  -2  14  168.58   13.70
   2  -2  14  183.38   12.90
  -2   1 -14   88.19    9.10
   2  -1  14   83.79    8.30
   2  -1  14   85.79    8.80
  -2   0 -14  327.57   17.90
  -2  -1 -14   86.29    9.00
  -2  -2 -14  157.68   11.40
  -2  -2 -14  160.88   13.20
  -2  -3 -14  302.07   17.00
  -2  -3 -14  277.17   21.00
  -2  -4 -14   -1.80    4.20
   1  -4  14    1.40    6.60
   1  -4  14   11.30    8.30
  -1   3 -14   28.70    4.60
   1  -3  14   30.70    7.30
   1  -3  14   25.90    8.00
  -1   2 -14    1.30    2.10
   1  -2  14    0.80    3.70
   1  -2  14   -0.90    3.60
  -1   1 -14    0.90    1.90
   1  -1  14    0.30    3.10
   1  -1  14    0.30    3.40
  -1   0 -14 1203.78   50.29
  -1  -1 -14   -1.20    2.10
  -1  -2 -14   -0.20    2.40
  -1  -2 -14    4.30    3.10
  -1  -3 -14   22.60    6.60
  -1  -3 -14   35.80    6.30
  -1  -4 -14    6.00    5.20
   0  -4  14   31.90   10.40
   0  -4  14   40.70   10.20
   0  -3  14  252.97   17.80
   0  -3  14  228.68   18.70
   0   2 -14   -0.10    2.00
   0  -2  14    2.40    4.00
   0  -2  14    3.30    3.90
   0   1 -14  142.79   10.20
   0  -1  14  156.28   10.40
   0  -1  14  150.78   11.80
   0   0 -14  100.19    8.30
   0   0  14   98.09    8.70
   0  -1 -14  126.79    9.80
   0  -2 -14    2.80    2.50
   0  -3 -14  223.98   14.10
   0  -3 -14  212.08   17.50
   0  -4 -14   15.90    7.00
  -1  -4  14    9.70    7.40
  -1  -4  14   -0.60    6.50
  -1  -3  14    2.80    5.20
  -1  -3  14    2.80    4.80
   1   2 -14   57.89    6.80
  -1  -2  14   54.09    8.10
  -1  -2  14   63.69    8.40
   1   1 -14   72.79    8.10
  -1  -1  14   96.59    9.50
   1   0 -14  334.37   17.50
  -1   0  14  336.77   18.30
   1  -1 -14   58.29    7.30
   1  -2 -14   52.09    6.80
   1  -3 -14    4.80    3.40
   1  -3 -14   -1.60    3.50
   1  -4 -14    2.90    4.80
  -2  -4  14   -2.70    6.50
  -2  -4  14    7.00    6.30
  -2  -3  14    5.70    5.10
  -2  -3  14    2.20    5.70
   2   2 -14  218.18   12.20
  -2  -2  14  193.38   14.80
  -2  -2  14  195.08   13.90
   2   1 -14    9.40    3.10
  -2  -1  14   11.10    3.40
  -2  -1  14   18.60    5.40
   2   0 -14  323.77   16.90
  -2   0  14  298.97   17.50
   2  -1 -14    4.10    2.70
   2  -2 -14  189.08   12.50
   2  -3 -14    4.30    4.10
   2  -3 -14    6.20    3.60
   2  -4 -14    0.00    4.10
  -3  -4  14   41.40   10.60
  -3  -4  14   37.50   11.00
  -3  -3  14   -0.30    3.90
  -3  -3  14    1.40    5.80
   3   2 -14  307.37   16.30
  -3  -2  14  321.97   19.80
   3   1 -14 1238.18   51.79
  -3  -1  14 1287.17   53.59
  -3  -1  14 1273.57   55.49
   3   0 -14  820.32   35.00
  -3   0  14  864.51   36.40
  -3   0  14  822.22   38.80
  -3   1  14 1234.18   51.59
   3  -2 -14  251.77   15.40
  -3   2  14  274.87   16.60
   3  -3 -14    1.70    3.00
   3  -3 -14    2.70    3.60
   3  -4 -14   41.30    9.60
  -4  -4  14    2.30    5.30
  -4  -4  14   -1.20    7.40
  -4  -3  14   -1.30    3.10
  -4  -3  14   -1.00    5.50
   4   2 -14    1.90    2.20
  -4  -2  14    6.30    4.80
  -4  -2  14    2.40    2.80
  -4  -1  14  144.59   10.50
  -4  -1  14  163.98    8.60
  -4  -1  14  148.79   11.80
  -4   0  14 1025.10   42.30
  -4   0  14  942.41   44.50
  -4   1  14  141.89   10.80
  -4   2  14    0.50    3.00
   4  -3 -14   -0.40    3.20
   4  -3 -14    1.20    3.20
   4  -4 -14    2.10    4.60
  -5  -4  14    1.30    8.10
  -5  -4  14   14.80    6.40
  -5  -3  14  114.19   14.50
  -5  -3  14  115.99   13.40
   5   2 -14   19.40    4.40
  -5  -2  14   20.60    4.70
  -5  -2  14   22.80    6.60
  -5  -1  14   -1.60    2.20
  -5  -1  14   -2.60    3.60
  -5  -1  14   -1.70    1.40
  -5   0  14  335.97   18.30
  -5   0  14  320.87   18.90
  -5   1  14   -3.40    2.10
  -5   2  14   15.50    5.40
   5  -3 -14  135.09   15.10
  -5   3  14  148.09   15.00
   5  -4 -14   12.30    5.90
  -6  -3  14   15.90    8.00
  -6  -3  14   15.00    4.20
  -6  -2  14  318.57   21.00
  -6  -2  14  298.67   17.00
  -6  -1  14  109.59   11.00
  -6  -1  14  105.39   11.10
  -6  -1  14   88.99    5.30
  -6   0  14   44.60    7.10
  -6   0  14   34.70    6.30
   6  -1 -14   76.59    7.20
  -6   1  14   83.39   10.20
  -6   2  14  310.87   19.30
   6  -3 -14   27.20    6.90
  -6   3  14   23.10    7.00
  -7  -3  14   31.70    9.40
  -7  -2  14    0.60    4.90
  -7  -2  14    2.10    3.50
  -7  -1  14   32.30    7.30
  -7  -1  14   23.00    6.00
  -7   0  14 1493.85   66.99
  -7   0  14 1559.54   63.29
   7  -1 -14   18.20    4.10
  -7   1  14   18.60    5.40
   7  -2 -14    2.80    4.00
  -7   2  14    1.50    3.40
   7  -3 -14   43.90    8.80
   7  -3 -14   39.30   10.00
  -7   3  14   40.50    8.70
  -8  -3  14   -2.80    7.00
  -8  -2  14   19.70    7.90
  -8  -2  14   20.30    5.90
  -8  -1  14    8.30    5.30
  -8  -1  14    2.80    3.30
  -8   0  14   49.70    7.90
  -8   0  14   59.39    8.60
   8  -1 -14   -3.00    2.50
  -8   1  14    2.50    4.10
   8  -2 -14   15.00    5.80
  -8   2  14   16.20    5.80
   8  -3 -14    3.60    4.00
   8  -3 -14   11.80    7.10
  -8   3  14   -1.00    4.60
  -9  -3  14   -6.20    6.50
  -9  -2  14  163.68   16.80
  -9  -2  14  167.58   13.70
  -9  -1  14  126.79   13.40
  -9  -1  14  127.49   13.20
  -9   0  14   79.69   10.40
  -9   0  14   82.59   10.20
   9  -1 -14  103.19    9.20
  -9   1  14  130.29   14.00
   9  -2 -14  168.28   14.60
  -9   2  14  156.48   16.30
   9  -3 -14   -0.50    3.60
   9  -3 -14    5.70    6.50
  -9   3  14    5.10    5.20
 -10  -3  14    7.90    8.50
 -10  -2  14   14.80    5.70
 -10  -2  14    8.70    6.90
 -10  -1  14   27.60    7.00
 -10  -1  14   29.40    7.40
 -10   0  14  109.99   13.10
 -10   0  14  127.79   13.00
  10  -1 -14   30.50    5.60
 -10   1  14   27.70    7.50
  10  -2 -14    5.30    5.40
 -10   2  14   13.50    5.90
  10  -3 -14   11.10    7.50
 -10   3  14    9.20    6.70
 -11  -3  14   -9.40    7.50
 -11  -2  14   37.80    9.70
 -11  -2  14   52.29    9.90
 -11  -1  14   69.59   10.90
 -11  -1  14   56.99   10.00
 -11   0  14 1102.29   51.99
 -11   0  14 1207.58   54.39
  11  -1 -14   62.79    7.50
 -11   1  14   59.19   10.30
  11  -2 -14   46.00    8.70
 -11   2  14   28.50    7.90
  11  -3 -14   -4.80    5.90
 -11   3  14   -4.90    4.60
 -12  -2  14   46.30    9.70
 -12  -2  14   40.60   10.50
 -12  -1  14   47.20    9.60
 -12  -1  14   38.40    8.90
 -12   0  14   32.70    8.30
 -12   0  14   47.20    8.60
  12  -1 -14   48.90    6.90
 -12   1  14   46.00    9.80
  12  -2 -14   30.40    7.80
 -12   2  14   41.30    9.50
 -13  -2  14    9.20    6.20
 -13  -2  14    1.80    6.80
 -13  -1  14   22.50    7.90
 -13  -1  14   36.10    9.30
 -13   0  14   89.29   12.00
 -13   0  14   65.39   11.40
 -13   1  14   26.10    8.00
 -13   2  14    5.40    5.30
 -14  -1  14    5.00    5.40
 -14  -1  14   11.50    6.90
 -14   0  14   79.19   13.00
 -14   1  14    6.40    5.50
 -15  -1  14    0.10    4.90
 -15   0  14  105.99   15.30
 -15   1  14   12.40    7.20
 -14   1 -15   38.70   10.10
 -14   0 -15    5.60    6.10
 -14  -1 -15   56.49   11.70
 -13   1 -15   12.00    6.50
 -13   0 -15   -5.40    4.00
 -13  -1 -15   31.30    8.80
 -12   2 -15    9.40    6.70
  12  -2  15   40.20   10.30
 -12   1 -15   14.30    6.80
  12  -1  15   17.90    6.80
 -12   0 -15    5.70    5.50
 -12  -1 -15   24.80    7.70
 -12  -1 -15   22.90    6.30
 -12  -2 -15   26.70    8.80
 -12  -2 -15   26.60    7.90
 -11   2 -15   19.10    7.30
  11  -2  15   33.70   10.00
 -11   1 -15    1.40    4.00
  11  -1  15    1.40    4.40
 -11   0 -15    0.80    4.00
 -11  -1 -15    2.10    3.40
 -11  -1 -15    1.90    4.10
 -11  -2 -15   21.40    7.60
 -11  -2 -15   20.30    7.00
 -10   3 -15    9.80    6.30
  10  -3  15    5.60    7.90
 -10   2 -15    0.20    3.80
  10  -2  15   -1.60    6.30
 -10   1 -15    1.50    4.00
  10  -1  15    4.30    4.90
 -10   0 -15   -1.30    3.70
 -10   0 -15    0.50    2.40
 -10  -1 -15   -5.10    3.30
 -10  -1 -15   -2.40    2.80
 -10  -2 -15   -3.80    3.40
 -10  -2 -15   -2.60    3.70
 -10  -3 -15   28.30   10.20
  -9   3 -15    7.70    6.20
   9  -3  15    3.10    8.20
  -9   2 -15    6.90    5.00
   9  -2  15   17.90    8.60
  -9   1 -15    6.70    4.20
   9  -1  15    9.50    6.40
  -9   0 -15    0.50    2.20
  -9   0 -15    3.40    3.90
  -9  -1 -15   18.70    5.20
  -9  -1 -15   11.50    5.10
  -9  -2 -15    5.50    5.00
  -9  -2 -15   13.10    5.20
  -9  -3 -15    7.50    5.80
  -9  -3 -15    5.10    4.80
  -8   3 -15    4.00    4.80
   8  -3  15   -0.70    6.40
  -8   2 -15   51.39    8.90
   8  -2  15   61.29   11.20
  -8   1 -15   17.00    5.50
   8  -1  15   36.50    8.60
  -8   0 -15    1.30    2.30
  -8   0 -15    2.00    3.40
  -8  -1 -15   22.80    5.70
  -8  -1 -15   19.70    5.50
  -8  -2 -15   69.99    9.80
  -8  -2 -15   56.29    9.80
  -8  -3 -15   -3.00    3.80
  -8  -3 -15   -0.60    3.70
  -7   3 -15    6.20    4.90
   7  -3  15    7.40    7.90
  -7   2 -15   -0.60    3.30
   7  -2  15    1.10    5.60
  -7   1 -15   13.60    4.70
   7  -1  15   22.70    7.00
  -7   0 -15    0.00    3.10
  -7  -1 -15    9.30    4.20
  -7  -1 -15   10.00    4.30
  -7  -2 -15   -0.30    3.50
  -7  -2 -15    5.00    3.90
  -7  -3 -15   -2.10    3.60
  -7  -3 -15    0.90    4.00
  -6   3 -15   23.60    6.20
   6  -3  15   47.00   11.20
  -6   2 -15   15.10    5.20
   6  -2  15   30.20    4.80
   6  -2  15   31.70    8.80
  -6   1 -15   19.90    5.50
   6  -1  15   17.30    6.30
  -6   0 -15    3.30    3.00
  -6  -1 -15   17.30    4.70
  -6  -1 -15   15.70    5.00
  -6  -2 -15   24.40    6.10
  -6  -2 -15   23.30    6.40
  -6  -3 -15   31.50    8.60
  -6  -3 -15   33.30    6.60
  -5   3 -15   27.70    6.50
   5  -3  15   22.10    6.70
   5  -3  15   16.10    8.50
  -5   2 -15   38.10    6.70
   5  -2  15   42.30    6.00
   5  -2  15   26.90    7.10
  -5   1 -15   99.89   10.60
   5  -1  15   97.09   11.10
  -5   0 -15    0.20    2.50
  -5  -1 -15  120.39   10.40
  -5  -2 -15   31.40    6.80
  -5  -2 -15   42.40    7.20
  -5  -3 -15   35.60    8.90
  -5  -3 -15   25.90    6.20
   4  -4  15    5.10    7.90
  -4   3 -15   91.29    9.70
   4  -3  15   76.99   10.00
   4  -3  15   84.19   13.00
  -4   2 -15  156.28   11.30
   4  -2  15  142.29   11.40
   4  -2  15  172.78   15.00
  -4   1 -15  169.18   11.50
   4  -1  15  150.68   10.20
   4  -1  15  148.69   12.90
  -4   0 -15   -0.50    2.20
  -4  -1 -15  153.98   11.50
  -4  -2 -15  164.08   13.90
  -4  -2 -15  143.69   11.60
  -4  -3 -15   61.59   10.80
  -4  -3 -15   75.99    9.10
  -4  -4 -15   13.60    7.60
   3  -4  15    0.90    6.90
   3  -4  15   13.50    8.30
  -3   3 -15  169.98   11.80
   3  -3  15  186.48   17.60
   3  -3  15  170.48   14.60
  -3   2 -15   59.99    7.60
   3  -2  15   68.59    8.20
   3  -2  15   72.59   10.30
  -3   1 -15   10.20    3.80
   3  -1  15    8.20    3.40
   3  -1  15    8.00    4.80
  -3   0 -15    2.60    2.80
  -3  -1 -15    7.50    3.30
  -3  -2 -15   47.80    7.70
  -3  -2 -15   68.39    8.60
  -3  -3 -15  176.38   13.00
  -3  -3 -15  178.28   16.30
  -3  -4 -15    8.20    6.00
   2  -4  15   -4.30    5.60
   2  -4  15   -8.10    5.30
  -2   3 -15    0.50    2.80
   2  -3  15    8.90    5.90
   2  -3  15   -4.10    4.40
   2  -2  15  199.08   13.70
   2  -2  15  193.28   15.20
  -2   1 -15  275.17   16.00
   2  -1  15  296.87   16.90
   2  -1  15  268.67   15.80
  -2   0 -15   -1.30    2.00
  -2  -1 -15  254.47   15.60
  -2  -2 -15  210.38   13.80
  -2  -2 -15  198.58   15.20
  -2  -3 -15    4.20    4.40
  -2  -3 -15   -0.70    3.00
  -2  -4 -15    1.50    5.30
   1  -4  15    5.10    7.00
   1  -4  15   -7.90    5.50
  -1   3 -15  110.39    8.30
   1  -3  15   99.19   11.80
   1  -3  15  104.69   14.20
  -1   2 -15   34.20    5.60
   1  -2  15   37.20    6.50
   1  -2  15   33.30    6.90
  -1   1 -15   90.09    9.50
   1  -1  15  128.89   10.00
   1  -1  15  111.79   10.30
  -1   0 -15    2.80    2.40
  -1  -1 -15   98.89   10.00
  -1  -2 -15   28.20    5.50
  -1  -3 -15  121.19   11.40
  -1  -3 -15   98.59   13.70
  -1  -4 -15    0.00    3.80
   0  -4  15   44.30   10.50
   0  -4  15   45.50   11.80
   0  -3  15    9.40    5.80
   0  -3  15   15.20    6.40
   0   2 -15  259.47   14.70
   0  -2  15  269.17   17.50
   0  -2  15  269.57   17.10
   0   1 -15   50.29    7.00
   0  -1  15   39.00    6.50
   0  -1  15   43.30    6.00
   0   0 -15    0.10    2.30
   0   0  15    0.00    2.30
   0  -1 -15   38.40    6.20
   0  -2 -15  228.58   14.30
   0  -3 -15   17.90    6.00
   0  -3 -15   12.10    4.40
   0  -4 -15   36.10    9.20
  -1  -4  15   38.10   10.50
  -1  -4  15   43.20   10.70
  -1  -3  15   12.00    6.20
  -1  -3  15   10.00    5.80
   1   2 -15   63.99    7.20
  -1  -2  15   48.80    7.70
  -1  -2  15   64.09    8.90
   1   1 -15  669.43   31.10
  -1  -1  15  730.33   33.60
   1   0 -15    0.10    2.00
  -1   0  15    0.20    2.70
   1  -1 -15  620.94   28.80
   1  -2 -15   33.90    5.90
   1  -3 -15    8.50    3.90
   1  -3 -15   13.10    5.30
   1  -4 -15   30.40    8.90
  -2  -4  15    9.70    7.10
  -2  -4  15   -2.90    6.90
  -2  -3  15   -1.20    4.10
  -2  -3  15   -2.30    5.20
   2   2 -15   30.90    5.20
  -2  -2  15   18.90    5.10
  -2  -2  15   26.30    6.10
   2   1 -15   99.59    8.50
  -2  -1  15  132.69   11.80
  -2  -1  15  131.09    8.40
   2   0 -15   -1.20    1.90
  -2   0  15   -3.00    2.70
   2  -1 -15  103.39    8.80
   2  -2 -15   20.60    4.90
   2  -3 -15    2.10    3.70
   2  -3 -15    0.90    3.10
   2  -4 -15    7.70    5.60
  -3  -4  15   33.10    9.40
  -3  -4  15   18.70    9.30
  -3  -3  15   11.50    5.60
  -3  -3  15    4.70    6.20
   3   2 -15    2.60    2.30
  -3  -2  15   -1.20    1.50
  -3  -2  15    2.40    4.10
   3   1 -15  277.27   15.70
  -3  -1  15  273.17   13.90
  -3  -1  15  289.67   17.50
   3   0 -15    2.90    1.80
  -3   0  15   -0.90    3.20
  -3   0  15   -0.20    2.20
  -3   1  15  269.67   16.10
   3  -2 -15    5.10    3.50
   3  -3 -15    9.90    4.20
   3  -3 -15    3.40    4.00
   3  -4 -15   34.00    9.00
  -4  -4  15   16.00    7.40
  -4  -4  15   12.70    8.60
  -4  -3  15   31.90    7.60
  -4  -3  15   17.40    7.40
   4   2 -15   21.70    4.50
  -4  -2  15   24.40    6.50
  -4  -2  15   26.70    5.30
  -4  -1  15    9.00    4.90
  -4  -1  15    5.40    2.20
  -4  -1  15    4.90    3.30
   4   0 -15    0.90    1.30
  -4   0  15   -1.40    2.10
  -4   0  15   -1.90    3.40
  -4   1  15    6.70    3.60
  -4   2  15   27.10    6.10
   4  -3 -15   31.30    7.60
   4  -3 -15   28.00    6.30
   4  -4 -15   13.40    6.40
  -5  -3  15  133.39   14.50
  -5  -3  15  120.89   14.80
   5   2 -15  108.59    9.30
  -5  -2  15  110.19   12.40
  -5  -2  15  122.29    9.80
  -5  -1  15    9.40    4.20
  -5  -1  15   15.50    5.50
  -5  -1  15   19.40    2.60
  -5   0  15   -2.20    3.00
  -5   0  15   -1.30    2.30
  -5   1  15   18.60    5.10
  -5   2  15  107.79   12.20
   5  -3 -15  126.19   15.10
  -5   3  15  143.89   15.10
  -6  -3  15   -1.60    6.30
  -6  -3  15    6.00    2.80
  -6  -2  15  281.27   19.40
  -6  -2  15  244.38   14.90
  -6  -2  15  230.58   14.80
  -6  -1  15   17.10    5.50
  -6  -1  15   13.10    4.60
  -6   0  15   -1.20    3.20
  -6   0  15    1.90    2.70
   6  -1 -15   20.20    4.10
  -6   1  15   13.10    4.60
  -6   2  15  222.28   15.90
   6  -3 -15   -1.30    3.00
  -6   3  15   -1.90    3.90
  -7  -3  15   35.50   10.20
  -7  -3  15   42.20    7.90
  -7  -2  15   52.09    9.10
  -7  -2  15   61.29    8.80
  -7  -2  15   63.99    7.40
  -7  -1  15    6.70    5.00
  -7  -1  15    1.00    2.90
  -7   0  15   -2.60    2.30
  -7   0  15    3.80    3.70
   7  -1 -15   -0.70    2.20
  -7   1  15    2.90    3.50
   7  -2 -15   66.09    9.80
  -7   2  15   50.89    9.10
   7  -3 -15   49.90    9.20
   7  -3 -15   50.49   11.00
  -7   3  15   50.89   10.00
  -8  -3  15   35.00   10.30
  -8  -2  15    0.30    3.50
  -8  -2  15    1.70    5.90
  -8  -1  15  370.86   21.30
  -8  -1  15  380.06   22.60
  -8   0  15    0.40    3.30
  -8   0  15    2.20    3.20
   8  -1 -15  391.36   20.20
  -8   1  15  407.86   22.80
   8  -2 -15    4.60    4.30
  -8   2  15    1.10    3.70
   8  -3 -15   37.30    8.30
   8  -3 -15   39.00    9.70
  -8   3  15   42.50    9.40
  -9  -3  15    0.50    7.80
  -9  -2  15  124.69   15.30
  -9  -2  15  148.19   15.00
  -9  -1  15   19.60    5.80
  -9  -1  15   15.60    6.40
  -9   0  15   -2.90    3.30
  -9   0  15    4.40    4.40
   9  -1 -15   14.00    4.40
  -9   1  15   17.80    5.80
   9  -2 -15  127.49   13.80
  -9   2  15  129.79   15.10
   9  -3 -15    0.70    5.60
   9  -3 -15    5.40    4.70
  -9   3  15    1.50    5.20
 -10  -3  15  -10.50    6.70
 -10  -2  15   41.30    9.90
 -10  -2  15   31.60    7.50
 -10  -1  15  118.89   13.50
 -10  -1  15  133.29   14.40
 -10   0  15    2.70    4.20
 -10   0  15    2.10    3.80
  10  -1 -15  116.89    9.80
 -10   1  15  118.99   14.20
  10  -2 -15   32.10    7.40
 -10   2  15   28.70    7.80
  10  -3 -15   -8.80    4.30
 -10   3  15   -4.80    3.80
 -11  -2  15   81.29   12.80
 -11  -2  15   91.39   12.90
 -11  -1  15   60.69   10.00
 -11  -1  15   42.30    9.30
 -11   0  15    3.50    4.20
 -11   0  15    3.50    4.60
  11  -1 -15   62.79    7.30
 -11   1  15   53.29    9.80
  11  -2 -15   81.29   11.30
 -11   2  15   91.69   13.20
 -12  -2  15   -4.30    6.20
 -12  -2  15   -2.90    4.20
 -12  -1  15   63.39   10.70
 -12  -1  15   54.79   10.30
 -12   0  15   -2.90    3.90
 -12   0  15   -2.10    3.90
 -12   1  15   46.40   10.10
  12  -2 -15   -9.20    4.20
 -12   2  15    4.60    4.80
 -13  -2  15   -0.10    6.60
 -13  -2  15   -4.70    4.90
 -13  -1  15   22.30    7.70
 -13  -1  15    9.90    6.60
 -13   0  15   10.70    5.10
 -13   0  15    4.40    5.10
 -13   1  15    7.30    6.10
 -13   2  15   -4.60    4.20
 -14  -1  15   -2.90    4.30
 -14  -1  15    2.30    5.60
 -14   0  15    5.60    3.80
 -14   0  15    3.20    5.60
 -14   1  15    0.90    4.80
 -15   0  15   -2.00    5.40
 -14   0 -16   18.00    7.20
 -13   1 -16    1.30    4.50
 -13   0 -16   13.40    6.80
 -13  -1 -16   -3.70    3.90
 -12   2 -16    5.00    5.20
  12  -2  16    9.60    7.50
 -12   1 -16    0.00    4.10
 -12   0 -16  168.28   18.00
 -12  -1 -16    2.70    5.00
 -12  -1 -16    0.60    4.10
 -12  -2 -16   -0.50    5.10
 -12  -2 -16    0.30    4.70
 -11   2 -16   13.90    6.30
  11  -2  16   28.30    9.40
 -11   1 -16   36.80    8.80
  11  -1  16   72.09   12.10
 -11   0 -16  303.47   21.00
 -11  -1 -16   51.69    9.50
 -11  -1 -16   48.70    8.70
 -11  -2 -16   29.10    8.60
 -11  -2 -16   27.50    7.70
 -10   2 -16    9.90    5.70
  10  -2  16    3.80    6.70
 -10   1 -16   68.79   10.80
  10  -1  16   78.29   12.30
 -10   0 -16   -1.10    3.30
 -10   0 -16    0.60    2.60
 -10  -1 -16   69.49   10.00
 -10  -1 -16   73.09   10.80
 -10  -2 -16    7.10    5.40
 -10  -2 -16    8.40    5.40
  -9   3 -16   -2.50    4.70
   9  -3  16   -8.30    5.80
  -9   2 -16   63.39   10.50
   9  -2  16   43.30   10.40
  -9   1 -16    2.10    3.70
   9  -1  16    0.10    4.70
  -9   0 -16  352.76   19.10
  -9   0 -16  317.47   20.70
  -9  -1 -16    3.10    3.40
  -9  -1 -16   -1.60    3.60
  -9  -2 -16   49.99   10.30
  -9  -2 -16   57.99    9.70
  -9  -3 -16    0.80    4.30
  -9  -3 -16    0.70    4.80
  -8   3 -16    0.90    4.80
   8  -3  16    8.10    7.90
  -8   2 -16  165.48   13.70
   8  -2  16  125.39   15.90
  -8   1 -16  131.99   14.20
   8  -1  16  158.68   16.20
  -8   0 -16    3.80    4.40
  -8   0 -16    0.90    2.40
  -8  -1 -16  150.98   12.70
  -8  -1 -16  160.68   13.40
  -8  -2 -16  137.49   15.80
  -8  -2 -16  132.69   13.80
  -8  -3 -16   -4.30    3.60
  -8  -3 -16   -1.10    4.40
  -7   3 -16   13.30    5.70
   7  -3  16   14.60    8.50
  -7   2 -16   -4.00    3.20
   7  -2  16    8.80    7.10
  -7   1 -16    3.10    3.40
   7  -1  16   12.50    5.40
  -7   0 -16  146.59   12.00
  -7  -1 -16    7.20    4.50
  -7  -1 -16    8.90    4.20
  -7  -2 -16   -0.50    3.30
  -7  -2 -16    2.40    3.60
  -7  -3 -16   13.00    5.20
  -7  -3 -16    7.30    4.80
  -6   3 -16   -2.10    3.20
   6  -3  16    0.60    6.10
  -6   2 -16   73.69    9.80
   6  -2  16   74.89   12.00
   6  -2  16   91.09    8.00
  -6   1 -16    5.10    3.50
   6  -1  16   10.80    5.20
  -6   0 -16  224.58   15.10
  -6  -1 -16   11.20    4.70
  -6  -1 -16   12.40    4.20
  -6  -2 -16   78.29   11.10
  -6  -2 -16   76.79   10.00
  -6  -3 -16    1.30    3.40
  -6  -3 -16    4.50    4.50
  -5   3 -16  238.68   15.60
   5  -3  16  216.08   20.60
   5  -3  16  232.98   17.20
  -5   2 -16   15.00    4.60
   5  -2  16   14.10    6.60
   5  -2  16   13.40    4.30
  -5   1 -16   48.00    7.50
   5  -1  16   40.90    7.90
  -5   0 -16   59.79    8.10
  -5  -1 -16   43.60    7.60
  -5  -2 -16    9.80    5.20
  -5  -2 -16    8.50    4.00
  -5  -3 -16  204.58   14.70
  -5  -3 -16  214.38   18.90
  -4   3 -16   13.10    5.00
   4  -3  16    9.70    6.00
   4  -3  16   23.20    8.50
  -4   2 -16    4.50    3.00
   4  -2  16    3.50    4.70
   4  -2  16   -1.20    3.40
  -4   1 -16    4.10    2.80
   4  -1  16    6.30    2.90
   4  -1  16   -0.30    3.70
  -4   0 -16   60.99    8.50
  -4  -1 -16    3.10    2.90
  -4  -2 -16   -0.80    3.10
  -4  -2 -16    6.20    3.80
  -4  -3 -16   15.00    6.70
  -4  -3 -16    9.90    4.80
   3  -4  16   20.70    9.30
   3  -4  16    9.10    7.30
  -3   3 -16    3.60    3.40
   3  -3  16    7.00    6.20
   3  -3  16    6.10    5.50
  -3   2 -16   73.99    8.90
   3  -2  16   48.20    7.40
   3  -2  16   55.89    9.30
  -3   1 -16  207.38   13.60
   3  -1  16  219.98   14.60
   3  -1  16  187.88   12.70
  -3   0 -16 4114.89  157.48
  -3  -1 -16  219.68   14.80
  -3  -2 -16   55.59    8.30
  -3  -2 -16   57.89    9.30
  -3  -3 -16    7.50    4.90
  -3  -3 -16    0.20    3.50
  -3  -4 -16   15.40    7.50
   2  -4  16   17.60    8.80
   2  -4  16    9.00    7.60
  -2   3 -16   -0.40    2.90
   2  -3  16   -6.50    4.50
   2  -3  16    3.30    5.40
  -2   2 -16   12.40    3.90
   2  -2  16   18.00    5.80
   2  -2  16   19.00    5.70
  -2   1 -16   48.40    7.30
   2  -1  16   43.70    6.70
   2  -1  16   50.79    6.90
  -2   0 -16   42.20    6.90
  -2  -1 -16   48.60    7.20
  -2  -2 -16   13.70    4.90
  -2  -2 -16   19.50    5.10
  -2  -3 -16    6.90    4.50
  -2  -3 -16   12.00    4.90
  -2  -4 -16    4.40    5.30
   1  -4  16   42.10   11.10
   1  -4  16   43.90   10.20
  -1   3 -16   21.40    4.60
   1  -3  16   21.70    7.60
   1  -3  16   18.50    6.80
  -1   2 -16  131.19   10.20
   1  -2  16  183.68   12.90
   1  -2  16  169.18   13.50
  -1   1 -16  212.58   14.00
   1  -1  16  228.38   14.00
   1  -1  16  238.98   14.70
  -1   0 -16 1378.76   57.89
  -1  -1 -16  245.38   15.30
  -1  -2 -16  173.88   12.60
  -1  -3 -16   20.60    5.60
  -1  -3 -16   14.50    5.50
  -1  -4 -16   50.69   11.00
   0  -4  16    6.40    7.30
   0  -4  16   10.10    7.90
   0  -3  16   -1.20    4.90
   0  -3  16   -0.40    5.20
   0   2 -16   21.00    4.80
   0  -2  16   20.20    5.90
   0  -2  16   20.30    5.60
   0   1 -16  355.86   19.70
   0  -1  16  374.46   19.20
   0  -1  16  381.06   20.60
   0   0 -16  617.64   29.10
   0  -1 -16  304.87   17.40
   0  -2 -16   16.60    4.60
   0  -3 -16    2.60    3.50
   0  -3 -16   -0.90    3.70
   0  -4 -16   11.90    6.40
  -1  -4  16   -4.00    6.50
  -1  -4  16    2.60    6.80
  -1  -3  16   -3.30    4.00
  -1  -3  16   -2.20    4.70
   1   2 -16  278.67   15.90
  -1  -2  16  303.67   18.80
  -1  -2  16  298.17   17.80
   1   1 -16   27.70    5.20
  -1  -1  16   32.20    6.00
   1   0 -16 1236.68   51.39
  -1   0  16 1223.08   54.49
   1  -1 -16   33.30    6.00
   1  -2 -16  252.07   15.40
   1  -3 -16   -1.20    3.50
   1  -3 -16   -0.10    2.70
   1  -4 -16    1.70    4.90
  -2  -4  16   -2.20    5.70
  -2  -4  16   -6.90    5.90
  -2  -3  16   77.99   11.30
  -2  -3  16   62.49   10.10
   2   2 -16   38.20    5.90
  -2  -2  16   27.80    5.90
  -2  -2  16   31.30    7.20
   2   1 -16  133.59   10.40
  -2  -1  16  154.58    9.60
  -2  -1  16  163.08   12.80
   2   0 -16    5.50    3.40
  -2   0  16    5.90    3.90
   2  -1 -16  151.88   11.10
   2  -2 -16   30.90    6.00
   2  -3 -16   85.59   12.70
   2  -3 -16   87.19   10.30
   2  -4 -16    3.00    4.90
  -3  -4  16    4.30    6.10
  -3  -4  16   -0.40    6.90
  -3  -3  16   34.20    8.10
  -3  -3  16   34.50    8.90
   3   2 -16  162.48   10.80
  -3  -2  16  125.59   10.60
  -3  -2  16  165.38   14.30
   3   1 -16   62.09    7.90
  -3  -1  16   84.39    6.40
  -3  -1  16   76.49    9.00
   3   0 -16 2225.38   95.19
   3   0 -16 2384.96   91.59
  -3   0  16 2343.17   98.09
  -3   0  16 2336.47   91.49
  -3   1  16   86.09   10.10
   3  -2 -16  164.28   12.20
   3  -3 -16   35.10    6.70
   3  -3 -16   23.30    6.80
   3  -4 -16   17.30    7.60
  -4  -4  16    9.30    6.50
  -4  -4  16    9.10    8.70
  -4  -3  16   23.80    6.90
  -4  -3  16   13.30    6.80
   4   2 -16   52.09    6.80
  -4  -2  16   43.10    6.70
  -4  -2  16   36.80    7.70
   4   1 -16   60.79    8.00
  -4  -1  16   54.09    4.80
  -4  -1  16   42.70    6.80
  -4  -1  16   39.30    7.00
   4   0 -16    7.10    1.90
  -4   0  16    5.60    4.50
  -4   0  16    5.80    3.30
  -4   1  16   61.69    8.60
  -4   2  16   44.10    8.00
   4  -3 -16   17.70    5.60
   4  -3 -16   11.80    5.30
   4  -4 -16   13.20    6.50
  -5  -3  16   63.79    9.90
  -5  -3  16   63.69   11.00
   5   2 -16    7.90    3.60
  -5  -2  16    6.40    5.90
  -5  -2  16   13.10    4.10
  -5  -1  16    3.40    1.90
  -5  -1  16    0.20    2.50
  -5  -1  16   -0.30    4.00
  -5   0  16  706.33   32.70
  -5   0  16  691.53   34.60
  -5   1  16    4.00    3.40
  -5   2  16    5.90    4.40
   5  -3 -16   79.39   11.20
   5  -3 -16   71.09   11.40
  -5   3  16   91.89   12.50
  -6  -3  16    7.30    7.20
  -6  -3  16   11.80    5.10
   6   2 -16  175.98   12.90
  -6  -2  16  209.78   17.30
  -6  -2  16  192.08   12.40
  -6  -1  16  109.59   11.60
  -6  -1  16   94.89   10.60
  -6   0  16  287.07   18.40
  -6   0  16  286.87   17.50
   6  -1 -16  102.39    8.40
  -6   1  16  101.69   11.40
  -6   2  16  150.78   12.90
   6  -3 -16   15.90    5.90
  -6   3  16   12.00    5.80
  -7  -3  16   13.40    4.90
  -7  -3  16    1.70    6.10
  -7  -2  16   43.30    6.00
  -7  -2  16   33.60    8.00
  -7  -2  16   52.89    8.20
  -7  -1  16   52.59    8.30
  -7  -1  16   51.09    9.00
  -7   0  16    0.10    3.60
  -7   0  16    4.10    3.30
   7  -1 -16   46.90    6.00
  -7   1  16   38.20    7.30
   7  -2 -16   52.79    9.00
  -7   2  16   41.00    8.50
   7  -3 -16    7.00    4.70
   7  -3 -16    6.50    5.40
  -7   3  16    3.20    4.60
  -8  -3  16   -8.80    6.30
  -8  -2  16    1.50    5.30
  -8  -2  16    1.60    4.00
  -8  -2  16    4.00    2.60
  -8  -1  16    3.80    5.20
  -8  -1  16    1.80    3.30
  -8   0  16   -2.60    3.00
  -8   0  16    2.90    4.10
   8  -1 -16    0.00    2.70
  -8   1  16   -0.70    3.10
   8  -2 -16    1.50    4.00
  -8   2  16   -0.10    4.10
   8  -3 -16    3.60    4.20
   8  -3 -16   -1.90    4.40
  -8   3  16    3.70    5.30
  -9  -3  16   36.90   11.00
  -9  -2  16  156.08   15.50
  -9  -2  16  128.19   15.80
  -9  -1  16   13.30    5.70
  -9  -1  16    7.90    6.10
  -9   0  16  131.29   13.50
  -9   0  16  132.89   14.10
   9  -1 -16    4.90    4.00
  -9   1  16   16.60    5.90
   9  -2 -16  125.89   13.80
  -9   2  16  124.09   15.20
   9  -3 -16   49.40    9.50
   9  -3 -16   33.20    9.80
  -9   3  16   51.49   10.90
 -10  -3  16  -15.40    6.70
 -10  -2  16   12.30    7.30
 -10  -2  16   21.30    7.10
 -10  -1  16    4.40    4.80
 -10  -1  16    8.80    6.20
 -10   0  16   92.19   11.70
 -10   0  16   84.79   11.70
  10  -1 -16    8.50    4.10
 -10   1  16    1.50    3.80
  10  -2 -16   11.00    5.80
 -10   2  16   11.80    5.70
  10  -3 -16    1.40    6.00
 -10   3  16    5.20    6.20
 -11  -2  16    7.00    5.60
 -11  -2  16   12.40    8.20
 -11  -1  16  221.18   19.40
 -11  -1  16  240.98   17.70
 -11   0  16   88.19   12.20
 -11   0  16   95.29   13.10
  11  -1 -16  254.37   15.10
 -11   1  16  223.18   17.70
  11  -2 -16    9.10    6.00
 -11   2  16   10.10    5.80
 -12  -2  16   -9.10    5.90
 -12  -2  16    1.80    4.90
 -12  -1  16   30.90    7.90
 -12  -1  16   34.70    8.90
 -12   0  16   80.89   11.50
 -12   0  16   55.79   10.50
 -12   1  16   26.10    7.60
 -12   2  16   -1.70    3.90
 -13  -2  16   30.90    9.90
 -13  -2  16   37.50    9.80
 -13  -1  16   18.00    7.40
 -13  -1  16   27.20    8.10
 -13   0  16   17.50    6.20
 -13   0  16   13.70    6.40
 -13   1  16   23.70    7.90
 -13   2  16   35.40    9.50
 -14  -1  16   -3.20    4.70
 -14  -1  16    3.00    6.00
 -14   0  16   11.60    6.10
 -14   0  16   19.60    6.80
 -14   1  16    0.60    5.30
 -15   0  16   -1.20    4.90
 -14   0 -17    0.90    4.80
 -13   1 -17   -2.00    4.10
 -13   0 -17    1.10    4.50
 -13  -1 -17    6.70    6.00
 -12   2 -17    9.70    6.40
  12  -2  17   17.40    7.80
 -12   1 -17   27.80    8.10
 -12   0 -17    5.20    4.50
 -12  -1 -17   41.30    9.40
 -12  -1 -17   38.30    8.20
 -12  -2 -17   14.30    7.10
 -12  -2 -17   10.90    6.40
 -11   2 -17    6.30    5.90
  11  -2  17   16.60    8.20
 -11   1 -17    8.40    5.20
  11  -1  17   20.00    7.00
 -11   0 -17   -0.60    3.90
 -11  -1 -17   17.40    6.90
 -11  -1 -17   14.00    5.70
 -11  -2 -17    8.40    5.30
 -11  -2 -17   13.00    6.80
 -10   2 -17    1.60    4.50
  10  -2  17    9.30    6.60
 -10   1 -17    1.20    4.10
  10  -1  17    1.60    5.20
 -10   0 -17   -2.10    2.50
 -10   0 -17    1.50    3.90
 -10  -1 -17   -0.70    3.30
 -10  -1 -17   -0.60    3.30
 -10  -2 -17    0.70    4.50
 -10  -2 -17    0.40    4.40
  -9   3 -17    9.70    6.30
   9  -3  17    7.20    8.50
  -9   2 -17   -5.60    2.80
   9  -2  17   -4.90    5.40
  -9   1 -17   -2.40    2.80
   9  -1  17    4.30    5.50
  -9   0 -17   -0.20    2.80
  -9   0 -17    5.30    4.10
  -9  -1 -17    3.90    4.30
  -9  -1 -17   -0.10    2.80
  -9  -2 -17    0.40    3.90
  -9  -2 -17    5.50    4.40
  -9  -3 -17    7.00    5.40
  -9  -3 -17    5.70    6.20
  -8   3 -17   14.60    6.20
   8  -3  17    6.50    7.70
  -8   2 -17   14.00    5.60
   8  -2  17   15.40    7.90
  -8   1 -17   22.00    6.10
   8  -1  17   22.50    6.90
  -8   0 -17   -2.60    2.10
  -8   0 -17   -2.30    2.60
  -8  -1 -17   21.50    5.70
  -8  -1 -17   17.60    5.60
  -8  -2 -17   16.00    6.20
  -8  -2 -17   18.10    6.00
  -8  -3 -17    4.60    5.70
  -8  -3 -17   12.50    5.60
  -7   3 -17   15.90    6.30
   7  -3  17   22.70    8.70
  -7   2 -17   26.90    6.80
   7  -2  17   25.20    8.90
  -7   1 -17   10.20    4.60
   7  -1  17   10.30    6.20
  -7   0 -17    0.00    2.80
  -7  -1 -17    6.20    3.80
  -7  -1 -17    6.80    4.10
  -7  -2 -17   34.30    7.60
  -7  -2 -17   21.70    7.10
  -7  -3 -17   18.10    6.00
  -7  -3 -17    5.10    4.60
  -6   3 -17   -0.30    2.80
   6  -3  17    7.60    6.70
  -6   2 -17  467.45   25.80
   6  -2  17  504.45   24.10
   6  -2  17  481.35   29.40
  -6   1 -17  501.05   25.90
   6  -1  17  461.15   26.80
  -6   0 -17    0.40    3.00
  -6  -1 -17  520.75   27.40
  -6  -1 -17  505.75   27.60
  -6  -2 -17  444.56   25.00
  -6  -2 -17  460.45   28.00
  -6  -3 -17   -0.10    4.10
  -6  -3 -17    2.30    3.60
  -5   3 -17   57.79    9.20
   5  -3  17   32.10    9.30
   5  -3  17   51.19    8.30
  -5   2 -17   94.19   10.70
   5  -2  17   82.09   11.90
   5  -2  17  102.99    9.80
  -5   1 -17    9.70    4.00
   5  -1  17    3.90    4.80
  -5   0 -17   -1.60    2.00
  -5  -1 -17    1.10    3.20
  -5  -2 -17   62.99    9.60
  -5  -2 -17   83.59   10.30
  -5  -3 -17   31.70    7.00
  -5  -3 -17   31.70    7.90
  -4   3 -17   39.90    7.30
   4  -3  17   26.00    7.20
   4  -3  17   38.20    9.80
  -4   2 -17    2.10    3.00
   4  -2  17    5.40    5.80
   4  -2  17    1.90    3.90
  -4   1 -17  595.74   29.20
   4  -1  17  621.14   31.10
   4  -1  17  584.64   28.40
  -4   0 -17    0.00    2.70
  -4  -1 -17  637.94   31.70
  -4  -2 -17   -1.30    2.60
  -4  -2 -17    2.10    3.30
  -4  -3 -17   41.30    9.50
  -4  -3 -17   42.80    7.50
  -3   3 -17   -1.40    3.20
   3  -3  17   -2.60    5.80
   3  -3  17   -0.30    4.90
  -3   2 -17  118.39   10.10
   3  -2  17  130.69   11.70
   3  -2  17  115.19   12.80
  -3   1 -17   80.69    9.50
   3  -1  17   75.59    8.80
   3  -1  17   76.89    8.30
  -3   0 -17    1.10    2.60
  -3  -1 -17   99.59   11.10
  -3  -2 -17  135.39   11.30
  -3  -2 -17   88.29   11.10
  -3  -3 -17    0.10    3.90
  -3  -3 -17   -0.60    3.50
   2  -4  17   21.90    8.60
   2  -4  17    9.40    8.00
  -2   3 -17    0.10    2.90
   2  -3  17    2.80    6.00
   2  -3  17   -8.20    4.40
  -2   2 -17  176.28   12.40
   2  -2  17  184.48   15.10
   2  -2  17  203.88   14.40
  -2   1 -17    3.90    2.80
   2  -1  17   -1.20    2.90
   2  -1  17    0.80    3.50
  -2   0 -17   -0.20    2.30
  -2  -1 -17    2.10    3.10
  -2  -2 -17  170.98   13.00
  -2  -2 -17  182.58   14.50
  -2  -3 -17   -5.30    2.70
  -2  -3 -17   -1.90    3.80
  -2  -4 -17   23.30    9.20
   1  -4  17   25.20    8.90
   1  -4  17   48.10   12.00
  -1   3 -17  100.99    8.50
   1  -3  17  106.59   12.40
   1  -3  17   99.59   13.70
   1  -2  17   28.80    6.70
   1  -2  17   41.20    7.30
  -1   1 -17  410.56   22.50
   1  -1  17  492.75   24.10
   1  -1  17  444.36   22.90
  -1   0 -17    4.40    2.70
  -1  -1 -17  436.36   23.30
  -1  -2 -17   38.30    7.00
  -1  -3 -17  108.19   11.50
  -1  -4 -17   27.10    9.00
   0  -4  17    0.70    6.20
   0  -4  17   -7.10    6.10
   0  -3  17   50.49   10.00
   0  -3  17   50.09    9.50
   0   2 -17  214.78   14.30
   0  -2  17  279.87   17.10
   0  -2  17  236.98   16.00
   0   1 -17  175.78   12.50
   0  -1  17  184.28   12.30
   0  -1  17  212.58   14.10
   0   0 -17    0.90    2.40
   0  -1 -17  169.18   12.50
   0  -2 -17  214.18   14.30
   0  -3 -17   45.00    7.50
   0  -3 -17   44.00    9.40
   0  -4 -17    1.90    4.90
  -1  -4  17   -5.40    5.90
  -1  -4  17   -7.20    5.90
  -1  -3  17   28.40    7.90
  -1  -3  17   31.90    8.00
   1   2 -17  396.96   20.40
  -1  -2  17  409.66   22.80
  -1  -2  17  384.66   21.80
   1   1 -17   57.49    7.90
  -1  -1  17   51.79    6.10
  -1  -1  17   63.99    8.10
   1   0 -17    3.60    2.80
  -1   0  17    9.50    4.00
   1  -1 -17   54.59    7.70
   1  -2 -17  351.96   19.70
   1  -3 -17   25.30    7.00
   1  -3 -17   26.70    6.10
   1  -4 -17    5.10    5.10
  -2  -4  17  -10.40    6.30
  -2  -4  17   -1.90    5.60
  -2  -3  17   11.30    6.50
  -2  -3  17    1.30    4.60
   2   2 -17   35.10    5.90
  -2  -2  17   25.60    5.50
  -2  -2  17   33.10    7.10
   2   1 -17   33.50    5.90
  -2  -1  17   19.10    5.50
  -2  -1  17   27.40    4.40
   2   0 -17   -0.10    2.50
  -2   0  17   -1.20    3.10
   2  -1 -17   26.40    5.60
   2  -2 -17   25.70    5.50
   2  -3 -17    4.80    4.00
   2  -3 -17    1.80    3.80
   2  -4 -17    0.10    4.60
  -3  -4  17  -10.40    6.00
  -3  -4  17   -1.00    5.70
  -3  -3  17    2.30    6.00
  -3  -3  17    2.80    4.60
   3   2 -17   -0.50    2.10
  -3  -2  17    2.90    3.40
  -3  -2  17   -0.30    4.60
   3   1 -17  469.15   24.90
  -3  -1  17  523.05   23.30
  -3  -1  17  529.05   26.90
   3   0 -17   -2.60    2.40
  -3   0  17    4.40    3.60
   3  -1 -17  479.65   24.70
   3  -2 -17    1.00    3.00
   3  -3 -17    4.40    4.10
   3  -3 -17    4.70    4.50
   3  -4 -17    0.30    4.50
  -4  -3  17  112.59   13.00
  -4  -3  17   82.69   12.20
   4   2 -17    3.50    3.00
  -4  -2  17    1.40    5.10
  -4  -2  17   -2.20    2.90
   4   1 -17  118.79   11.80
  -4  -1  17   96.99    6.40
  -4  -1  17   93.29   10.60
   4   0 -17   -0.10    1.70
  -4   0  17    0.20    3.10
  -4   0  17   -4.70    1.50
  -4   1  17   91.19   10.70
  -4   2  17   -1.20    2.60
   4  -3 -17  110.89   14.50
   4  -3 -17  105.19   12.20
  -5  -3  17   -0.10    2.30
  -5  -3  17    5.30    7.10
   5   2 -17   -1.50    2.40
  -5  -2  17   -0.10    5.40
  -5  -2  17    0.30    2.80
  -5  -1  17   24.30    6.30
  -5  -1  17   28.30    6.00
  -5  -1  17   30.20    2.80
  -5   0  17   -0.60    3.30
  -5   0  17    0.40    2.90
  -5   1  17   27.80    6.20
  -5   2  17    2.40    3.90
   5  -3 -17    9.10    4.90
   5  -3 -17    3.20    4.20
  -6  -3  17    6.50    6.90
  -6  -3  17    7.40    4.90
   6   2 -17  199.08   13.70
  -6  -2  17  189.08   12.50
  -6  -2  17  211.28   17.90
  -6  -1  17  114.49   12.10
  -6  -1  17  120.29   12.50
  -6   0  17    2.40    3.50
  -6   0  17    4.30    4.20
  -6   1  17  112.89   12.50
  -6   2  17  199.68   15.40
   6  -3 -17    2.40    3.80
  -6   3  17    4.10    4.10
  -7  -3  17   93.19   11.60
  -7  -3  17   95.09   14.90
  -7  -2  17   44.70    6.20
  -7  -2  17   38.90    9.00
  -7  -2  17   44.80    7.90
  -7  -1  17  170.68   16.10
  -7  -1  17  162.48   13.10
  -7   0  17    1.70    4.00
  -7   0  17    0.00    2.80
   7  -1 -17  151.88   10.80
  -7   1  17  193.88   14.20
   7  -2 -17   43.40    8.30
  -7   2  17   37.40    8.10
   7  -3 -17   85.29   12.90
   7  -3 -17   96.79   14.80
  -7   3  17   84.29   12.80
  -8  -3  17    1.80    7.50
  -8  -2  17    5.60    6.70
  -8  -2  17    5.40    4.60
  -8  -1  17  263.17   17.40
  -8  -1  17  237.98   18.40
  -8   0  17   -0.30    3.40
  -8   0  17   -0.60    2.80
   8  -1 -17  220.58   13.30
  -8   1  17  245.38   17.00
   8  -2 -17    3.50    4.80
  -8   2  17    2.70    3.90
   8  -3 -17   -1.10    4.00
   8  -3 -17    5.70    5.90
  -8   3  17   -1.30    3.90
  -9  -3  17   73.49   13.50
  -9  -2  17  230.18   20.50
  -9  -2  17  238.98   17.40
  -9  -1  17   74.29   10.70
  -9  -1  17   78.39   11.20
  -9   0  17   -0.40    3.20
  -9   0  17   -2.10    3.80
   9  -1 -17   77.19    7.60
  -9   1  17   63.89   10.00
   9  -2 -17  218.88   17.10
  -9   2  17  219.78   17.70
   9  -3 -17   70.19   13.10
   9  -3 -17   89.69   13.40
  -9   3  17  106.29   14.90
 -10  -3  17   16.00    9.70
 -10  -2  17  175.78   17.70
 -10  -2  17  196.58   19.90
 -10  -1  17    1.80    4.50
 -10  -1  17   11.80    6.70
 -10   0  17    3.50    4.60
 -10   0  17    6.90    4.90
  10  -1 -17   -2.50    3.50
 -10   1  17    8.10    5.50
  10  -2 -17  154.68   13.90
 -10   2  17  137.69   16.50
  10  -3 -17   16.60    8.10
 -10   3  17   23.00    8.70
 -11  -2  17  148.19   18.10
 -11  -2  17  148.19   16.70
 -11  -1  17    4.30    5.10
 -11  -1  17    5.90    6.00
 -11   0  17   -1.80    3.40
 -11   0  17    1.70    4.20
 -11   1  17    5.30    4.50
  11  -2 -17  122.79   13.30
 -11   2  17  126.39   15.90
 -12  -2  17   13.00    6.70
 -12  -2  17   -1.10    7.40
 -12  -1  17   41.20    9.40
 -12  -1  17   45.70    9.60
 -12   0  17   -3.00    3.40
 -12   0  17    0.30    4.20
 -12   1  17   24.20    7.20
 -12   2  17    2.80    5.30
 -13  -2  17   -2.00    5.00
 -13  -2  17   10.70    7.90
 -13  -1  17   -3.40    4.20
 -13  -1  17    2.70    6.20
 -13   0  17    7.60    5.20
 -13   0  17    0.20    5.00
 -13   1  17    6.70    6.30
 -13   2  17    4.70    5.20
 -14  -1  17    3.80    5.30
 -14  -1  17    5.00    6.20
 -14   0  17   -0.20    5.00
 -14   1  17   -2.60    3.90
 -13   1 -18   63.19   11.80
 -13   0 -18   26.40    8.40
 -13  -1 -18   55.49   11.10
 -12   1 -18   44.70    9.60
 -12   0 -18   19.90    7.00
 -12  -1 -18   29.80    7.70
 -12  -1 -18   43.80    9.60
 -11   2 -18   14.00    6.80
  11  -2  18   31.40    9.90
 -11   1 -18   11.70    6.00
  11  -1  18    2.30    4.00
 -11   0 -18   -3.70    3.10
 -11  -1 -18    5.40    4.40
 -11  -1 -18    7.40    5.50
 -11  -2 -18   20.80    6.80
 -11  -2 -18   16.70    7.30
 -10   2 -18   -1.80    4.50
  10  -2  18    3.70    5.90
 -10   1 -18    2.50    3.70
  10  -1  18   17.50    6.80
 -10   0 -18    5.50    3.40
 -10   0 -18    1.30    3.80
 -10  -1 -18   16.30    6.40
 -10  -1 -18   13.50    5.50
 -10  -2 -18   -0.80    4.00
 -10  -2 -18   -1.10    3.80
  -9   3 -18    3.30    5.50
   9  -3  18    2.10    8.10
  -9   2 -18   87.39   12.50
   9  -2  18   80.19   13.40
  -9   1 -18   83.89   12.10
   9  -1  18   77.79   12.40
  -9   0 -18  156.08   16.30
  -9   0 -18  171.48   12.40
  -9  -1 -18   63.19   10.10
  -9  -1 -18   73.79   10.60
  -9  -2 -18   74.29   12.20
  -9  -2 -18   70.19   10.90
  -9  -3 -18    2.30    5.80
  -9  -3 -18    2.80    5.40
  -8   3 -18   41.90    9.10
   8  -3  18   36.30   11.30
  -8   2 -18    8.70    5.00
   8  -2  18   14.70    7.70
  -8   1 -18   19.50    6.00
   8  -1  18   15.20    6.30
  -8   0 -18   17.20    4.60
  -8   0 -18   22.60    6.20
  -8  -1 -18   21.90    6.00
  -8  -1 -18   17.30    5.60
  -8  -2 -18   11.20    5.20
  -8  -2 -18   13.50    6.00
  -8  -3 -18   43.70    8.60
  -8  -3 -18   38.40   10.40
  -7   3 -18   -0.70    4.20
   7  -3  18   -2.30    7.00
  -7   2 -18   42.40    7.90
   7  -2  18   54.39   10.20
  -7   1 -18    7.80    4.40
   7  -1  18    8.10    5.60
  -7   0 -18    2.50    3.50
  -7  -1 -18   12.00    5.00
  -7  -1 -18    8.10    4.20
  -7  -2 -18   56.09   10.30
  -7  -2 -18   41.10    8.30
  -7  -3 -18    3.60    4.30
  -7  -3 -18    7.40    4.90
  -6   3 -18   -3.20    3.40
   6  -3  18   -2.70    5.80
  -6   2 -18   66.19   10.10
   6  -2  18   74.49    7.90
   6  -2  18   60.89   11.20
  -6   1 -18  110.09   12.20
   6  -1  18  116.09   13.30
  -6   0 -18  218.38   15.70
  -6  -1 -18  111.89   12.70
  -6  -1 -18  122.29   13.30
  -6  -2 -18   72.59   10.30
  -6  -2 -18   57.09   10.40
  -6  -3 -18    2.20    4.40
  -6  -3 -18   -1.50    3.70
  -5   3 -18   -0.10    3.60
   5  -3  18    2.80    5.10
   5  -3  18   -1.60    5.60
  -5   2 -18    4.90    3.40
   5  -2  18    9.40    4.20
   5  -2  18    6.60    5.90
  -5   1 -18  171.18   13.10
   5  -1  18  167.88   14.10
  -5   0 -18  162.18   12.90
  -5  -1 -18  156.88   12.90
  -5  -2 -18    4.90    4.20
  -5  -2 -18    5.10    3.60
  -5  -3 -18    2.00    3.90
  -5  -3 -18    3.50    4.50
  -4   3 -18   35.70    7.00
   4  -3  18   29.60    8.50
   4  -3  18   36.00    7.90
  -4   2 -18    4.80    3.60
   4  -2  18   15.40    4.70
   4  -2  18    7.70    6.10
  -4   1 -18   10.50    4.10
   4  -1  18   13.50    5.50
  -4   0 -18   -3.00    2.00
  -4  -1 -18    9.20    4.50
  -4  -2 -18   10.90    4.50
  -4  -2 -18    1.80    3.00
  -4  -3 -18   40.30   10.00
  -4  -3 -18   35.30    7.30
  -3   3 -18   18.90    5.30
   3  -3  18   14.00    7.60
   3  -3  18   17.70    7.00
  -3   2 -18    0.40    3.00
   3  -2  18   -0.80    3.80
   3  -2  18   -3.30    4.50
  -3   1 -18   11.40    4.30
   3  -1  18    4.50    4.50
   3  -1  18   14.40    4.30
  -3   0 -18    1.70    2.60
  -3  -1 -18    5.20    3.60
  -3  -2 -18    0.70    3.30
  -3  -2 -18    1.80    3.20
  -3  -3 -18   14.50    5.20
  -3  -3 -18    8.50    4.90
  -2   3 -18    1.90    3.30
   2  -3  18    3.30    5.80
   2  -3  18   -6.20    4.50
  -2   2 -18  160.78   11.90
   2  -2  18  142.59   12.40
   2  -2  18  150.88   13.60
  -2   1 -18  127.19   10.90
   2  -1  18  126.79   10.80
   2  -1  18  144.79   11.10
  -2   0 -18  581.84   29.00
  -2  -1 -18  136.39   11.70
  -2  -2 -18  147.89   12.20
  -2  -3 -18    1.30    4.60
  -2  -3 -18   -1.60    3.30
   1  -4  18    3.60    6.80
   1  -4  18   -5.50    5.90
  -1   3 -18   -0.60    2.90
   1  -3  18   -3.70    5.40
   1  -3  18    0.20    5.10
  -1   2 -18   17.90    4.60
   1  -2  18   18.70    6.10
   1  -2  18   16.30    5.70
  -1   1 -18   26.30    5.80
   1  -1  18   24.50    5.20
   1  -1  18   18.10    5.00
  -1   0 -18  491.95   26.00
  -1  -1 -18   19.20    5.20
  -1  -2 -18   21.60    5.70
  -1  -3 -18    0.80    3.90
  -1  -3 -18    0.60    3.50
  -1  -4 -18    0.30    4.90
   0  -4  18   -0.40    6.10
   0  -4  18   -3.90    6.50
   0  -3  18   68.39   10.50
   0  -3  18   59.19   10.30
   0  -2  18   25.60    6.40
   0  -2  18   22.80    6.40
   0   1 -18   87.59   10.30
   0  -1  18   60.49    8.20
   0  -1  18   81.69    8.10
   0   0 -18  437.56   23.30
   0  -1 -18   84.19    9.90
   0  -2 -18   24.40    5.50
   0  -3 -18   59.89   11.40
   0  -3 -18   82.99   10.40
   0  -4 -18   -2.40    4.40
  -1  -4  18   30.50    9.50
  -1  -4  18   35.20   10.50
  -1  -3  18  113.09   13.40
  -1  -3  18   79.49   11.60
   1   2 -18    2.90    2.60
  -1  -2  18    4.60    4.80
  -1  -2  18    6.20    4.40
   1   1 -18  402.46   20.50
  -1  -1  18  325.57   18.20
  -1  -1  18  396.26   21.50
   1   0 -18  437.66   23.60
  -1   0  18  454.65   24.40
   1  -1 -18  349.87   19.60
   1  -2 -18    5.50    3.70
   1  -3 -18   86.99   12.50
   1  -3 -18   88.89   10.50
   1  -4 -18   29.10    9.20
  -2  -4  18   19.50    8.90
  -2  -4  18   24.50    9.50
  -2  -3  18   13.30    7.20
  -2  -3  18   21.40    6.80
   2   2 -18   26.70    5.50
  -2  -2  18   23.40    6.70
  -2  -2  18   27.90    5.60
   2   1 -18  154.48   11.60
  -2  -1  18  135.09   12.40
  -2  -1  18  146.89    9.50
   2   0 -18 1015.30   44.90
  -2   0  18 1034.00   47.50
   2  -1 -18  147.29   11.50
   2  -2 -18   44.10    7.60
   2  -3 -18   15.80    6.00
   2  -3 -18   17.00    5.30
   2  -4 -18   31.40    9.20
  -3  -3  18   53.69    9.60
  -3  -3  18   47.70    9.90
   3   2 -18   26.10    5.40
  -3  -2  18   15.40    4.60
  -3  -2  18   19.30    6.90
   3   1 -18   24.00    5.50
  -3  -1  18   21.30    3.70
  -3  -1  18   18.30    5.70
   3   0 -18  295.87   17.90
  -3   0  18  308.47   19.10
   3  -1 -18   25.00    5.80
   3  -2 -18   18.60    5.30
   3  -3 -18   49.80    8.30
   3  -3 -18   52.79   10.30
  -4  -3  18    9.70    5.30
  -4  -3  18    9.00    6.90
   4   2 -18   77.79    9.10
  -4  -2  18   67.89   10.30
  -4  -2  18   66.19    7.90
   4   1 -18   73.79    9.30
  -4  -1  18   88.99    5.90
  -4  -1  18   85.29   10.20
   4   0 -18   19.60    2.80
  -4   0  18   30.90    6.70
  -4   0  18   22.40    5.70
  -4   1  18   79.89   10.10
   4  -2 -18   44.70    7.80
   4  -3 -18    6.00    5.10
   4  -3 -18    6.70    5.10
  -5  -3  18   37.10    9.90
  -5  -3  18   34.30    7.70
   5   2 -18   11.60    4.40
  -5  -2  18   14.70    4.20
  -5  -2  18   13.50    6.80
  -5  -1  18   21.20    5.50
  -5  -1  18   13.10    5.40
  -5   0  18    2.80    3.10
  -5   0  18   -0.40    3.90
  -5   1  18   15.10    5.00
  -5   2  18   13.20    5.10
   5  -3 -18   44.60    8.70
   5  -3 -18   55.39   10.70
  -6  -3  18   10.00    7.50
  -6  -3  18    7.20    4.90
   6   2 -18    2.10    2.60
  -6  -2  18   14.10    4.20
  -6  -2  18    9.80    6.60
  -6  -1  18  224.48   17.30
  -6  -1  18  251.47   16.20
  -6   0  18  169.28   12.90
  -6   0  18  158.98   13.70
  -6   1  18  219.28   15.90
  -6   2  18   14.70    5.60
   6  -3 -18    8.50    5.50
  -6   3  18    5.40    5.10
  -7  -3  18   91.29   13.50
  -7  -2  18    9.60    3.70
  -7  -2  18    8.80    4.40
  -7  -2  18    4.80    6.80
  -7  -1  18    2.40    3.40
  -7  -1  18    8.10    5.20
  -7   0  18   18.90    5.80
  -7   0  18   12.20    4.70
   7  -1 -18   -0.20    2.60
  -7   1  18   -0.80    3.50
   7  -2 -18   10.30    4.80
  -7   2  18    2.90    4.60
   7  -3 -18  116.89   16.20
   7  -3 -18  123.29   16.00
  -7   3  18  112.59   15.00
  -8  -3  18   -0.40    7.20
  -8  -2  18   18.00    5.80
  -8  -2  18   17.70    7.70
  -8  -1  18    0.60    3.40
  -8  -1  18    1.90    4.80
  -8   0  18  286.17   19.00
  -8   0  18  290.17   20.20
   8  -1 -18    0.40    2.80
  -8   1  18   -0.60    3.00
   8  -2 -18   20.30    6.50
  -8   2  18   17.60    6.40
   8  -3 -18   20.00    7.70
   8  -3 -18    4.70    5.80
  -8   3  18   12.30    6.60
  -9  -3  18   -9.20    6.60
  -9  -2  18   13.30    7.70
  -9  -2  18   12.70    5.90
  -9  -1  18   88.99   12.30
  -9  -1  18   84.89   12.00
  -9   0  18  211.48   17.10
  -9   0  18  200.58   16.20
   9  -1 -18   83.39    7.90
  -9   1  18   79.99   11.50
   9  -2 -18    3.20    5.00
  -9   2  18    7.00    5.00
   9  -3 -18   21.00    8.50
   9  -3 -18    9.20    6.40
  -9   3  18   11.00    6.50
 -10  -3  18   17.90    9.90
 -10  -2  18    1.70    5.20
 -10  -2  18   -7.60    6.00
 -10  -1  18  243.88   20.00
 -10  -1  18  270.07   18.50
 -10   0  18   87.19   12.20
 -10   0  18  110.09   13.30
 -10   1  18  258.67   19.20
  10  -2 -18   -1.00    4.40
 -10   2  18    0.40    4.80
  10  -3 -18   14.50    8.00
 -10   3  18   10.30    6.90
 -11  -2  18    7.20    6.30
 -11  -2  18    3.90    7.10
 -11  -1  18    9.10    6.60
 -11  -1  18    4.60    5.80
 -11   0  18   87.99   12.30
 -11   0  18   84.69   12.70
 -11   1  18    8.30    5.80
  11  -2 -18    0.10    5.30
 -11   2  18    4.80    5.30
 -12  -2  18   32.30    9.30
 -12  -2  18   29.20    9.70
 -12  -1  18   -7.30    4.70
 -12  -1  18    4.10    5.10
 -12   0  18   12.10    6.00
 -12   0  18    3.70    5.40
 -12   1  18   -8.80    3.50
 -12   2  18   23.90    7.90
 -13  -1  18   -0.70    4.50
 -13  -1  18    0.00    5.00
 -13   0  18   35.10    8.80
 -13   0  18   35.80    9.10
 -13   1  18    5.00    5.30
 -14  -1  18   13.80    7.30
 -14  -1  18   13.10    7.30
 -14   0  18   43.80    9.90
 -14   0  18   21.60    8.00
 -14   1  18   14.00    6.80
 -13   1 -19    0.90    5.50
 -13   0 -19   -5.10    3.80
 -13  -1 -19   14.40    6.80
 -12   1 -19    5.20    5.50
 -12   0 -19    0.90    4.90
 -12  -1 -19    6.20    5.50
 -12  -1 -19   -2.10    3.50
 -11   2 -19   12.90    6.60
  11  -2  19   11.50    7.60
 -11   1 -19   -2.00    3.20
 -11   0 -19   -1.90    3.90
 -11  -1 -19    0.40    3.80
 -11  -1 -19   -0.30    4.50
 -11  -2 -19   31.80    9.20
 -11  -2 -19   23.40    7.80
 -10   2 -19   56.59   11.10
  10  -2  19   56.59   11.30
 -10   1 -19   -1.80    3.60
  10  -1  19    1.90    4.00
 -10   0 -19   -3.40    3.40
 -10   0 -19   -0.10    3.00
 -10  -1 -19   -1.00    3.30
 -10  -1 -19   -0.10    4.10
 -10  -2 -19   35.00    8.90
 -10  -2 -19   56.49   10.30
  -9   2 -19   23.10    7.20
   9  -2  19   24.50    8.30
  -9   1 -19   30.40    7.60
   9  -1  19   35.40    8.80
  -9   0 -19   -1.00    2.40
  -9   0 -19   -1.00    3.40
  -9  -1 -19   48.30    8.70
  -9  -1 -19   35.10    7.70
  -9  -2 -19   28.50    8.30
  -9  -2 -19   16.80    6.60
  -8   3 -19   11.00    6.40
   8  -3  19    0.40    7.80
  -8   2 -19   10.00    5.20
   8  -2  19   13.20    7.70
  -8   1 -19   21.20    6.40
   8  -1  19    8.80    5.90
  -8   0 -19    0.30    3.20
  -8  -1 -19   16.80    5.80
  -8  -1 -19   12.80    4.90
  -8  -2 -19   10.60    5.30
  -8  -2 -19   10.40    5.70
  -8  -3 -19   17.80    8.00
  -8  -3 -19   10.30    5.80
  -7   3 -19    3.60    4.90
   7  -3  19   11.00    8.40
  -7   2 -19   45.80    8.90
   7  -2  19   50.69   10.00
  -7   1 -19  159.18   13.30
   7  -1  19  149.79   14.20
  -7   0 -19   -1.10    2.80
  -7  -1 -19  150.28   13.60
  -7  -1 -19  156.18   15.80
  -7  -2 -19   41.90    8.50
  -7  -2 -19   42.60    8.80
  -7  -3 -19   -1.40    4.50
  -7  -3 -19    3.60    4.80
  -6   3 -19   21.80    7.10
   6  -3  19   21.30    9.10
  -6   2 -19    1.90    3.30
   6  -2  19    3.10    6.40
   6  -2  19    2.40    3.10
  -6   1 -19   76.99   10.40
   6  -1  19   99.59   11.90
  -6   0 -19   -0.60    3.00
  -6  -1 -19   92.69   11.70
  -6  -2 -19   -0.80    3.70
  -6  -2 -19    0.50    4.00
  -6  -3 -19   17.70    6.80
  -6  -3 -19   19.80    6.40
  -5   3 -19    0.00    3.90
   5  -3  19   10.30    5.10
   5  -3  19   -8.00    5.10
  -5   2 -19   13.50    5.20
   5  -2  19   19.30    5.10
   5  -2  19   21.60    7.10
  -5   1 -19   53.19    8.50
   5  -1  19   44.00    8.40
  -5   0 -19    0.40    2.90
  -5  -1 -19   45.60    8.50
  -5  -2 -19   11.40    5.00
  -5  -2 -19   14.10    5.80
  -5  -3 -19    1.80    3.80
  -5  -3 -19   -1.00    4.00
  -4   3 -19   19.10    6.10
   4  -3  19   27.10    7.60
   4  -3  19   28.30    9.30
  -4   2 -19    6.20    3.80
   4  -2  19   11.00    6.40
   4  -2  19   11.90    4.80
  -4   1 -19  413.96   22.60
   4  -1  19  390.76   23.10
  -4   0 -19   -0.10    2.70
  -4  -1 -19  395.56   23.30
  -4  -2 -19    1.10    3.20
  -4  -2 -19    7.30    4.50
  -4  -3 -19   15.00    7.20
  -4  -3 -19   29.40    6.80
  -3   3 -19   19.70    5.80
   3  -3  19   28.50    7.80
   3  -3  19   25.80    9.10
  -3   2 -19    8.30    4.00
   3  -2  19   10.80    6.10
   3  -2  19    7.70    4.80
  -3   1 -19  292.57   18.20
   3  -1  19  280.57   17.00
   3  -1  19  295.77   18.20
  -3   0 -19    2.10    3.00
  -3  -1 -19  300.07   19.30
  -3  -2 -19    7.80    4.60
  -3  -2 -19    7.50    4.30
  -3  -3 -19   31.90    7.30
  -3  -3 -19   20.00    6.70
  -2   3 -19   20.20    5.30
   2  -3  19    6.30    6.40
   2  -3  19   14.20    6.70
  -2   2 -19  159.88   11.90
   2  -2  19  119.69   12.80
   2  -2  19  166.88   13.50
  -2   1 -19   24.80    5.90
   2  -1  19   18.80    5.10
   2  -1  19   23.30    5.60
  -2   0 -19   -1.40    2.50
  -2  -1 -19   36.50    7.20
  -2  -2 -19  138.99   13.80
  -2  -3 -19   11.00    6.00
  -2  -3 -19    6.80    4.90
  -1   3 -19  229.88   13.90
   1  -3  19  167.88   16.50
   1  -3  19  183.38   15.60
  -1   2 -19   48.00    7.80
   1  -2  19   57.99    8.70
   1  -2  19   49.90    8.10
  -1   1 -19   23.10    5.70
   1  -1  19   24.80    5.30
   1  -1  19   20.60    5.20
  -1   0 -19    5.20    3.50
  -1  -1 -19   25.10    6.10
  -1  -2 -19   46.30    7.80
  -1  -3 -19  216.88   15.80
   0  -3  19   56.69   10.10
   0  -3  19   40.50    9.00
   0  -2  19   54.69    8.50
   0  -2  19   57.59    8.80
   0   1 -19   10.20    4.00
   0  -1  19   14.10    4.10
   0  -1  19   14.80    5.10
   0   0 -19    8.20    3.50
   0  -1 -19    7.50    3.90
   0  -2 -19   50.29    7.80
   0  -3 -19   51.49   10.50
   0  -3 -19   49.80    8.50
  -1  -3  19   24.30    7.90
  -1  -3  19   23.70    7.10
   1   2 -19    0.40    1.80
  -1  -2  19    0.00    4.10
  -1  -2  19   -5.30    4.30
   1   1 -19  147.79   11.40
  -1  -1  19  125.89    9.30
  -1  -1  19  136.29   12.40
   1   0 -19    3.00    2.80
  -1   0  19    2.70    3.40
   1  -1 -19  132.89   11.00
   1  -2 -19   -0.40    2.70
   1  -3 -19   25.70    6.30
   1  -3 -19   12.70    5.80
  -2  -3  19  109.99   13.20
  -2  -3  19  120.19   14.50
   2   2 -19    2.00    2.50
  -2  -2  19    1.40    4.80
   2   1 -19  230.38   15.80
  -2  -1  19  232.78   13.20
  -2  -1  19  263.87   16.60
   2   0 -19   -1.00    2.10
  -2   0  19    2.90    3.50
   2  -1 -19  203.68   14.30
   2  -2 -19    4.10    3.30
   2  -3 -19  113.49   12.40
   2  -3 -19   92.59   13.30
  -3  -3  19   35.30    9.20
  -3  -3  19   46.40    8.90
   3   2 -19   39.00    6.70
  -3  -2  19   38.20    8.50
  -3  -2  19   42.50    6.70
   3   1 -19  154.18   12.50
  -3  -1  19  185.58   13.80
  -3  -1  19  176.98   10.10
   3   0 -19    2.10    2.90
  -3   0  19   -3.00    2.60
   3  -1 -19  154.48   12.40
   3  -2 -19   52.29    8.20
   3  -3 -19   39.30    9.30
   3  -3 -19   38.90    7.50
  -4  -3  19   19.90    8.00
  -4  -3  19   13.90    5.50
   4   2 -19   60.19    8.50
  -4  -2  19   79.39    8.50
  -4  -2  19   72.99   10.80
   4   1 -19   90.29   10.60
  -4  -1  19   87.59    5.80
  -4  -1  19   68.49    9.60
   4   0 -19   -2.00    2.20
   4   0 -19   -4.10    1.80
  -4   0  19   -4.70    2.00
  -4   0  19    4.60    4.30
  -4   1  19   80.89   10.50
   4  -2 -19   75.59   10.90
   4  -3 -19   14.60    6.10
   4  -3 -19   18.70    6.20
  -5  -3  19   21.70    8.20
  -5  -3  19   13.00    5.80
   5   2 -19    0.00    2.20
  -5  -2  19    5.00    3.50
  -5  -2  19   -0.30    5.60
   5   1 -19  149.09   12.50
  -5  -1  19  152.38   12.70
  -5  -1  19  186.18   14.90
  -5   0  19    5.10    3.80
  -5   0  19    0.80    3.00
  -5   1  19  151.28   14.90
  -5   2  19    4.70    4.40
   5  -3 -19   14.70    6.50
   5  -3 -19   18.90    6.10
  -6  -3  19   -4.80    3.40
  -6  -3  19    5.30    6.30
  -6  -2  19   28.90    5.20
  -6  -2  19   26.80    8.20
  -6  -1  19  309.27   19.00
  -6  -1  19  334.07   21.40
  -6   0  19    3.40    4.20
  -6   0  19    1.70    3.20
  -6   1  19  384.86   22.90
  -6   2  19   22.90    6.80
   6  -3 -19   -0.50    4.50
  -6   3  19    3.30    5.30
  -7  -3  19   76.39   13.50
   7   2 -19   28.30    6.90
  -7  -2  19   25.10    8.00
  -7  -1  19   50.59    9.70
  -7  -1  19   56.09    9.20
  -7   0  19   -1.50    2.80
  -7   0  19    4.00    4.40
   7  -1 -19   51.69    6.50
  -7   1  19   57.89    9.70
   7  -2 -19   36.10    7.70
  -7   2  19   30.30    8.10
   7  -3 -19   68.89   12.20
  -7   3  19   76.09   12.60
  -8  -3  19   29.00    9.80
  -8  -2  19   20.50    6.40
  -8  -2  19   24.70    8.60
  -8  -1  19   23.70    7.80
  -8  -1  19   20.90    6.50
  -8   0  19    3.10    4.10
  -8   0  19   -4.90    3.40
   8  -1 -19   18.30    4.30
  -8   1  19   18.50    6.30
   8  -2 -19   21.50    6.60
  -8   2  19    9.80    5.40
   8  -3 -19   33.20    8.90
  -8   3  19   30.40    9.10
  -9  -3  19  -14.20    6.20
  -9  -2  19    4.00    4.70
  -9  -2  19   -7.20    5.80
  -9  -1  19  159.88   16.80
  -9  -1  19  177.08   17.50
  -9   0  19    3.10    4.60
  -9   0  19   -0.40    3.20
   9  -1 -19  152.48   10.90
  -9   1  19  189.68   15.30
   9  -2 -19    0.90    4.50
  -9   2  19    7.10    5.20
   9  -3 -19   -0.70    5.20
  -9   3  19   -1.70    4.90
 -10  -2  19   -4.80    5.60
 -10  -2  19    4.50    5.30
 -10  -1  19   73.89   12.10
 -10  -1  19   97.89   12.80
 -10   0  19   -0.30    4.30
 -10   0  19   -1.60    3.30
 -10   1  19   85.39   12.30
  10  -2 -19    0.00    4.60
 -10   2  19   10.30    5.90
 -11  -2  19   15.60    7.70
 -11  -2  19    6.10    5.20
 -11  -1  19   99.09   13.80
 -11  -1  19   69.29   11.50
 -11   0  19    1.20    4.40
 -11   0  19    0.00    4.50
 -11   1  19   73.09   12.10
 -11   2  19    4.30    5.30
 -12  -2  19   -4.10    6.30
 -12  -2  19    6.90    6.90
 -12  -1  19   -0.10    5.60
 -12  -1  19   -0.20    4.80
 -12   0  19    0.80    4.00
 -12   0  19   -3.90    3.80
 -12   1  19   -0.70    3.90
 -12   2  19    0.50    4.80
 -13  -1  19    6.10    6.20
 -13  -1  19    8.10    6.40
 -13   0  19   -1.30    5.00
 -13   0  19    8.50    5.80
 -13   1  19    0.90    5.00
 -14  -1  19    8.30    6.30
 -14  -1  19   15.80    6.90
 -14   0  19    4.20    5.70
 -14   1  19   14.40    7.10
 -13   0 -20    1.00    5.60
 -12   1 -20   -1.50    4.80
 -12   0 -20    7.40    6.20
 -12  -1 -20   -2.50    4.00
 -12  -1 -20   -0.90    4.20
 -11   2 -20   -1.70    4.60
  11  -2  20    5.00    7.10
 -11   1 -20  104.19   14.40
 -11   0 -20  125.59   15.90
 -11  -1 -20  119.49   14.40
 -11  -1 -20  163.98   17.90
 -11  -2 -20    1.50    5.50
 -11  -2 -20    7.50    6.00
 -10   2 -20   28.30    8.80
  10  -2  20   42.60   10.00
 -10   1 -20    4.00    4.30
  10  -1  20    4.80    4.50
 -10   0 -20    2.20    4.10
 -10   0 -20    0.40    3.30
 -10  -1 -20    8.40    4.60
 -10  -1 -20   10.70    5.50
 -10  -2 -20   35.50    9.10
 -10  -2 -20   34.10    8.60
  -9   2 -20    5.90    5.30
   9  -2  20    1.50    5.80
  -9   1 -20   20.10    6.80
   9  -1  20   25.00    7.60
  -9   0 -20   91.39   10.70
  -9   0 -20   96.59   12.70
  -9  -1 -20   20.30    6.80
  -9  -1 -20   20.70    6.40
  -9  -2 -20    7.40    5.50
  -9  -2 -20    3.10    4.80
  -8   3 -20   -0.80    4.70
   8  -3  20   -5.80    7.40
  -8   2 -20    7.30    5.00
   8  -2  20    7.00    7.00
  -8   1 -20   30.30    7.60
   8  -1  20   41.60    9.30
  -8   0 -20    6.80    4.50
  -8  -1 -20   35.90    8.30
  -8  -1 -20   31.40    7.20
  -8  -2 -20    3.40    4.50
  -8  -2 -20   10.40    5.40
  -8  -3 -20   -1.50    4.30
  -8  -3 -20   -0.70    4.10
  -7   3 -20   10.80    6.60
   7  -3  20   16.90    8.50
  -7   2 -20    1.30    4.30
   7  -2  20    6.80    7.00
  -7   1 -20   16.10    6.00
   7  -1  20   19.20    6.90
  -7   0 -20   33.60    7.30
  -7  -1 -20   16.00    5.60
  -7  -1 -20   19.40    6.40
  -7  -2 -20    4.30    4.80
  -7  -2 -20    4.80    4.70
  -7  -3 -20    7.60    6.40
  -7  -3 -20   11.20    5.70
  -6   3 -20   -4.50    4.10
   6  -3  20   -7.70    6.10
  -6   2 -20    8.20    4.90
   6  -2  20    8.40    6.90
   6  -2  20    7.40    3.60
  -6   1 -20  202.68   15.00
   6  -1  20  160.58   16.60
  -6   0 -20  425.86   24.80
  -6  -1 -20  206.88   16.20
  -6  -2 -20    1.90    4.10
  -6  -2 -20    0.60    3.90
  -6  -3 -20   -2.70    3.80
  -6  -3 -20    4.40    5.30
  -5   3 -20   -0.50    3.50
   5  -3  20   -0.60    6.00
  -5   2 -20  159.08   13.30
   5  -2  20  170.48   13.00
   5  -2  20  159.08   16.50
  -5   1 -20  245.68   16.60
   5  -1  20  198.68   15.90
  -5   0 -20  248.28   17.50
  -5  -1 -20  265.87   18.80
  -5  -2 -20  158.18   15.60
  -5  -2 -20  143.59   16.10
  -5  -3 -20   -2.20    4.60
  -5  -3 -20    3.50    4.30
  -4   3 -20   -0.40    3.40
   4  -3  20   -1.90    5.20
   4  -3  20    0.60    6.40
  -4   2 -20   21.60    5.70
   4  -2  20   14.20    6.80
   4  -2  20   24.10    6.10
  -4   1 -20  214.18   15.50
   4  -1  20  198.38   15.40
  -4   0 -20   24.00    6.20
  -4  -1 -20  206.68   16.00
  -4  -2 -20   12.60    5.20
  -4  -2 -20    9.90    4.80
  -4  -3 -20   -0.60    4.10
  -4  -3 -20    5.60    5.20
  -3   3 -20   51.39    8.20
   3  -3  20   43.80    8.70
   3  -3  20   47.50   10.50
  -3   2 -20    8.40    4.20
   3  -2  20    9.40    6.10
   3  -2  20    1.60    4.20
  -3   1 -20  542.75   28.20
   3  -1  20  537.05   27.90
   3  -1  20  498.75   26.70
  -3   0 -20   92.69   11.70
  -3  -1 -20  491.35   27.40
  -3  -2 -20   11.90    5.20
  -3  -2 -20    6.40    4.10
  -3  -3 -20   37.70    8.00
  -3  -3 -20   51.39   10.70
  -2   3 -20    4.00    3.90
   2  -3  20    9.10    6.50
   2  -3  20    4.00    6.20
  -2   2 -20  106.09   11.30
   2  -2  20  119.29   11.80
   2  -2  20   97.49   11.40
  -2   1 -20   46.30    8.00
   2  -1  20   41.30    6.80
   2  -1  20   46.70    7.30
  -2   0 -20   49.20    8.40
  -2  -1 -20   24.60    6.20
  -2  -2 -20  117.69   13.10
  -2  -3 -20    8.10    5.00
  -2  -3 -20   12.10    5.60
  -1   3 -20   85.19    9.90
   1  -3  20   85.09   12.70
   1  -3  20   91.49   12.20
  -1   2 -20   94.49   10.90
   1  -2  20   90.09   10.60
   1  -2  20   97.09   10.90
  -1   1 -20    6.90    3.80
   1  -1  20    7.80    4.00
   1  -1  20    3.70    3.70
  -1   0 -20 1008.60   46.00
  -1  -1 -20   13.80    4.70
  -1  -2 -20   97.59   12.20
  -1  -3 -20   75.19   10.40
  -1  -3 -20   61.39   10.80
   0  -3  20    9.60    6.20
   0  -3  20   -0.50    5.10
   0   2 -20    9.30    4.20
   0  -2  20   11.50    5.10
   0  -2  20   17.20    6.50
   0   1 -20   -1.10    2.80
   0  -1  20    0.30    3.60
   0  -1  20    4.00    3.30
   0   0 -20 1781.22   74.19
   0  -1 -20   -1.70    2.60
   0  -2 -20   14.70    4.90
   0  -3 -20    1.50    4.30
   0  -3 -20    3.50    4.80
  -1  -3  20  101.29   12.70
  -1  -3  20  106.09   13.00
  -1  -2  20  122.09   12.60
  -1  -2  20  114.69   10.90
   1   1 -20  207.18   14.50
  -1  -1  20  193.38   12.10
  -1  -1  20  207.68   15.30
   1   0 -20   32.50    6.90
  -1   0  20   29.60    6.50
   1  -1 -20  200.58   14.60
   1  -2 -20  119.99   13.10
   1  -3 -20  110.29   12.50
   1  -3 -20   88.19   13.20
  -2  -3  20    1.50    6.20
  -2  -3  20    1.10    4.80
   2   2 -20    1.10    2.40
  -2  -2  20    2.40    5.40
  -2  -2  20   -5.70    2.00
   2   1 -20   55.99    8.60
  -2  -1  20   42.00    7.40
  -2  -1  20   44.90    5.50
   2   0 -20   83.49   10.10
  -2   0  20   80.09    9.90
   2  -1 -20   49.00    8.20
   2  -2 -20    6.30    3.90
   2  -3 -20    0.10    3.90
   2  -3 -20    4.00    4.30
  -3  -3  20   13.80    7.50
  -3  -3  20   13.30    6.00
  -3  -2  20  109.29   12.80
  -3  -2  20  117.29   11.00
   3   1 -20   15.30    4.80
  -3  -1  20   11.80    3.10
  -3  -1  20   15.60    5.70
   3   0 -20   50.89    8.10
  -3   0  20   43.70    7.40
   3  -1 -20    8.20    3.90
   3  -2 -20  109.59   12.30
   3  -3 -20   19.20    6.10
   3  -3 -20   22.90    8.00
  -4  -3  20   -2.20    6.40
  -4  -3  20   -6.40    2.10
   4   2 -20   -1.10    2.10
  -4  -2  20    5.50    6.00
  -4  -2  20   11.40    4.30
   4   1 -20  139.29   11.80
  -4  -1  20  140.79    8.00
  -4  -1  20  144.89   13.60
   4   0 -20   40.20    7.50
  -4   0  20   45.10    8.00
   4  -1 -20  151.78   13.00
   4  -2 -20   10.40    5.10
   4  -3 -20    7.00    5.20
   4  -3 -20    0.70    3.70
  -5  -3  20    0.20    4.40
  -5  -3  20   -0.90    6.60
  -5  -2  20   14.20    7.30
  -5  -2  20   13.90    4.30
   5   1 -20  156.78   12.80
  -5  -1  20  172.28   15.00
  -5   0  20   -2.30    2.20
  -5   0  20    5.10    4.40
  -5   1  20  175.48   14.30
  -5   2  20   20.60    6.80
   5  -3 -20    3.70    4.60
  -6  -3  20   47.80   11.30
   6   2 -20    0.90    3.20
  -6  -2  20   -2.60    3.00
  -6  -2  20   -1.40    5.10
  -6  -1  20   12.10    6.10
  -6  -1  20   -1.00    3.10
  -6   0  20  334.77   22.10
  -6   0  20  348.17   20.90
  -6   1  20    3.10    4.00
  -6   2  20    5.00    4.90
   6  -3 -20   27.90    8.20
  -7  -3  20   75.79   13.60
   7   2 -20    1.50    3.50
  -7  -2  20    3.30    6.30
  -7  -1  20   30.70    7.30
  -7  -1  20   33.00    8.30
  -7   0  20  883.41   43.90
  -7   0  20  860.31   41.20
   7  -1 -20   24.90    4.80
  -7   1  20   39.80    8.60
  -7   2  20    0.30    3.60
   7  -3 -20   90.99   14.00
  -7   3  20  102.09   14.70
  -8  -3  20   11.90    9.30
  -8  -2  20    1.10    3.80
  -8  -2  20   -4.60    5.60
  -8  -1  20  261.27   18.20
  -8  -1  20  243.28   19.60
  -8   0  20  616.44   33.80
  -8   0  20  604.84   31.90
   8  -1 -20  234.48   13.80
  -8   1  20  238.68   17.70
   8  -2 -20    1.30    4.60
  -8   2  20    3.90    4.60
   8  -3 -20    6.60    5.90
  -8   3  20   12.10    6.80
  -9  -3  20    1.00    8.20
  -9  -2  20   50.19   10.10
  -9  -2  20   80.09   11.30
  -9  -1  20   56.09   10.40
  -9  -1  20   75.59   11.60
  -9   0  20   35.40    8.30
  -9   0  20   40.90    8.80
   9  -1 -20   74.69    7.70
  -9   1  20   65.39   10.90
   9  -2 -20   82.49   10.80
  -9   2  20   76.39   12.40
   9  -3 -20    5.90    5.90
  -9   3  20    4.60    6.50
 -10  -2  20   66.79   12.20
 -10  -2  20   94.09   13.30
 -10  -1  20   22.60    7.80
 -10  -1  20   24.60    7.40
 -10   0  20   22.80    7.50
 -10   0  20   23.40    7.30
 -10   1  20   15.80    6.30
  10  -2 -20   82.79   10.80
 -10   2  20   54.09   11.00
 -11  -2  20   -1.80    4.70
 -11  -2  20    4.70    6.70
 -11  -1  20   -1.40    4.90
 -11  -1  20    4.10    5.00
 -11   0  20   25.00    7.80
 -11   0  20   35.70    8.20
 -11   1  20    2.20    4.30
 -11   2  20   10.50    5.70
 -12  -2  20   18.50    8.00
 -12  -2  20   16.40    8.50
 -12  -1  20    2.40    5.10
 -12  -1  20    6.40    6.10
 -12   0  20   28.90    8.20
 -12   0  20   44.40    9.30
 -12   1  20   -0.90    4.80
 -12   2  20   17.30    7.10
 -13  -1  20    1.00    5.80
 -13  -1  20    3.60    6.10
 -13   0  20   81.69   12.10
 -13   0  20   49.30   10.40
 -13   1  20   -1.90    4.30
 -14   0  20    2.90    4.60
 -14   0  20   -1.50    4.80
 -13   0 -21    1.80    5.30
 -12   1 -21   42.40   10.20
 -12   0 -21    2.70    5.00
 -12  -1 -21   45.60   10.40
 -12  -1 -21   16.00    6.00
 -11   2 -21   30.80    9.00
  11  -2  21   60.99   12.70
 -11   1 -21    1.20    4.20
 -11   0 -21    2.40    4.40
 -11  -1 -21    0.40    4.70
 -11  -1 -21    2.00    4.60
 -11  -2 -21   34.00    9.00
 -11  -2 -21   44.00   10.60
 -10   2 -21   -2.50    4.40
  10  -2  21   -4.40    5.50
 -10   1 -21    3.90    4.00
 -10   0 -21    3.40    3.70
 -10   0 -21    1.70    4.40
 -10  -1 -21    2.80    4.50
 -10  -1 -21    3.90    4.50
 -10  -2 -21   -0.30    4.30
 -10  -2 -21    2.60    5.10
  -9   2 -21    7.90    5.80
   9  -2  21   14.10    7.60
  -9   1 -21  108.19   14.10
   9  -1  21  118.79   15.20
  -9   0 -21    4.00    4.40
  -9   0 -21    2.10    3.00
  -9  -1 -21  109.89   13.50
  -9  -1 -21  103.79   13.80
  -9  -2 -21    5.20    5.10
  -9  -2 -21   14.40    6.30
  -8   2 -21   53.09   10.30
   8  -2  21   64.39   12.10
  -8   1 -21   -3.30    3.10
   8  -1  21    1.80    4.90
  -8   0 -21    1.80    4.00
  -8  -1 -21   -2.30    3.60
  -8  -1 -21   -2.40    3.10
  -8  -2 -21   62.39   10.70
  -8  -2 -21   34.40    8.70
  -7   3 -21    7.70    6.10
   7  -3  21    3.10    7.60
  -7   2 -21   50.79    9.40
   7  -2  21   58.49   11.10
  -7   1 -21  220.98   16.70
   7  -1  21  183.68   16.10
  -7   0 -21    2.30    4.20
  -7  -1 -21  203.78   16.00
  -7  -1 -21  170.08   17.50
  -7  -2 -21   65.89   10.80
  -7  -2 -21   55.09   10.60
  -7  -3 -21    9.80    5.50
  -7  -3 -21    9.60    6.40
  -6   3 -21   21.60    7.00
   6  -3  21   29.80   10.30
  -6   2 -21   67.29   10.80
   6  -2  21   90.59    9.60
   6  -2  21   86.69   12.80
  -6   1 -21   42.40    8.50
   6  -1  21   43.90    8.70
  -6   0 -21    1.00    3.30
  -6  -1 -21   46.10    8.80
  -6  -2 -21   84.79   11.90
  -6  -2 -21   89.69   13.60
  -6  -3 -21   21.90    7.90
  -6  -3 -21   14.80    6.20
  -5   3 -21   -1.60    3.20
   5  -3  21    8.60    7.40
  -5   2 -21   71.79   10.30
   5  -2  21   80.99    9.50
   5  -2  21   83.59   12.60
  -5   1 -21   22.50    6.10
   5  -1  21   22.50    6.10
  -5   0 -21    6.50    3.90
  -5  -1 -21   28.90    7.50
  -5  -2 -21   87.99   12.10
  -5  -3 -21   11.20    6.60
  -5  -3 -21   18.40    6.70
  -4   3 -21    1.90    3.70
   4  -3  21    7.90    5.90
   4  -3  21    1.10    6.20
  -4   2 -21   -1.50    2.70
   4  -2  21    2.20    3.90
   4  -2  21    5.20    6.10
  -4   1 -21   15.50    5.70
   4  -1  21   14.70    5.60
  -4   0 -21    0.80    3.20
  -4  -1 -21   20.40    6.20
  -4  -2 -21    7.90    5.00
  -4  -2 -21    3.20    3.80
  -4  -3 -21   -0.40    4.10
  -4  -3 -21   10.40    5.60
  -3   3 -21    3.90    4.00
   3  -3  21   -4.60    4.80
   3  -3  21   -2.40    6.10
  -3   2 -21   80.49   10.60
   3  -2  21   72.19    9.80
   3  -2  21   84.29   11.20
  -3   1 -21    1.80    3.10
   3  -1  21    4.10    4.00
   3  -1  21    6.70    3.70
  -3   0 -21   -3.10    2.10
  -3  -1 -21    5.50    4.30
  -3  -2 -21   68.09   10.50
  -3  -3 -21    4.00    5.10
  -3  -3 -21    2.30    4.20
  -2   3 -21   38.30    7.20
   2  -3  21   37.80    8.60
   2  -3  21   39.90   10.20
  -2   2 -21   22.50    6.30
   2  -2  21   23.20    6.50
   2  -2  21   20.20    6.60
  -2   1 -21    1.30    3.10
   2  -1  21    4.50    3.80
   2  -1  21    5.60    3.70
  -2   0 -21   -2.50    2.60
  -2  -1 -21    1.00    3.00
  -2  -2 -21   31.80    7.10
  -2  -3 -21   52.69   11.20
  -2  -3 -21   62.59    9.80
   1  -3  21    8.40    6.70
   1  -3  21    0.40    6.20
  -1   2 -21   56.49    8.90
   1  -2  21   61.49    9.30
   1  -2  21   61.99    9.50
  -1   1 -21    2.70    3.00
   1  -1  21   -3.60    3.20
   1  -1  21    7.10    3.90
  -1   0 -21   18.70    5.80
  -1  -1 -21    0.60    2.90
  -1  -2 -21   65.79   10.10
  -1  -3 -21    1.30    4.10
  -1  -3 -21    6.10    5.70
   0  -3  21   10.60    6.60
   0  -3  21    4.80    5.90
   0   2 -21  132.69   13.30
   0  -2  21  144.39   14.40
   0  -2  21  136.29   12.40
   0   1 -21   35.40    7.10
   0  -1  21   40.30    6.30
   0  -1  21   36.40    6.90
   0   0 -21   14.90    4.60
   0  -1 -21   25.70    6.20
   0  -2 -21  143.29   14.70
   0  -3 -21   11.50    6.10
   0  -3 -21    8.30    5.00
  -1  -3  21   27.50    7.80
  -1  -3  21   16.40    6.60
   1   2 -21   28.40    6.30
  -1  -2  21   23.70    6.20
  -1  -2  21   24.70    6.90
   1   1 -21   36.50    7.30
  -1  -1  21   34.60    6.80
  -1  -1  21   39.10    5.70
   1   0 -21   -2.40    1.90
  -1   0  21   -1.00    2.90
   1  -1 -21   32.90    7.10
   1  -2 -21   19.30    5.60
   1  -3 -21   28.20    6.90
   1  -3 -21   33.00    9.30
  -2  -3  21   22.60    7.80
  -2  -3  21   20.40    6.80
   2   2 -21   26.20    6.20
  -2  -2  21   24.80    5.60
  -2  -2  21   31.90    8.10
   2   1 -21  475.95   26.30
  -2  -1  21  484.95   23.50
  -2  -1  21  489.05   27.10
   2   0 -21    0.80    2.80
  -2   0  21   -0.30    2.90
   2  -1 -21  482.75   26.10
   2  -2 -21   34.40    7.40
   2  -3 -21   28.00    7.10
   2  -3 -21   41.20    9.80
  -3  -3  21   -4.50    4.10
  -3  -3  21   -0.30    6.40
   3   2 -21    0.30    2.40
  -3  -2  21    1.70    3.90
  -3  -2  21   -2.60    5.30
   3   1 -21  119.49   12.40
  -3  -1  21  131.19    8.20
  -3  -1  21   89.49   10.90
   3   0 -21   -0.50    2.60
  -3   0  21   -2.00    2.90
   3  -1 -21   91.49   11.10
   3  -2 -21    1.40    3.60
   3  -3 -21   -2.20    3.60
   3  -3 -21   -0.20    3.60
  -4  -3  21    4.90    6.70
  -4  -3  21    4.20    4.60
   4   2 -21   19.60    5.40
  -4  -2  21   38.20    6.40
  -4  -2  21   18.60    7.50
   4   1 -21   55.59    8.70
  -4  -1  21   62.09    9.10
   4   0 -21   -1.30    2.70
  -4   0  21    0.50    3.10
   4  -1 -21   66.89    9.80
   4  -2 -21   44.10    8.50
   4  -3 -21   12.10    5.70
  -5  -3  21   16.80    6.30
  -5  -3  21   17.60    8.40
   5   2 -21   66.19    9.20
  -5  -2  21   47.60    9.70
  -5  -2  21   54.09    7.00
   5   1 -21  716.83   35.40
  -5  -1  21  714.93   36.90
  -5   0  21    6.50    4.60
  -5   0  21   -1.40    3.40
  -5   1  21  663.13   33.70
   5  -2 -21   53.79    9.80
   5  -3 -21   36.40    8.50
  -6  -3  21    6.90    7.50
   6   2 -21   44.10    8.00
  -6  -2  21   38.60    9.20
  -6  -1  21    5.40    4.40
  -6  -1  21    1.10    4.20
  -6   0  21   -2.70    3.10
  -6   0  21   -1.60    2.90
  -6   1  21    2.00    4.00
  -6   2  21   47.70    9.30
   6  -3 -21   10.40    6.40
  -7  -3  21    0.90    7.00
   7   2 -21   13.30    5.30
  -7  -2  21   22.60    7.80
  -7  -1  21   21.80    6.60
  -7  -1  21   27.40    7.60
  -7   0  21    4.20    4.10
  -7   0  21   -3.70    3.70
   7  -1 -21   18.60    4.20
  -7   1  21   28.30    7.30
  -7   2  21   12.20    6.10
   7  -3 -21   -0.90    4.70
  -7   3  21    0.50    5.10
  -8  -3  21  -10.40    7.10
   8   2 -21   22.30    7.10
  -8  -2  21   24.50    8.70
  -8  -1  21    4.60    5.90
  -8  -1  21    4.70    5.10
  -8   0  21   -0.20    3.60
  -8   0  21    1.80    4.70
   8  -1 -21    3.50    3.30
  -8   1  21   -2.70    3.90
   8  -2 -21   26.40    7.20
  -8   2  21   36.90    9.30
   8  -3 -21    1.90    4.90
  -8   3  21    0.30    5.40
  -9  -3  21   -5.50    8.00
  -9  -2  21    1.30    6.70
  -9  -2  21   12.20    6.30
  -9  -1  21   -1.70    5.20
  -9  -1  21   -2.10    4.50
  -9   0  21    1.50    4.60
  -9   0  21   -0.40    4.10
  -9   1  21   -1.60    4.20
   9  -2 -21    5.30    5.20
  -9   2  21    1.40    4.50
  -9   3  21    1.50    5.90
 -10  -2  21   76.59   12.00
 -10  -2  21   63.39   12.40
 -10  -1  21  116.39   14.80
 -10  -1  21  124.99   15.30
 -10   0  21   -5.30    3.70
 -10   0  21   -1.60    4.50
 -10   1  21  115.59   14.90
 -10   2  21   65.79   12.20
 -11  -2  21   82.99   13.10
 -11  -2  21   76.49   13.40
 -11  -1  21   10.70    6.60
 -11  -1  21   16.20    6.70
 -11   0  21   -2.10    3.50
 -11   0  21   -2.60    4.30
 -11   1  21   11.10    6.40
 -11   2  21   57.29   11.50
 -12  -2  21    8.00    6.30
 -12  -2  21   -4.40    7.10
 -12  -1  21  126.29   15.80
 -12  -1  21  112.89   15.00
 -12   0  21    3.00    4.80
 -12   0  21   -3.30    4.40
 -12   1  21   97.19   14.10
 -12   2  21    7.10    5.80
 -13  -1  21    4.30    6.10
 -13  -1  21    9.20    6.20
 -13   0  21    0.80    5.00
 -13   0  21    4.00    5.00
 -13   1  21    4.60    5.20
 -14   0  21    0.20    4.90
 -12   1 -22    9.30    6.00
 -12   0 -22    9.20    6.40
 -12  -1 -22    6.10    5.60
 -11   1 -22   72.09   12.40
 -11   0 -22    0.70    4.60
 -11  -1 -22   76.19   12.00
 -11  -1 -22   82.09   13.20
 -10   2 -22    3.30    4.80
  10  -2  22    7.80    6.90
 -10   1 -22   17.10    7.10
 -10   0 -22   94.49   11.50
 -10   0 -22   80.79   12.60
 -10  -1 -22   20.60    6.70
 -10  -1 -22   15.40    7.30
 -10  -2 -22    1.20    4.80
 -10  -2 -22    3.90    5.20
  -9   2 -22   -0.70    4.20
   9  -2  22    0.50    5.80
  -9   1 -22    2.50    4.40
  -9   0 -22   70.39   11.40
  -9   0 -22   90.59   10.90
  -9  -1 -22    8.30    5.20
  -9  -1 -22    6.20    4.70
  -9  -2 -22    1.60    4.30
  -9  -2 -22   -0.20    4.30
  -8   2 -22   23.90    7.60
   8  -2  22   16.60    8.10
  -8   1 -22   29.30    7.80
   8  -1  22   35.90    8.50
  -8   0 -22  103.59   13.50
  -8  -1 -22   36.10    8.70
  -8  -1 -22   29.80    7.20
  -8  -2 -22   15.70    7.10
  -8  -2 -22   16.20    6.20
  -7   3 -22   22.20    8.10
   7  -3  22   30.90   10.60
  -7   2 -22   -1.90    3.90
   7  -2  22   -8.20    4.20
  -7   1 -22  204.88   16.30
   7  -1  22  197.38   17.30
  -7   0 -22  744.23   38.60
  -7  -1 -22  184.48   15.90
  -7  -1 -22  167.38   17.50
  -7  -2 -22    3.70    4.90
  -7  -2 -22    5.60    5.30
  -7  -3 -22   26.30    8.90
  -7  -3 -22   27.70    7.90
  -6   3 -22    7.20    5.50
   6  -3  22    5.40    7.90
  -6   2 -22   29.60    7.80
   6  -2  22   14.20    7.50
  -6   1 -22   56.09    9.60
   6  -1  22   55.39    9.70
  -6   0 -22  107.09   13.80
  -6  -1 -22   60.59   10.00
  -6  -2 -22    7.80    5.00
  -6  -2 -22   29.10    7.80
  -6  -3 -22    4.30    5.30
  -6  -3 -22    8.60    5.90
  -5   3 -22   -3.60    3.70
   5  -3  22   -3.50    6.60
  -5   2 -22  164.78   14.10
   5  -2  22  160.38   13.10
   5  -2  22  158.38   17.20
  -5   1 -22   10.50    5.00
   5  -1  22   14.10    5.80
  -5   0 -22   14.90    5.70
  -5  -1 -22    8.00    5.10
  -5  -2 -22  172.08   15.70
  -5  -2 -22  145.29   16.00
  -5  -3 -22    3.90    4.60
  -5  -3 -22    1.20    4.10
  -4   3 -22   26.30    6.80
   4  -3  22   41.80    8.90
   4  -3  22   17.30    8.10
  -4   2 -22   15.10    5.40
   4  -2  22   11.00    5.20
   4  -2  22   11.50    6.10
  -4   1 -22   27.70    7.00
   4  -1  22   13.30    5.60
  -4   0 -22  120.39   14.30
  -4  -1 -22   14.00    5.60
  -4  -2 -22   13.60    5.70
  -4  -2 -22    7.90    4.50
  -4  -3 -22   27.60    7.40
  -4  -3 -22   24.70    8.50
  -3   3 -22   15.40    5.50
   3  -3  22    9.70    7.10
   3  -3  22    5.30    5.60
  -3   2 -22    5.50    3.90
   3  -2  22   -0.90    4.30
   3  -2  22    2.30    5.80
  -3   1 -22    1.20    2.90
   3  -1  22    4.90    4.70
   3  -1  22    0.10    3.10
  -3   0 -22   63.79   10.10
  -3  -1 -22   -0.80    3.80
  -3  -2 -22    3.00    4.00
  -3  -3 -22    3.60    4.90
  -3  -3 -22    6.90    5.30
  -2   3 -22   36.40    7.20
   2  -3  22   30.70    8.10
   2  -3  22   23.90    8.60
  -2   2 -22    3.20    3.40
   2  -2  22   12.90    6.00
   2  -2  22   -5.00    4.30
  -2   1 -22   36.70    7.90
   2  -1  22   34.50    6.70
   2  -1  22   26.30    6.40
  -2   0 -22   29.30    7.10
  -2  -1 -22   22.20    6.40
  -2  -2 -22    8.00    4.50
  -2  -3 -22   37.10    8.00
  -2  -3 -22   25.20    7.80
   1  -3  22   71.99   12.40
   1  -3  22  108.49   13.30
  -1   2 -22  445.16   25.80
   1  -2  22  478.35   26.70
   1  -2  22  511.65   27.30
  -1   1 -22   25.20    6.70
   1  -1  22   22.00    5.40
   1  -1  22   22.70    6.00
  -1   0 -22    6.60    4.00
  -1  -1 -22   22.80    6.40
  -1  -2 -22  471.05   26.80
  -1  -3 -22   84.29   11.30
  -1  -3 -22   54.29   10.70
   0  -3  22   32.10    8.70
   0  -3  22   39.20    9.10
   0   2 -22  132.79   13.50
   0  -2  22   87.49   10.50
   0  -2  22  111.99   12.60
   0   1 -22   66.59    9.90
   0  -1  22   52.29    7.10
   0  -1  22   56.49    8.70
   0   0 -22   41.40    8.20
   0  -1 -22   44.90    8.20
   0  -2 -22   98.89   12.20
   0  -3 -22   24.30    8.40
   0  -3 -22   36.70    8.00
  -1  -3  22   -6.40    5.70
  -1  -3  22   -1.40    5.40
   1   2 -22    0.10    2.90
  -1  -2  22   -0.20    4.70
  -1  -2  22    2.20    4.30
   1   1 -22  176.88   14.60
  -1  -1  22  213.98   13.00
  -1  -1  22  219.88   16.30
   1   0 -22   21.70    5.90
   1  -1 -22  241.38   17.20
   1  -2 -22    2.70    3.30
   1  -3 -22   -0.70    3.90
   1  -3 -22    0.60    4.00
  -2  -3  22    4.70    6.30
  -2  -3  22   -0.50    4.50
   2   2 -22    0.90    3.20
  -2  -2  22   -4.30    3.60
  -2  -2  22   -5.50    5.10
   2   1 -22  288.17   18.50
  -2  -1  22  271.27   15.00
  -2  -1  22  259.77   18.60
   2   0 -22    8.70    4.20
  -2   0  22   11.90    4.80
   2  -1 -22  230.98   16.20
   2  -2 -22   -3.20    2.80
   2  -3 -22    8.20    4.80
   2  -3 -22   -1.10    3.50
  -3  -3  22   -2.60    4.50
  -3  -3  22   -1.30    5.80
   3   2 -22   70.09    9.80
  -3  -2  22   79.79    8.80
  -3  -2  22  109.89   13.30
   3   1 -22   72.89   10.40
  -3  -1  22   71.99   10.20
   3   0 -22  437.76   25.00
  -3   0  22  441.36   25.70
   3  -1 -22   66.09    9.50
   3  -2 -22   84.19   11.10
   3  -3 -22    2.30    4.50
   3  -3 -22    3.20    4.40
  -4  -3  22   62.19   11.80
  -4  -3  22   53.69    9.00
   4   2 -22   54.09    8.90
  -4  -2  22   41.00    9.20
  -4  -2  22   35.40    6.20
   4   1 -22   57.09    8.90
  -4  -1  22   44.00    8.40
   4   0 -22  848.72   39.10
  -4   0  22  764.12   40.10
   4  -1 -22   42.90    8.10
   4  -2 -22   37.10    8.50
   4  -3 -22   60.99   10.50
  -5  -3  22   11.60    8.30
   5   2 -22   33.50    7.10
  -5  -2  22   27.80    5.50
  -5  -2  22   24.40    7.70
   5   1 -22  216.48   15.70
  -5  -1  22  227.68   17.30
   5   0 -22   41.50    8.00
  -5   0  22   51.89    9.20
  -5   0  22   22.80    6.50
   5  -1 -22  244.88   17.30
  -5   1  22  235.68   17.70
   5  -2 -22   20.70    6.90
   5  -3 -22    7.30    5.30
  -6  -3  22   -4.60    6.60
   6   2 -22  135.99   14.20
  -6  -2  22  108.09   13.50
   6   1 -22   -1.30    2.50
  -6  -1  22    0.10    4.80
  -6   0  22  161.88   13.50
  -6   0  22  132.79   15.00
  -6   1  22    1.60    4.10
  -6   2  22  127.69   15.70
   6  -3 -22    0.00    4.70
  -7  -3  22   -1.20    7.50
   7   2 -22  381.26   22.70
  -7  -2  22  373.36   25.80
  -7  -1  22   -0.40    3.50
  -7  -1  22    3.90    5.00
  -7   0  22  926.31   43.70
  -7   0  22  891.61   45.80
   7  -1 -22    2.10    2.80
  -7   1  22    3.10    3.90
  -7   2  22  353.16   23.60
   7  -3 -22   11.80    6.70
  -8  -3  22   31.30   11.10
   8   2 -22    0.60    4.00
  -8  -2  22    1.80    6.50
  -8  -1  22   -1.10    5.10
  -8  -1  22    0.30    4.20
  -8   0  22  292.77   21.50
  -8   0  22  271.47   19.80
   8  -1 -22    2.50    3.20
  -8   1  22   -1.50    3.50
   8  -2 -22    1.80    4.20
  -8   2  22    0.10    4.20
   8  -3 -22   32.60    9.30
  -8   3  22   33.10   10.00
  -9  -2  22    1.10    6.80
  -9  -2  22   14.10    6.40
  -9  -1  22   22.00    7.40
  -9  -1  22    9.60    5.40
  -9   0  22   65.19   11.30
  -9   1  22    3.80    4.50
   9  -2 -22   -0.30    4.30
  -9   2  22    5.70    5.40
 -10  -2  22   -4.80    3.80
 -10  -2  22    1.40    6.70
 -10  -1  22    1.50    5.50
 -10  -1  22    3.20    5.60
 -10   0  22   99.69   13.50
 -10   0  22   81.39   12.50
 -10   1  22    2.00    4.20
 -10   2  22   -1.90    3.50
 -11  -2  22   14.80    8.40
 -11  -2  22   24.20    8.30
 -11  -1  22   87.59   13.00
 -11  -1  22   89.29   13.50
 -11   0  22   59.49   10.90
 -11   0  22   56.79   11.10
 -11   1  22   75.69   12.20
 -11   2  22   32.20    9.20
 -12  -1  22    2.30    5.60
 -12  -1  22    7.20    6.00
 -12   0  22    2.90    5.50
 -12   0  22    1.60    4.50
 -12   1  22   -0.30    3.80
 -13  -1  22    1.90    5.80
 -13  -1  22    9.90    6.40
 -13   0  22   -0.50    4.50
 -13   0  22   -3.30    3.70
 -13   1  22    7.80    6.10
 -12   0 -23   -3.10    4.20
 -11   1 -23    1.90    4.70
 -11   0 -23   -0.80    4.40
 -11  -1 -23   -4.00    4.50
 -11  -1 -23   -0.30    4.10
 -10   2 -23    2.30    5.40
  10  -2  23    9.10    6.40
 -10   1 -23   11.30    6.10
 -10   0 -23   -2.80    4.30
 -10  -1 -23   13.90    6.10
 -10  -1 -23   12.40    6.40
 -10  -2 -23   -4.60    4.00
 -10  -2 -23    5.30    6.10
  -9   2 -23   38.30    8.80
   9  -2  23   50.59   10.70
  -9   1 -23    0.10    3.80
  -9   0 -23   -2.60    3.10
  -9   0 -23   -3.90    3.80
  -9  -1 -23   -0.30    3.90
  -9  -1 -23    3.90    4.50
  -9  -2 -23   43.60    9.80
  -8   2 -23   -0.90    3.80
   8  -2  23    1.90    6.20
  -8   1 -23   70.29   11.50
   8  -1  23   87.89   12.70
  -8   0 -23    0.30    4.20
  -8  -1 -23   90.19   12.90
  -8  -1 -23   91.79   12.70
  -8  -2 -23    4.50    5.70
  -8  -2 -23    2.70    4.60
  -7   2 -23   19.40    6.90
   7  -2  23   14.50    7.70
  -7   1 -23   43.60    9.30
   7  -1  23   62.89   10.90
  -7   0 -23    7.20    5.00
  -7  -1 -23   36.10    8.70
  -7  -1 -23   36.60    7.80
  -7  -2 -23   16.80    6.80
  -7  -2 -23   18.30    6.60
  -6   3 -23   -4.40    4.00
   6  -3  23    2.80    7.30
  -6   2 -23   29.10    7.30
   6  -2  23   23.60    7.60
  -6   1 -23   61.19   10.30
   6  -1  23   43.50    8.80
  -6   0 -23   -1.60    3.80
  -6  -1 -23   38.10    8.60
  -6  -2 -23   48.30    9.90
  -6  -2 -23   43.20    9.30
  -6  -3 -23    5.00    5.30
  -6  -3 -23   -1.70    4.90
  -5   3 -23    0.20    4.10
   5  -3  23   -8.90    5.90
  -5   2 -23   71.69   10.80
   5  -2  23   57.39   10.90
   5  -2  23   75.29    9.40
  -5   1 -23  232.38   17.70
   5  -1  23  231.68   17.70
  -5   0 -23    0.00    4.20
  -5  -1 -23  217.48   17.50
  -5  -2 -23   74.19   11.20
  -5  -2 -23   60.09   10.90
  -5  -3 -23   -1.20    4.80
  -5  -3 -23    5.00    5.00
  -4   3 -23   12.20    5.20
   4  -3  23   16.60    6.60
   4  -3  23   -5.70    6.40
  -4   2 -23   19.90    6.50
   4  -2  23   19.70    7.80
   4  -2  23   30.20    7.10
  -4   1 -23    2.80    3.50
   4  -1  23    6.90    4.60
  -4   0 -23    1.40    3.60
  -4  -1 -23   -6.20    2.70
  -4  -2 -23   23.90    7.20
  -4  -2 -23   19.80    6.80
  -4  -3 -23    6.60    5.50
  -4  -3 -23    5.30    5.20
  -3   3 -23   14.30    5.50
   3  -3  23   20.80    7.00
   3  -3  23    6.80    6.80
  -3   2 -23  299.77   19.30
   3  -2  23  275.97   19.20
   3  -2  23  258.97   19.50
  -3   1 -23   24.00    6.80
   3  -1  23   10.50    5.00
   3  -1  23   24.80    6.00
  -3   0 -23    1.20    3.60
  -3  -1 -23   25.80    7.60
  -3  -2 -23  240.48   18.20
  -3  -3 -23   10.80    5.60
  -3  -3 -23   32.40    9.60
  -2   3 -23   14.90    5.40
   2  -3  23   22.40    7.50
   2  -3  23   23.60    7.50
  -2   2 -23   60.89    9.90
   2  -2  23   56.09    9.50
   2  -2  23   65.09    9.70
  -2   1 -23  178.28   15.00
   2  -1  23  170.58   13.90
   2  -1  23  155.58   13.10
  -2   0 -23    1.80    3.60
  -2  -1 -23  136.89   15.10
  -2  -2 -23   49.80    9.30
  -2  -3 -23   30.60    8.00
  -2  -3 -23   24.70    8.60
   1  -3  23   33.70    9.10
   1  -3  23   41.60    9.60
  -1   2 -23   33.10    7.40
   1  -2  23   45.30    8.40
   1  -2  23   29.80    7.70
  -1   1 -23    0.20    3.70
   1  -1  23    9.70    4.10
   1  -1  23    8.10    4.80
  -1   0 -23   -0.50    3.30
  -1  -1 -23    3.70    3.90
  -1  -2 -23   49.20    9.40
  -1  -3 -23   36.50    8.20
  -1  -3 -23   46.50   10.70
   0  -3  23    8.80    7.00
   0  -3  23   14.80    7.30
   0   2 -23   42.60    8.20
   0  -2  23   35.00    7.40
   0  -2  23   35.60    8.10
   0   1 -23  193.98   15.90
   0  -1  23  197.08   13.40
   0  -1  23  209.68   16.20
   0   0 -23   -1.40    3.00
   0  -1 -23  166.08   13.90
   0  -2 -23   42.80    8.40
   0  -3 -23   10.40    6.20
   0  -3 -23   18.10    6.80
  -1  -3  23   68.99   12.00
  -1  -3  23   62.59   10.50
   1   2 -23    4.80    4.00
  -1  -2  23    3.50    4.70
  -1  -2  23    2.10    5.50
   1   1 -23    2.10    3.50
  -1  -1  23    5.50    4.70
  -1  -1  23   -1.90    2.40
   1   0 -23    0.90    3.50
   1  -1 -23   -0.80    3.00
   1  -2 -23    2.20    4.00
   1  -3 -23   72.99   13.80
   1  -3 -23   93.89   12.40
  -2  -3  23   25.50    7.70
  -2  -3  23   28.10    8.80
   2   2 -23   36.80    7.60
  -2  -2  23   29.20    8.00
  -2  -2  23   20.90    5.80
   2   1 -23   47.20    8.80
  -2  -1  23   24.60    4.50
  -2  -1  23   31.70    7.30
   2   0 -23   -0.40    2.80
  -2   0  23    0.10    3.70
   2  -1 -23   25.90    6.50
   2  -2 -23   26.20    7.00
   2  -3 -23   22.90    8.40
   2  -3 -23   34.90    8.00
  -3  -3  23    4.60    6.70
  -3  -3  23   -8.30    3.00
   3   2 -23   28.60    6.90
  -3  -2  23   29.10    6.20
  -3  -2  23   34.90    8.60
   3   1 -23  102.19   12.30
  -3  -1  23  118.79   13.20
   3   0 -23    3.20    3.50
  -3   0  23    2.30    3.50
   3  -1 -23  118.19   13.60
   3  -2 -23   29.90    7.60
   3  -3 -23    0.10    4.00
  -4  -3  23   -6.60    4.50
  -4  -3  23   -2.90    5.80
   4   2 -23  223.08   16.20
  -4  -2  23  235.98   18.10
  -4  -2  23  215.38   14.00
   4   1 -23  235.88   17.30
  -4  -1  23  292.87   20.10
   4   0 -23   -2.00    3.00
  -4   0  23    4.80    3.90
   4  -1 -23  268.57   18.50
   4  -2 -23  179.68   15.00
   4  -3 -23   -2.80    3.80
  -5  -3  23   24.60    8.70
   5   2 -23    3.00    4.00
  -5  -2  23   -1.90    6.10
  -5  -2  23   -5.50    3.40
   5   1 -23   16.10    5.40
  -5  -1  23    4.40    5.00
   5   0 -23    1.90    3.70
  -5   0  23    4.60    4.60
   5  -1 -23   18.60    5.90
   5  -2 -23    1.80    4.60
   5  -3 -23   33.90    8.50
  -6  -3  23   -2.80    6.60
   6   2 -23    8.10    4.90
  -6  -2  23    9.20    7.30
   6   1 -23  128.49   14.40
  -6  -1  23  125.29   14.50
  -6   0  23    2.20    4.40
  -6   0  23   -0.10    3.60
  -6   1  23  129.89   14.60
   6  -2 -23    9.90    5.70
  -6   2  23    8.70    6.40
   6  -3 -23    2.90    4.70
  -7  -3  23   32.80   10.60
   7   2 -23   21.30    6.90
  -7  -2  23   23.50    7.90
  -7  -1  23  111.39   13.70
  -7  -1  23  107.39   13.50
  -7   0  23    0.20    4.40
  -7   0  23    2.10    4.00
   7  -1 -23  109.89    8.90
  -7   1  23   96.99   13.10
  -7   2  23   19.60    7.20
   7  -3 -23   16.70    8.00
  -8  -3  23   45.60   12.30
   8   2 -23   35.50    8.20
  -8  -2  23   22.90    8.20
  -8  -1  23  169.78   15.00
  -8  -1  23  210.58   18.10
  -8   0  23    0.50    4.10
  -8   0  23   -0.60    4.30
  -8   1  23  240.58   19.00
   8  -2 -23   31.20    7.50
  -8   2  23   37.10    9.00
   8  -3 -23   42.90   10.40
   8  -3 -23   62.29   12.10
  -8   3  23   55.49   12.30
   9   2 -23   47.70   10.20
  -9  -2  23   36.70   10.60
  -9  -1  23    2.10    5.20
  -9  -1  23    6.30    6.20
  -9   0  23    2.30    4.80
  -9   0  23   -0.30    4.00
  -9   1  23    9.80    5.60
  -9   2  23   24.10    7.80
 -10  -2  23   -3.10    6.60
 -10  -2  23    3.50    5.20
 -10  -1  23   -1.30    4.70
 -10  -1  23   12.30    6.80
 -10   0  23    1.50    4.30
 -10   0  23    1.80    4.90
 -10   1  23    1.90    4.90
 -10   2  23    0.30    4.50
 -11  -2  23   25.10    8.50
 -11  -2  23   16.10    8.50
 -11  -1  23   25.10    8.40
 -11  -1  23   27.80    8.80
 -11   0  23    2.90    4.50
 -11   0  23    1.20    4.80
 -11   1  23   18.80    7.30
 -11   2  23   31.90    9.30
 -12  -1  23   74.79   12.40
 -12  -1  23   71.79   12.90
 -12   0  23    2.00    5.70
 -12   0  23    2.10    4.90
 -12   1  23   64.69   12.60
 -13  -1  23    0.40    5.20
 -13  -1  23   -3.70    5.60
 -13   0  23    1.40    5.10
 -13   0  23    8.30    5.90
 -13   1  23    4.40    6.20
 -12   0 -24   -4.50    4.10
 -11   1 -24   11.50    7.20
 -11   0 -24   40.50   10.20
 -11  -1 -24    3.40    5.10
 -11  -1 -24   14.10    7.20
 -10   1 -24    4.60    5.00
 -10   0 -24    7.40    5.70
 -10  -1 -24    4.60    5.20
 -10  -1 -24    4.70    4.60
  -9   2 -24   -1.50    4.30
   9  -2  24   12.00    7.40
  -9   1 -24    0.80    4.50
  -9   0 -24   82.59   12.70
  -9   0 -24   99.59   11.90
  -9  -1 -24   -2.30    3.70
  -9  -1 -24   -4.00    4.30
  -9  -2 -24   11.20    5.90
  -9  -2 -24    4.90    5.40
  -8   2 -24   31.60    8.50
   8  -2  24   30.60    9.20
  -8   1 -24   45.20    9.70
  -8   0 -24   43.70    9.40
  -8  -1 -24   38.10    9.00
  -8  -1 -24   40.80    9.00
  -8  -2 -24   58.29   11.10
  -8  -2 -24   30.80    8.80
  -7   2 -24   -0.10    4.30
   7  -2  24    0.70    5.90
  -7   1 -24    6.50    5.30
   7  -1  24    5.40    5.00
  -7   0 -24  323.17   22.70
  -7  -1 -24    3.30    4.70
  -7  -2 -24    4.70    5.60
  -7  -2 -24    3.70    4.90
  -6   3 -24    4.60    5.50
   6  -3  24   -1.00    5.90
  -6   2 -24    1.30    4.30
   6  -2  24    0.30    4.80
  -6   1 -24    7.20    5.10
   6  -1  24   10.00    5.60
  -6   0 -24   70.29   11.20
  -6  -1 -24    5.30    4.90
  -6  -2 -24   -1.10    4.30
  -6  -2 -24   -0.40    4.10
  -6  -3 -24    0.30    4.90
  -6  -3 -24    7.60    6.30
  -5   3 -24   23.90    7.10
   5  -3  24   23.30    9.20
  -5   2 -24   14.40    5.70
   5  -2  24   12.00    6.80
   5  -2  24   21.40    5.70
  -5   1 -24   92.19   13.00
   5  -1  24   98.59   12.10
  -5   0 -24  474.45   28.60
  -5  -1 -24   69.09   11.30
  -5  -2 -24    5.40    5.00
  -5  -2 -24   10.90    6.40
  -5  -3 -24    9.20    5.50
  -5  -3 -24   22.20    8.60
  -4   3 -24    1.90    3.80
   4  -3  24   11.00    7.70
   4  -3  24   11.10    5.70
  -4   2 -24   -0.30    3.90
   4  -2  24   -0.80    5.90
   4  -2  24    4.80    4.90
  -4   1 -24   13.00    5.90
   4  -1  24    9.10    5.10
  -4   0 -24  216.68   17.70
  -4  -1 -24   13.50    6.70
  -4  -2 -24   -2.10    3.60
  -4  -2 -24    0.10    4.00
  -4  -3 -24    3.20    5.70
  -4  -3 -24    0.00    4.50
  -3   3 -24   22.10    6.80
   3  -3  24   22.60    7.80
   3  -3  24   13.60    7.40
  -3   2 -24   -0.60    3.30
   3  -2  24    7.90    5.00
   3  -2  24    1.30    5.60
  -3   1 -24   13.90    5.50
   3  -1  24   16.80    5.40
  -3   0 -24   96.19   13.40
  -3  -1 -24   12.60    6.10
  -3  -2 -24    4.50    4.60
  -3  -3 -24   27.30    7.60
  -3  -3 -24   15.80    7.40
  -2   3 -24   -1.30    4.00
   2  -3  24   -2.10    5.60
   2  -3  24    0.00    5.50
  -2   2 -24    1.80    3.70
   2  -2  24   -1.60    4.60
   2  -2  24   -0.90    5.20
  -2   1 -24   -0.10    3.30
   2  -1  24    6.60    4.60
   2  -1  24    5.20    3.90
  -2   0 -24    2.20    3.90
  -2  -1 -24    1.30    3.70
  -2  -2 -24    2.50    4.60
  -2  -3 -24   -0.70    4.10
  -2  -3 -24   -0.60    4.80
   1  -3  24   -2.50    5.30
   1  -3  24   -2.90    5.40
  -1   2 -24  141.09   15.30
   1  -2  24  112.29   12.50
   1  -2  24  115.19   13.50
  -1   1 -24   11.90    5.10
   1  -1  24   14.70    5.60
   1  -1  24   13.90    4.60
  -1   0 -24  654.23   34.70
  -1  -1 -24   10.40    5.20
  -1  -2 -24   97.39   13.10
  -1  -3 -24    0.70    4.60
  -1  -3 -24   -2.90    4.10
   0  -3  24   15.60    7.30
   0  -3  24   13.20    7.00
   0   2 -24   -2.20    3.10
   0  -2  24   -1.00    4.50
   0  -2  24    5.40    5.30
   0   1 -24  102.49   12.80
   0  -1  24   99.29    9.10
   0  -1  24   96.29   11.50
   0   0 -24 1196.68   54.99
   0  -1 -24  105.49   13.10
   0  -2 -24    1.20    4.00
   0  -3 -24    7.30    6.20
   0  -3 -24   15.40    6.30
  -1  -3  24    1.10    6.30
  -1  -3  24   -1.30    5.50
   1   2 -24  199.78   15.30
  -1  -2  24  180.18   13.90
  -1  -2  24  184.38   16.50
   1   1 -24  314.87   21.50
  -1  -1  24  353.86   22.50
  -1  -1  24  334.97   18.60
   1   0 -24   44.10    8.60
   1  -1 -24  332.27   21.60
   1  -2 -24  156.68   16.10
   1  -3 -24    2.70    4.50
   1  -3 -24    0.80    5.20
  -2  -3  24   19.40    8.00
  -2  -3  24    7.30    6.10
   2   2 -24   11.50    5.10
  -2  -2  24    3.70    4.60
  -2  -2  24   14.40    7.20
   2   1 -24   32.50    7.20
  -2  -1  24   35.10    8.10
   2   0 -24  240.98   18.20
  -2   0  24  273.47   19.40
   2  -1 -24   37.00    8.20
   2  -2 -24    7.50    4.70
   2  -3 -24   11.10    7.00
   2  -3 -24    9.80    5.60
  -3  -3  24   -8.50    3.00
  -3  -3  24   -1.80    6.50
   3   2 -24   -0.10    3.60
  -3  -2  24    3.20    5.90
  -3  -2  24   -7.60    3.70
   3   1 -24  163.18   16.20
  -3  -1  24  131.89   14.10
   3   0 -24   43.20    8.00
  -3   0  24   23.10    6.70
   3  -1 -24  194.08   15.50
   3  -2 -24   -2.80    3.00
   3  -3 -24    2.20    4.60
  -4  -3  24   -6.00    4.90
  -4  -3  24    2.90    6.90
   4   2 -24    9.60    4.70
  -4  -2  24    4.20    4.50
  -4  -2  24    8.40    7.20
   4   1 -24    6.20    3.90
  -4  -1  24    4.40    5.20
   4   0 -24  233.18   16.70
  -4   0  24  192.98   16.40
   4  -1 -24    0.10    3.00
   4  -2 -24   10.80    5.20
   4  -3 -24    2.30    5.00
  -5  -3  24   -4.40    6.40
   5   2 -24   27.40    6.90
  -5  -2  24    3.70    6.70
   5   1 -24   14.40    5.50
  -5  -1  24    7.00    5.00
   5   0 -24  372.56   23.80
  -5   0  24  410.16   25.40
   5  -1 -24    8.50    5.10
   5  -2 -24   17.50    6.90
   5  -3 -24    6.00    5.70
  -6  -3  24   61.19   12.10
   6   2 -24    6.60    4.90
  -6  -2  24   18.30    7.90
   6   1 -24    7.40    4.90
  -6  -1  24    9.70    5.80
   6   0 -24  274.17   19.80
  -6   0  24  277.07   20.80
  -6   0  24  299.57   20.30
  -6   1  24    8.40    5.20
   6  -2 -24    1.80    4.50
   6  -3 -24  102.39   14.80
  -7  -3  24   -0.70    7.70
   7   2 -24   37.50    8.20
  -7  -2  24   26.40    8.90
   7   1 -24   -1.80    3.00
  -7  -1  24    4.10    5.40
  -7   0  24  389.46   23.60
  -7   0  24  340.47   24.60
   7  -1 -24    6.00    3.10
  -7   1  24    0.90    4.10
  -7   2  24   27.10    8.10
   7  -3 -24    9.40    5.80
   8   2 -24    7.40    5.00
  -8  -2  24    6.20    6.90
  -8  -1  24   78.09   12.10
  -8  -1  24   94.69   13.30
  -8   0  24  660.63   34.50
  -8   0  24  612.04   36.30
  -8   1  24   85.59   13.00
   8  -2 -24    7.00    4.80
  -8   2  24    8.10    5.50
   9   2 -24   85.09   13.00
  -9  -2  24   94.09   14.40
  -9  -1  24   86.79   12.60
  -9  -1  24   99.99   14.00
  -9   0  24   60.99   11.40
  -9   0  24   77.29   12.70
  -9   1  24   77.89   12.50
  -9   2  24   72.09   12.80
 -10  -2  24    9.90    6.30
 -10  -2  24   15.40    8.50
 -10  -1  24   15.40    6.70
 -10  -1  24   17.00    6.90
 -10   0  24   10.90    6.20
 -10   0  24   28.30    8.20
 -10   1  24   11.30    6.20
 -10   2  24    8.20    5.90
 -11  -2  24   45.30   10.50
 -11  -2  24   30.20   10.60
 -11  -1  24    3.30    5.70
 -11  -1  24    6.50    5.60
 -11   0  24   43.00    9.80
 -11   0  24   34.20    9.00
 -11   1  24    6.40    6.10
 -11   2  24   31.50    8.90
 -12  -1  24    2.70    5.80
 -12  -1  24    4.40    5.70
 -12   0  24   38.90    9.90
 -12   0  24   46.70   10.50
 -12   1  24   -0.80    4.50
 -13   0  24   32.30    9.50
 -13   0  24   22.90    8.70
 -11   1 -25    3.80    5.50
 -11   0 -25   -4.60    5.10
 -11  -1 -25    0.40    5.80
 -11  -1 -25   -1.10    4.60
 -10   1 -25   55.49   11.30
 -10   0 -25   -1.40    4.10
 -10  -1 -25   53.39   11.50
  -9   2 -25   -0.70    4.30
   9  -2  25    4.10    6.10
  -9   1 -25   -1.50    3.80
  -9   0 -25    1.20    4.40
  -9  -1 -25   -1.00    5.00
  -9  -1 -25    0.00    4.10
  -9  -2 -25   -0.20    4.90
  -9  -2 -25    4.00    5.00
  -8   2 -25    8.40    5.30
   8  -2  25   12.90    7.20
  -8   1 -25   17.20    6.60
  -8   0 -25   -6.40    3.50
  -8  -1 -25   11.50    6.10
  -8  -1 -25    6.50    4.70
  -8  -2 -25    7.50    6.20
  -8  -2 -25   16.10    7.10
  -7   2 -25   15.40    6.70
   7  -2  25   27.50    7.90
  -7   1 -25    4.60    4.90
  -7   0 -25    1.40    4.30
  -7  -1 -25   -2.00    4.00
  -7  -2 -25   18.00    6.90
  -7  -2 -25   24.90    8.00
  -6   2 -25   39.40    8.60
   6  -2  25   50.29   10.40
  -6   1 -25  374.96   25.10
  -6   0 -25    6.70    4.90
  -6  -1 -25  389.66   26.00
  -6  -2 -25   49.30   10.90
  -6  -2 -25   39.30    9.40
  -5   3 -25   42.60    9.20
   5  -3  25   43.20   11.30
  -5   2 -25   18.10    6.10
   5  -2  25   30.90    8.50
   5  -2  25   34.40    7.10
  -5   1 -25    0.50    4.30
   5  -1  25    7.20    4.90
  -5   0 -25   -4.00    3.50
  -5  -1 -25    8.80    5.50
  -5  -2 -25   22.00    7.20
  -5  -2 -25   16.60    6.50
  -5  -3 -25   22.50    8.20
  -5  -3 -25   24.40    7.70
  -4   3 -25    0.70    3.60
   4  -3  25    4.50    5.10
   4  -3  25   -3.20    6.10
  -4   2 -25   76.59   11.70
   4  -2  25   62.89   10.60
   4  -2  25   90.49   11.40
  -4   1 -25   18.60    6.60
   4  -1  25   22.30    6.70
  -4   0 -25   -4.60    3.20
  -4  -1 -25   31.30    8.80
  -4  -2 -25   94.29   13.60
  -4  -3 -25    2.60    5.00
  -4  -3 -25    3.90    5.50
  -3   3 -25    1.10    4.00
   3  -3  25    2.50    6.70
   3  -3  25    6.70    5.90
  -3   2 -25   98.49   12.80
   3  -2  25  124.49   13.60
   3  -2  25  104.39   13.00
  -3   1 -25    2.50    4.00
   3  -1  25    1.10    3.80
  -3   0 -25    3.40    4.30
  -3  -1 -25    2.00    4.20
  -3  -2 -25   89.79   13.10
  -3  -3 -25    1.70    4.10
  -3  -3 -25    4.50    5.10
   2  -3  25   -4.90    5.50
   2  -3  25    5.90    6.00
  -2   2 -25   50.29    9.50
   2  -2  25   71.39   10.80
   2  -2  25   50.79    9.40
  -2   1 -25   88.69   12.20
   2  -1  25   65.19    9.20
   2  -1  25   74.59   10.20
  -2   0 -25   -2.60    3.20
  -2  -1 -25   83.29   12.60
  -2  -2 -25   49.40    9.70
  -2  -3 -25    0.30    4.70
  -2  -3 -25   -1.10    4.50
   1  -3  25   -2.90    5.40
   1  -3  25    1.80    6.10
  -1   2 -25   66.49   10.60
   1  -2  25   49.30    9.00
   1  -2  25   50.19    8.90
  -1   1 -25  154.08   16.60
   1  -1  25  164.78   14.60
   1  -1  25  175.78   12.90
  -1   0 -25    7.80    5.20
  -1  -1 -25  191.18   19.40
  -1  -2 -25   49.60    9.70
  -1  -3 -25   -0.60    4.40
  -1  -3 -25    3.50    4.50
   0  -3  25    1.00    6.30
   0  -3  25   -4.10    4.90
   0   2 -25   21.00    6.60
   0  -2  25   25.90    7.60
   0  -2  25   26.60    6.90
   0   1 -25    9.40    5.10
   0  -1  25   19.90    4.70
   0  -1  25   17.30    6.10
   0   0 -25   19.50    6.10
   0  -1 -25   16.90    6.00
   0  -2 -25   21.90    7.00
   0  -3 -25    2.20    4.40
   0  -3 -25   -0.30    5.10
  -1  -3  25    7.30    6.80
  -1  -3  25   14.50    6.90
   1   2 -25   83.99   11.30
  -1  -2  25   44.10    7.30
  -1  -2  25   70.59   10.70
   1   1 -25   62.89   10.00
  -1  -1  25   60.29    9.80
   1   0 -25    2.40    3.80
   1  -1 -25   71.89   10.90
   1  -2 -25   58.49    9.90
   1  -3 -25   29.70    9.70
   1  -3 -25   19.50    6.70
  -2  -3  25   -6.20    5.70
  -2  -3  25   -1.50    5.10
   2   2 -25  170.08   14.30
  -2  -2  25  115.09   14.00
  -2  -2  25  158.58   12.30
   2   1 -25   79.59   11.20
  -2  -1  25   81.89   12.20
   2   0 -25    2.10    3.40
   2  -1 -25   90.79   12.40
   2  -2 -25  126.99   14.80
   2  -3 -25   -2.00    3.60
  -3  -3  25    1.30    6.60
  -3  -3  25   -9.80    4.20
   3   2 -25  100.89   12.80
  -3  -2  25  109.09   13.80
  -3  -2  25  113.59   10.80
   3   1 -25   76.99   11.20
  -3  -1  25   53.49    9.70
   3   0 -25    2.50    3.60
  -3   0  25   -3.30    3.60
   3  -1 -25   75.29   11.10
   3  -2 -25  113.69   14.10
   3  -3 -25    0.10    4.60
  -4  -3  25   -0.10    6.70
   4   2 -25   26.60    7.10
  -4  -2  25   28.20    8.30
  -4  -2  25   20.50    5.60
   4   1 -25   23.20    6.50
  -4  -1  25    5.80    5.40
   4   0 -25   -1.50    2.80
  -4   0  25   -1.90    3.60
   4  -1 -25   16.40    6.20
   4  -2 -25   33.10    8.40
   4  -3 -25    3.60    5.20
  -5  -3  25   -5.10    6.70
   5   2 -25  487.85   28.10
  -5  -2  25  493.85   30.30
   5   1 -25    0.90    3.50
  -5  -1  25   -1.90    4.40
   5   0 -25   -0.20    4.10
  -5   0  25    1.00    4.80
   5  -1 -25    0.20    4.30
   5  -2 -25  462.95   28.20
   5  -3 -25    0.40    5.10
  -6  -3  25   -7.40    6.40
   6   2 -25  207.88   15.90
  -6  -2  25  160.08   17.60
   6   1 -25   18.80    6.10
  -6  -1  25   22.70    7.40
   6   0 -25   -4.30    2.60
  -6   0  25   -4.30    4.40
   6  -1 -25   17.70    6.30
   6  -2 -25  200.88   17.30
   6  -3 -25    0.80    5.30
   7   2 -25    0.90    3.90
  -7  -2  25    5.90    7.00
   7   1 -25   58.39   10.50
  -7  -1  25   28.80    7.90
  -7   0  25    1.50    5.10
  -7   0  25   -2.40    3.90
  -7   1  25   35.30    8.60
   7  -2 -25   -3.60    4.60
  -7   2  25    3.90    4.70
   8   2 -25   37.70    8.80
  -8  -2  25   43.90   10.60
  -8  -1  25  136.29   16.30
  -8  -1  25  135.49   16.00
  -8   0  25    3.50    4.50
  -8   0  25    0.90    4.80
  -8   1  25  143.39   16.60
  -8   2  25   27.70    8.30
   9   2 -25   17.90    7.10
  -9  -2  25   25.20    9.40
  -9  -1  25    5.30    5.80
  -9  -1  25    7.10    5.30
  -9   0  25    3.10    4.60
  -9   0  25    4.80    5.00
  -9   1  25    0.30    5.00
  -9   2  25   23.00    8.30
  10   2 -25   -1.40    4.90
 -10  -2  25    9.90    8.00
 -10  -1  25   32.90    9.40
 -10  -1  25   35.30    8.60
 -10   0  25    6.30    5.00
 -10   0  25    5.30    5.30
 -10   1  25   33.30    8.90
 -10   2  25   -1.30    5.10
 -11  -1  25   33.30    9.50
 -11  -1  25   43.10   10.20
 -11   0  25   -5.70    3.60
 -11   0  25    7.00    5.60
 -11   1  25   41.70    9.70
 -12  -1  25   20.70    8.10
 -12  -1  25   13.80    7.10
 -12   0  25   -1.30    4.80
 -12   0  25    3.40    5.30
 -12   1  25   17.50    7.50
 -13   0  25    0.20    4.90
 -13   0  25    9.10    5.80
 -11   0 -26   -1.90    4.80
 -10   1 -26    7.30    5.80
 -10   0 -26   29.00    8.80
 -10  -1 -26    0.40    4.70
 -10  -1 -26   -0.60    4.90
  -9   2 -26   -5.00    4.40
   9  -2  26   11.50    6.10
  -9   1 -26   51.89   10.60
  -9   0 -26    2.00    5.00
  -9  -1 -26   43.30   10.00
  -9  -1 -26   46.30    9.80
  -9  -2 -26    9.40    6.00
  -8   2 -26    6.60    5.60
   8  -2  26   11.70    6.60
  -8   1 -26    1.20    4.10
  -8   0 -26   37.80    9.50
  -8  -1 -26   -1.40    4.40
  -8  -1 -26    5.40    4.80
  -8  -2 -26    4.10    5.70
  -8  -2 -26    6.80    5.80
  -7   2 -26   -0.70    4.80
   7  -2  26    2.70    6.00
  -7   1 -26   31.90    8.30
  -7   0 -26  175.18   19.10
  -7  -1 -26   32.80    8.80
  -7  -2 -26    1.10    4.50
  -7  -2 -26    2.50    5.40
  -6   2 -26   18.70    6.70
   6  -2  26   24.10    8.00
  -6   1 -26    2.40    4.30
  -6   0 -26   25.30    7.50
  -6  -1 -26    5.00    5.10
  -6  -2 -26   15.10    7.00
  -6  -2 -26    8.90    5.80
  -5   3 -26   -1.50    3.90
  -5   2 -26    1.20    4.20
   5  -2  26    3.80    5.50
   5  -2  26    6.20    4.30
  -5   1 -26  158.38   17.40
  -5   0 -26   74.29   12.40
  -5  -1 -26  205.68   21.30
  -5  -2 -26   -2.70    3.90
  -5  -2 -26    2.10    4.90
  -4   3 -26   -2.30    4.00
   4  -3  26   -5.10    6.00
   4  -3  26    3.70    5.80
  -4   2 -26    1.70    4.40
   4  -2  26   12.20    5.40
   4  -2  26   10.10    6.10
  -4   1 -26    5.60    5.40
  -4   0 -26  257.07   20.20
  -4  -1 -26    2.80    4.90
  -4  -2 -26   11.50    6.50
  -4  -3 -26   -1.10    4.80
  -4  -3 -26    1.20    5.20
  -3   3 -26    4.30    4.70
   3  -3  26    0.00    6.30
   3  -3  26   24.10    8.00
  -3   2 -26   48.80    9.40
   3  -2  26   49.50    9.30
   3  -2  26   46.60    9.00
  -3   1 -26  218.48   17.80
   3  -1  26  164.28   14.30
  -3   0 -26  331.57   23.50
  -3  -1 -26  175.08   18.80
  -3  -2 -26   26.00    7.90
  -3  -3 -26   17.10    7.10
  -3  -3 -26    6.40    5.70
   2  -3  26   15.60    7.80
   2  -3  26   10.70    7.50
  -2   2 -26   -1.10    4.00
   2  -2  26   -1.50    5.00
   2  -2  26    2.70    5.30
  -2   1 -26  150.48   17.10
   2  -1  26  162.28   14.60
  -2   0 -26   54.79   10.20
  -2  -1 -26  170.08   18.20
  -2  -2 -26   -2.60    4.20
  -2  -3 -26   26.20    7.60
  -2  -3 -26   20.70    8.00
   1  -3  26   20.70    7.70
   1  -3  26   18.00    7.70
  -1   2 -26   16.50    6.50
   1  -2  26   27.30    7.10
   1  -2  26   28.80    8.00
  -1   1 -26  345.77   23.40
   1  -1  26  343.57   22.40
  -1   0 -26    7.40    5.40
  -1  -1 -26  295.27   21.50
  -1  -2 -26   17.90    6.40
  -1  -3 -26   13.30    6.60
  -1  -3 -26    6.10    5.60
   0  -3  26   -5.30    5.20
   0  -3  26   -6.00    5.70
   0   2 -26    9.30    5.50
   0  -2  26   14.30    5.80
   0  -2  26    9.80    6.10
   0   1 -26    5.50    4.60
   0  -1  26    4.70    5.00
   0   0 -26  143.19   16.20
   0  -1 -26    3.90    4.20
   0  -2 -26    7.10    5.70
   0  -3 -26    1.30    5.00
   0  -3 -26    3.10    4.80
  -1  -3  26   31.80    9.20
  -1  -3  26   28.20    7.80
   1   2 -26    0.70    4.10
  -1  -2  26    5.00    5.70
  -1  -2  26   -2.20    2.00
   1   1 -26   65.09   10.80
  -1  -1  26   40.40    8.30
   1   0 -26  365.06   23.60
   1  -1 -26   40.00    8.60
   1  -2 -26    5.20    5.10
   1  -3 -26   42.90    9.20
   1  -3 -26   29.30    9.20
  -2  -3  26   -3.60    5.90
  -2  -3  26   -4.40    5.00
   2   2 -26   71.99   11.00
  -2  -2  26   62.19    8.70
  -2  -2  26   65.59   11.00
   2   1 -26  129.29   15.10
  -2  -1  26  148.89   16.30
   2   0 -26  211.48   17.20
   2  -1 -26  147.99   16.40
   2  -2 -26   73.59   11.90
   2  -3 -26    7.00    5.30
  -3  -3  26   -4.40    6.10
  -3  -3  26   -0.10    5.50
   3   2 -26   -1.00    3.30
  -3  -2  26   -4.00    4.00
  -3  -2  26    4.50    5.90
   3   1 -26   61.09   10.90
  -3  -1  26   73.09   11.50
   3   0 -26  152.88   16.30
  -3   0  26  148.29   16.20
   3  -1 -26   55.29    9.60
   3  -2 -26   -1.10    4.10
   3  -3 -26   -1.60    4.40
  -4  -3  26    0.70    7.10
   4   2 -26    2.30    4.30
  -4  -2  26   -2.50    5.90
   4   1 -26    5.10    4.50
  -4  -1  26   11.60    6.60
   4   0 -26  132.29   15.10
  -4   0  26  151.88   16.40
   4  -1 -26    2.70    4.60
   4  -2 -26    2.00    3.80
   4  -3 -26   -3.30    4.50
  -5  -3  26    8.70    7.90
   5   2 -26   64.59   10.80
  -5  -2  26   61.99   11.70
   5   1 -26  427.06   26.30
  -5  -1  26  443.26   27.20
   5   0 -26   12.10    5.80
  -5   0  26   13.30    6.20
   5  -1 -26  473.15   28.40
   5  -2 -26   59.69   11.00
   5  -3 -26    9.60    5.60
  -6  -3  26   -5.30    7.00
   6   2 -26   14.80    6.10
  -6  -2  26    4.40    6.90
   6   1 -26  311.97   22.30
  -6  -1  26  414.46   25.80
   6   0 -26  123.09   15.20
  -6   0  26  155.08   17.30
   6  -1 -26  330.77   22.80
   6  -2 -26   14.90    6.50
   6  -3 -26    2.20    5.40
   7   2 -26    0.10    4.00
  -7  -2  26    5.40    6.90
   7   1 -26   54.09   10.50
  -7  -1  26   34.30    7.90
   7   0 -26  141.09   16.10
  -7   0  26  155.28   17.60
  -7   0  26  130.09   16.20
  -7   1  26   34.50    8.70
   7  -2 -26    7.00    6.10
   8   2 -26    5.80    5.20
  -8  -2  26   -2.60    6.20
   8   1 -26   47.10   10.00
  -8  -1  26   53.59   10.30
  -8   0  26   10.10    6.20
  -8   0  26   -0.30    5.00
  -8   1  26   47.10   10.20
  -8   2  26    1.90    5.30
   9   2 -26   16.40    6.90
  -9  -2  26   19.20    9.10
  -9  -1  26   33.80    8.70
  -9  -1  26   57.79   11.10
  -9   0  26    6.50    6.30
  -9   0  26   17.70    7.20
  -9   1  26   28.30    8.40
  -9   2  26   19.80    7.90
  10   2 -26   -2.70    4.30
 -10  -2  26    2.50    7.20
 -10  -1  26    8.60    6.10
 -10  -1  26    3.40    4.70
 -10   0  26   75.89   12.90
 -10   0  26   91.99   14.20
 -10   1  26    1.40    5.70
 -10   2  26   -0.40    4.70
 -11  -1  26   80.59   13.70
 -11  -1  26   84.69   13.10
 -11   0  26  179.78   19.60
 -11   0  26  164.68   19.70
 -11   1  26   69.49   12.60
 -12  -1  26   -0.90    5.80
 -12  -1  26    2.10    5.40
 -12   0  26    7.00    6.00
 -12   0  26    4.30    5.90
 -12   1  26    3.10    5.50
 -10   1 -27   38.20   10.10
 -10   0 -27    0.30    4.80
 -10  -1 -27   41.10    9.80
 -10  -1 -27   39.80   10.90
  -9   1 -27   23.80    7.90
  -9   0 -27   -2.10    4.40
  -9  -1 -27   23.90    7.90
  -9  -1 -27   37.70   10.20
  -8   2 -27   -1.00    4.90
   8  -2  27   13.20    6.70
  -8   1 -27   57.89   11.30
  -8   0 -27    1.60    4.60
  -8  -1 -27   58.89   11.00
  -8  -1 -27   74.39   12.90
  -8  -2 -27   -2.00    5.30
  -8  -2 -27    6.50    6.20
  -7   2 -27   10.60    5.70
   7  -2  27   19.10    7.80
  -7   1 -27   -0.10    4.20
  -7   0 -27    3.90    5.50
  -7  -1 -27    0.80    5.10
  -7  -2 -27   23.70    8.40
  -7  -2 -27   16.80    7.30
  -6   2 -27   34.70    9.10
   6  -2  27   44.50   10.10
  -6   1 -27   21.60    7.60
  -6   0 -27   -4.50    3.40
  -6  -1 -27   30.80    9.40
  -6  -2 -27   21.40    8.10
  -6  -2 -27   29.60    8.70
  -5   2 -27    7.30    5.50
   5  -2  27   26.30    8.10
  -5   1 -27    9.10    5.80
  -5   0 -27    6.40    5.80
  -5  -1 -27   16.40    6.90
  -5  -2 -27    9.40    6.20
  -5  -2 -27    6.00    4.90
  -4   3 -27   -0.20    4.80
   4  -3  27   -4.40    6.30
  -4   2 -27    1.10    4.20
   4  -2  27    6.40    5.70
   4  -2  27    2.40    4.30
  -4   1 -27   -1.80    4.00
  -4   0 -27    5.60    5.20
  -4  -1 -27    5.40    6.30
  -4  -2 -27   -3.10    4.50
  -4  -3 -27    4.70    5.30
  -4  -3 -27   -4.10    4.50
  -3   3 -27    1.30    3.70
   3  -3  27   29.20    8.30
   3  -3  27   11.80    8.20
  -3   2 -27    2.00    4.50
   3  -2  27    5.40    5.20
   3  -2  27    3.60    5.30
  -3   1 -27    2.90    4.60
  -3   0 -27    8.20    5.10
  -3  -1 -27    5.20    5.20
  -3  -2 -27    4.30    5.20
  -3  -3 -27   10.10    6.30
  -3  -3 -27   19.00    7.50
   2  -3  27    6.40    6.40
   2  -3  27   -1.80    6.20
  -2   2 -27   94.29   13.60
   2  -2  27  111.59   13.00
   2  -2  27  109.39   13.50
  -2   1 -27  598.24   34.30
   2  -1  27  573.84   32.10
  -2   0 -27   -2.10    3.30
  -2  -1 -27  539.25   32.00
  -2  -2 -27   95.29   13.50
  -2  -3 -27    2.30    5.40
  -2  -3 -27    3.10    5.20
   1  -3  27   -0.70    5.50
   1  -3  27   -2.70    5.50
  -1   2 -27   71.39   11.60
   1  -2  27   87.49   12.90
   1  -2  27   64.79   10.00
  -1   1 -27  343.07   24.20
   1  -1  27  361.46   23.40
  -1   0 -27    4.50    4.30
  -1  -1 -27  300.87   22.00
  -1  -2 -27   52.29   10.00
  -1  -3 -27    3.20    4.80
  -1  -3 -27    0.40    4.70
   0  -3  27   -3.60    5.50
   0  -3  27   10.90    7.20
   0   2 -27    7.50    5.00
   0  -2  27    5.00    5.50
   0  -2  27    2.90    4.90
   0   1 -27  160.48   17.20
   0  -1  27  139.09   15.10
   0   0 -27    2.00    4.10
   0  -1 -27  171.58   18.60
   0  -2 -27    2.20    4.30
   0  -3 -27    4.80    6.20
   0  -3 -27   12.20    5.80
  -1  -3  27   33.80    9.40
  -1  -3  27   28.90    8.20
   1   2 -27   50.59   10.20
  -1  -2  27   49.10    9.40
   1   1 -27  100.39   14.00
  -1  -1  27  111.39   14.10
   1   0 -27    9.10    5.10
   1  -1 -27   94.29   13.30
   1  -2 -27   28.80    7.80
   1  -3 -27   25.30    9.00
   1  -3 -27   50.49   10.00
  -2  -3  27   11.90    7.30
  -2  -3  27   -1.50    4.70
   2   2 -27    4.50    4.60
  -2  -2  27   -4.20    4.40
  -2  -2  27    6.50    4.60
   2   1 -27   13.50    5.60
  -2  -1  27   20.70    6.90
   2   0 -27    2.30    3.90
   2  -1 -27   16.00    6.20
   2  -2 -27   14.50    6.50
   2  -3 -27   -0.60    4.70
  -3  -3  27   60.29   12.00
   3   2 -27  138.19   15.80
  -3  -2  27  158.28   11.80
  -3  -2  27  124.99   15.10
   3   1 -27    0.70    4.00
  -3  -1  27    2.50    5.40
   3   0 -27    0.00    4.10
   3  -1 -27   -2.90    3.00
   3  -2 -27  117.49   15.10
   3  -3 -27   56.89   11.10
  -4  -3  27    5.20    7.70
   4   2 -27    2.20    4.10
  -4  -2  27    7.70    6.00
   4   1 -27  119.29   14.70
  -4  -1  27   95.79   13.10
   4   0 -27    3.90    4.40
  -4   0  27    4.40    4.90
   4  -1 -27  107.29   13.90
   4  -2 -27    7.40    5.80
   4  -3 -27    5.70    5.90
  -5  -3  27    7.80    8.50
   5   2 -27   33.40    8.10
  -5  -2  27   32.10    9.40
   5   1 -27    4.50    4.40
  -5  -1  27    1.40    5.00
   5   0 -27    0.70    4.20
  -5   0  27    4.40    5.10
   5  -1 -27   -0.70    4.50
   5  -2 -27   35.50    8.70
   5  -3 -27   13.00    6.40
   6   2 -27    4.50    4.90
  -6  -2  27   -1.80    6.10
   6   1 -27  322.97   22.10
  -6  -1  27  318.27   23.10
   6   0 -27    3.70    4.60
  -6   0  27   -2.40    5.40
   6  -1 -27  356.96   24.10
   6  -2 -27    9.40    5.70
   7   2 -27    7.70    5.40
  -7  -2  27    3.20    7.20
   7   1 -27  310.67   22.00
  -7  -1  27  304.07   23.10
   7   0 -27   -4.10    3.60
  -7   0  27    0.30    5.10
   7  -1 -27  293.27   21.60
  -7   1  27  300.37   22.10
   7  -2 -27    0.20    5.20
   8   2 -27   89.19   13.30
  -8  -2  27   65.39   12.80
   8   1 -27   66.59   11.80
  -8  -1  27   40.20    8.80
  -8   0  27   -3.90    4.10
  -8   0  27    0.80    4.30
  -8   1  27   49.50   10.50
   8  -2 -27   82.79   13.20
  -8   2  27   62.99   12.80
   9   2 -27   -1.10    4.40
  -9  -2  27   -7.80    5.80
   9   1 -27   88.69   13.70
  -9  -1  27   71.89   12.60
  -9  -1  27   79.09   12.80
  -9   0  27    3.30    5.10
  -9   0  27   -1.10    4.10
  -9   1  27   77.79   13.00
  -9   2  27   -5.10    4.50
 -10  -1  27    2.20    5.00
 -10  -1  27    7.00    6.20
 -10   0  27    1.10    5.40
 -10   0  27   -4.40    4.70
 -10   1  27    0.20    4.60
 -11  -1  27    0.00    4.80
 -11  -1  27    3.30    5.90
 -11   0  27   -0.40    4.70
 -11   0  27    1.90    5.10
 -11   1  27    1.70    4.50
 -12   0  27   -0.80    4.90
 -12   0  27    1.60    5.20
 -10   0 -28    0.60    5.00
  -9   1 -28    1.50    5.10
  -9   0 -28  102.89   15.80
  -9  -1 -28    0.80    4.50
  -9  -1 -28   -0.60    4.70
  -8   2 -28    8.90    6.30
  -8   1 -28   16.40    7.70
  -8   0 -28   17.90    7.20
  -8  -1 -28   31.60    9.70
  -8  -1 -28   22.50    7.60
  -7   2 -28   37.80    9.40
   7  -2  28   40.70    9.50
  -7   1 -28   16.60    7.50
  -7   0 -28  111.49   15.70
  -7  -1 -28   11.20    6.70
  -7  -2 -28   58.89   11.60
  -7  -2 -28   36.50   10.10
  -6   2 -28   10.60    6.30
   6  -2  28   27.10    8.40
  -6   1 -28  109.19   15.60
  -6   0 -28  578.04   34.80
  -6  -1 -28  118.89   16.30
  -6  -2 -28   17.20    7.70
  -6  -2 -28   13.70    6.40
  -5   2 -28   24.10    7.30
   5  -2  28   17.80    7.10
  -5   1 -28  178.08   19.50
  -5   0 -28  669.73   38.70
  -5  -1 -28  164.08   19.30
  -5  -2 -28   22.30    8.10
  -5  -2 -28   19.70    7.30
  -4   2 -28   47.80    9.90
   4  -2  28   53.89   10.20
   4  -2  28   53.99    9.50
  -4   1 -28   64.79   12.10
  -4   0 -28   -0.30    4.10
  -4  -1 -28   41.10   10.50
  -4  -2 -28   46.20   10.30
  -3   2 -28   18.60    6.60
   3  -2  28   10.40    6.00
   3  -2  28   13.90    6.20
  -3   1 -28   18.70    7.40
  -3   0 -28   54.09   10.90
  -3  -1 -28   20.80    7.40
  -3  -2 -28    2.30    5.70
   2  -3  28   -3.40    5.60
   2  -3  28   -5.60    4.70
  -2   2 -28    4.00    4.80
   2  -2  28    7.40    5.40
   2  -2  28    6.70    5.20
  -2   1 -28  201.28   21.10
  -2   0 -28   52.49   10.70
  -2  -1 -28  144.09   17.60
  -2  -2 -28   -0.30    4.00
  -2  -3 -28    1.30    5.50
  -2  -3 -28   -0.30    5.30
   1  -3  28   -6.60    5.60
   1  -3  28    8.30    6.80
  -1   2 -28   59.29   11.30
   1  -2  28   42.10    9.70
   1  -2  28   54.99    9.10
  -1   1 -28   53.49   10.40
   1  -1  28   75.59   11.10
  -1   0 -28  239.78   19.70
  -1  -1 -28  114.19   15.50
  -1  -2 -28   48.20   10.20
  -1  -3 -28   -0.10    4.50
  -1  -3 -28   -0.60    5.20
   0  -3  28   27.20    8.50
   0  -3  28   10.10    7.00
   0   2 -28    0.00    4.10
   0  -2  28    1.60    5.20
   0  -2  28   -5.00    3.60
   0   1 -28  490.25   30.10
   0  -1  28  504.25   29.80
   0   0 -28  553.74   32.70
   0  -1 -28  471.75   29.20
   0  -2 -28    0.60    4.30
   0  -3 -28    9.70    7.20
   0  -3 -28   24.80    7.70
  -1  -3  28   -6.00    5.20
  -1  -3  28   -0.70    6.00
   1   2 -28   -1.90    3.50
  -1  -2  28    2.50    3.10
  -1  -2  28   -0.60    4.70
   1   1 -28    3.20    4.30
  -1  -1  28    6.50    5.20
   1   0 -28  126.69   15.90
   1  -1 -28    2.90    4.60
   1  -2 -28   -1.10    4.30
   1  -3 -28    0.90    4.90
  -2  -3  28   -1.60    6.50
  -2  -3  28  -12.40    2.80
   2   2 -28   15.60    6.40
  -2  -2  28   16.80    6.60
  -2  -2  28   15.40    5.30
   2   1 -28    8.70    5.30
  -2  -1  28    8.90    5.90
   2   0 -28  289.37   21.20
   2  -1 -28   11.40    5.70
   2  -2 -28   13.20    6.20
   2  -3 -28    5.90    5.50
  -3  -3  28   84.19   14.10
   3   2 -28   13.10    5.80
  -3  -2  28    4.10    5.40
   3   1 -28  139.79   16.20
  -3  -1  28  111.09   14.00
   3   0 -28  767.12   40.10
   3  -1 -28  119.19   14.80
   3  -2 -28   15.30    6.40
   3  -3 -28   75.59   12.70
  -4  -3  28    3.00    7.50
   4   2 -28  132.29   15.40
  -4  -2  28  142.39   16.60
   4   1 -28   31.70    8.20
  -4  -1  28   28.50    7.90
   4   0 -28   26.30    7.20
  -4   0  28   25.90    7.80
   4  -1 -28   21.40    7.20
   4  -2 -28  135.99   16.10
   4  -3 -28    6.10    6.00
   5   2 -28    3.00    4.20
  -5  -2  28   -3.80    5.30
   5   1 -28  249.48   19.30
  -5  -1  28  264.87   21.40
   5   0 -28  127.49   15.60
  -5   0  28  112.69   15.10
   5  -1 -28  253.97   19.70
   5  -2 -28    5.60    5.60
   6   2 -28   -0.10    4.10
  -6  -2  28   14.10    6.80
   6   1 -28   35.50    8.90
  -6  -1  28   41.50    9.50
   6   0 -28  302.27   21.40
  -6   0  28  277.77   22.10
   6  -1 -28   37.70    9.20
   6  -2 -28    5.40    5.50
   7   2 -28   -0.80    3.60
  -7  -2  28    1.20    5.80
   7   1 -28    4.20    4.90
  -7  -1  28   -0.10    4.70
   7   0 -28    8.40    5.70
  -7   0  28   11.30    6.80
   7  -1 -28    1.40    4.70
   7  -2 -28    0.40    5.10
   8   2 -28   24.90    7.90
  -8  -2  28   36.90    9.50
   8   1 -28   19.40    7.30
  -8  -1  28   13.60    7.10
   8   0 -28    2.80    4.40
  -8   0  28   -3.10    4.50
  -8   0  28   -1.60    4.20
  -8   1  28   23.00    7.80
   8  -2 -28   23.90    8.40
   9   2 -28    5.30    5.70
  -9  -2  28   -0.40    5.90
   9   1 -28   33.80    8.80
  -9  -1  28   29.50    8.70
  -9   0  28   38.90    9.70
  -9   0  28   44.10   11.70
  -9   1  28   17.90    7.20
  -9   2  28    5.90    5.80
 -10  -1  28    3.20    5.70
 -10  -1  28   -1.70    5.60
 -10   0  28   82.79   13.80
 -10   0  28  110.19   15.80
 -10   1  28   -1.80    4.00
 -11  -1  28   13.60    7.10
 -11  -1  28    6.50    6.50
 -11   0  28  215.38   23.10
 -11   0  28  204.78   22.10
 -11   1  28   10.70    6.70
 -10   0 -29   -4.40    4.70
  -9   1 -29   13.10    7.20
  -9   0 -29   -0.60    5.70
  -9  -1 -29   12.80    6.80
  -9  -1 -29    7.00    6.90
  -8   1 -29   21.40    8.20
  -8   0 -29    5.30    6.10
  -8  -1 -29   26.00    8.80
  -8  -1 -29   27.80    8.30
  -7   2 -29   -2.50    4.80
   7  -2  29    2.60    5.00
  -7   1 -29   32.60    8.90
  -7   0 -29    1.50    5.20
  -7  -1 -29   87.29   14.80
  -7  -2 -29    0.20    5.00
  -7  -2 -29    1.00    5.80
  -6   2 -29   19.80    7.30
   6  -2  29   33.60    8.70
  -6   1 -29    1.60    4.90
  -6   0 -29   -2.00    4.10
  -6  -1 -29    3.30    5.50
  -6  -2 -29   18.20    7.70
  -6  -2 -29   17.70    7.80
  -5   2 -29   -0.90    4.60
   5  -2  29    9.00    5.50
  -5   1 -29    5.10    5.50
  -5   0 -29   -0.70    4.60
  -5  -1 -29    5.00    6.00
  -5  -2 -29    3.60    5.50
  -5  -2 -29   10.80    6.70
  -4   2 -29   47.00   10.00
   4  -2  29   30.90    8.00
   4  -2  29   50.99    9.00
  -4   1 -29  170.68   19.70
  -4   0 -29   -0.90    4.30
  -4  -1 -29  194.98   21.50
  -4  -2 -29   53.09   11.40
  -3   2 -29    7.20    5.60
   3  -2  29    0.10    4.10
   3  -2  29    4.60    5.00
  -3   1 -29   -1.80    4.60
  -3   0 -29   -1.70    4.60
  -3  -1 -29    8.30    6.30
  -3  -2 -29    2.60    4.80
  -2   2 -29    1.10    4.40
   2  -2  29    2.20    5.30
   2  -2  29    3.30    4.70
  -2   1 -29   81.19   13.60
  -2   0 -29    5.40    5.50
  -2  -1 -29   79.69   13.50
  -2  -2 -29    3.50    5.60
   1  -3  29    9.00    6.20
   1  -3  29    3.90    6.40
  -1   2 -29    6.20    5.70
   1  -2  29   13.20    5.80
   1  -2  29    9.20    6.20
  -1   1 -29   80.19   13.50
   1  -1  29   69.29   11.20
  -1   0 -29    0.10    4.40
  -1  -1 -29   71.59   12.80
  -1  -2 -29    8.10    6.00
   0  -3  29   -0.60    6.00
   0  -3  29    0.00    6.40
   0   2 -29   35.90    9.40
   0  -2  29   52.79    8.60
   0  -2  29   38.40    9.50
   0   1 -29  178.68   19.60
   0  -1  29  242.48   18.80
   0   0 -29   10.90    5.70
   0  -1 -29  181.28   19.60
   0  -2 -29   57.99   11.70
   0  -3 -29    3.10    5.00
   0  -3 -29   -0.80    5.10
  -1  -3  29   26.00    8.60
  -1  -3  29   17.10    7.80
   1   2 -29    2.90    4.60
  -1  -2  29    4.30    4.00
  -1  -2  29    6.40    5.50
   1   1 -29   -2.10    4.20
  -1  -1  29    1.60    4.90
   1   0 -29    1.00    4.20
   1  -1 -29    0.60    4.20
   1  -2 -29   -2.60    4.20
   1  -3 -29   17.60    7.30
  -2  -3  29    5.50    6.90
   2   2 -29   -0.30    4.20
  -2  -2  29    0.10    5.30
  -2  -2  29    6.00    4.10
   2   1 -29   53.49   10.30
  -2  -1  29   60.59   11.10
   2   0 -29    3.00    4.70
   2  -1 -29   61.89   11.30
   2  -2 -29    8.00    6.10
   2  -3 -29    6.40    6.00
   3   2 -29   89.79   13.50
  -3  -2  29   86.39   12.70
   3   1 -29   60.69   11.10
  -3  -1  29   74.59   12.10
   3   0 -29   15.30    6.30
   3  -1 -29   55.69   10.60
   3  -2 -29   83.69   13.10
   4   2 -29  133.09   15.90
  -4  -2  29  106.29   14.30
   4   1 -29    0.80    3.80
  -4  -1  29    8.20    6.10
   4   0 -29    1.60    3.70
   4  -1 -29    1.80    4.20
   4  -2 -29  121.09   15.60
   5   2 -29   -1.20    4.30
  -5  -2  29    1.80    5.80
   5   1 -29  160.28   18.00
  -5  -1  29  165.98   18.10
   5   0 -29    0.70    4.70
  -5   0  29    3.10    5.40
   5  -1 -29  211.68   18.00
   5  -2 -29    4.00    4.70
   6   2 -29    1.40    4.90
  -6  -2  29    3.40    6.20
   6   1 -29    1.90    4.90
  -6  -1  29    2.00    5.40
   6   0 -29    0.90    4.00
  -6   0  29    3.30    5.20
   6  -1 -29    2.90    5.00
   6  -2 -29    5.80    5.30
   7   2 -29    0.30    4.30
  -7  -2  29    0.60    5.70
   7   1 -29    0.80    4.40
  -7  -1  29    5.40    5.60
   7   0 -29   -0.30    4.70
  -7   0  29    2.20    5.20
   7  -1 -29    1.20    4.60
   7  -2 -29   -0.80    4.40
   8   2 -29    0.60    4.70
  -8  -2  29    7.40    6.50
   8   1 -29   12.30    6.30
  -8  -1  29    8.70    6.00
   8   0 -29   -1.00    3.90
  -8   0  29    3.90    5.50
   8  -1 -29    1.80    5.70
   8  -2 -29    1.90    5.00
   9   1 -29    1.30    4.90
  -9  -1  29   -0.60    5.20
  -9   0  29    8.20    6.20
  -9   0  29    6.00    5.50
  -9   1  29    2.80    5.30
  10   1 -29    1.00    5.30
 -10  -1  29    5.50    6.10
 -10  -1  29    6.00    6.00
 -10   0  29   -0.50    4.60
 -10   0  29    5.30    5.40
 -10   1  29    1.10    4.70
 -11   0  29   -3.20    4.10
 -11   0  29    2.60    5.20
  -9   0 -30   25.70    9.20
  -8   1 -30  146.69   18.40
  -8   0 -30    5.70    5.90
  -8  -1 -30  168.08   20.90
  -8  -1 -30  136.99   16.80
  -7   1 -30   -0.90    5.20
  -7   0 -30  445.46   30.70
  -7  -1 -30   -2.20    5.60
  -6   2 -30    1.10    5.30
   6  -2  30    8.30    5.70
  -6   1 -30  109.79   16.40
  -6   0 -30   -2.10    4.40
  -6  -1 -30  104.99   16.10
  -6  -2 -30    3.40    6.10
  -6  -2 -30    1.20    5.20
  -5   2 -30   52.29   11.50
   5  -2  30   41.60    9.10
  -5   1 -30   -2.90    4.10
  -5   0 -30   27.30    9.20
  -5  -1 -30   -4.00    4.80
  -5  -2 -30   41.50   10.80
  -5  -2 -30   35.40    9.50
  -4   2 -30   13.70    7.00
   4  -2  30   19.00    6.30
   4  -2  30   15.30    6.70
  -4   1 -30   13.70    6.90
  -4   0 -30   -2.30    4.50
  -4  -1 -30   17.30    8.00
  -4  -2 -30    8.00    6.50
  -3   2 -30    6.50    5.90
   3  -2  30    7.70    5.70
   3  -2  30    4.40    5.10
  -3   1 -30   -2.30    4.20
  -3   0 -30   -3.60    4.30
  -3  -1 -30   -0.30    5.50
  -3  -2 -30   16.50    7.20
  -2   2 -30   13.90    7.00
   2  -2  30   23.90    7.30
   2  -2  30   27.00    7.10
  -2   1 -30    3.00    6.10
  -2   0 -30  278.17   22.70
  -2  -1 -30   11.70    6.40
  -2  -2 -30   23.60    8.10
  -1   2 -30    6.50    6.10
   1  -2  30   15.50    6.90
   1  -2  30    9.50    5.20
  -1   1 -30   16.10    7.30
   1  -1  30   16.90    6.30
  -1   0 -30   23.30    7.90
  -1  -1 -30   13.50    6.40
  -1  -2 -30   10.90    5.90
   0   2 -30    1.60    4.80
   0  -2  30    7.80    4.80
   0  -2  30    8.70    6.30
   0   1 -30  351.06   24.30
   0  -1  30  289.67   22.40
   0   0 -30  319.77   24.10
   0  -1 -30  296.07   22.50
   0  -2 -30    4.40    4.90
   1   2 -30    9.20    6.10
  -1  -2  30   15.80    6.80
  -1  -2  30   11.50    4.70
   1   1 -30   49.40   10.80
  -1  -1  30   42.80    9.40
   1   0 -30  447.66   28.80
   1  -1 -30   33.90    9.20
   1  -2 -30   14.10    6.50
   2   2 -30    5.80    5.40
  -2  -2  30   12.50    4.90
  -2  -2  30    6.20    6.20
   2   1 -30   29.60    8.70
  -2  -1  30   37.30    9.30
   2   0 -30  536.15   32.00
   2  -1 -30   35.00    9.10
   2  -2 -30    6.30    5.80
   3   2 -30  127.39   16.70
  -3  -2  30   96.89   14.00
   3   1 -30   -1.90    3.30
  -3  -1  30   -1.20    4.70
   3   0 -30  120.19   15.90
   3  -1 -30   -0.40    4.90
   3  -2 -30  100.99   14.50
   4   2 -30    0.50    4.70
  -4  -2  30    1.80    5.20
   4   1 -30  240.48   20.10
  -4  -1  30  232.88   20.80
   4   0 -30  579.54   33.10
   4  -1 -30  244.08   19.50
   4  -2 -30   -0.20    4.60
   5   2 -30    0.00    4.20
  -5  -2  30    3.40    5.40
   5   1 -30   31.40    8.90
  -5  -1  30   24.50    8.10
   5   0 -30   36.70    9.60
  -5   0  30   45.20   10.30
   5  -1 -30   28.20    8.50
   5  -2 -30    4.60    5.70
   6   2 -30   21.70    8.00
  -6  -2  30   17.90    7.60
   6   1 -30   -0.80    3.50
  -6  -1  30   -2.30    3.90
   6   0 -30   57.69   11.60
  -6   0  30   52.69   10.40
   6  -1 -30    4.50    5.10
   6  -2 -30   24.70    8.20
   7   2 -30   31.00    8.80
  -7  -2  30   38.90   10.60
   7   1 -30    4.00    5.50
  -7  -1  30    1.00    5.70
   7   0 -30  248.48   20.00
  -7   0  30  198.98   21.70
   7  -1 -30    6.60    5.50
   7  -2 -30   26.50    8.70
   8   2 -30    3.70    5.50
  -8  -2  30    5.20    6.30
   8   1 -30   85.39   14.20
  -8  -1  30   97.59   15.60
   8   0 -30  133.19   17.70
  -8   0  30  143.89   18.20
   8  -1 -30   75.69   13.90
   8  -2 -30   16.10    7.70
   9   1 -30    3.50    5.00
  -9  -1  30   10.10    6.90
   9   0 -30   -2.10    4.10
  -9   0  30   -0.20    5.10
  -9   0  30    0.00    4.80
   9  -1 -30    4.80    6.00
  -9   1  30   11.90    7.10
  10   1 -30   12.80    7.60
 -10  -1  30   28.00   10.20
 -10   0  30    5.70    5.50
 -10   0  30    6.30    6.30
 -10   1  30   29.10    9.20
 -11   0  30   15.40    7.30
  -9   0 -31   -4.30    5.60
  -8   1 -31   14.40    8.20
  -8   0 -31    2.60    5.50
  -8  -1 -31   22.20    8.20
  -8  -1 -31   22.90    9.10
  -7   1 -31   -2.10    4.90
  -7   0 -31   -0.50    5.00
  -7  -1 -31   -2.40    5.50
  -6   2 -31   28.40    9.50
  -6   1 -31    2.00    4.90
  -6   0 -31    2.60    5.70
  -6  -1 -31   -2.90    5.80
  -5   2 -31    9.10    6.20
   5  -2  31   11.80    5.70
  -5   1 -31   11.70    6.50
  -5   0 -31    1.00    4.80
  -5  -1 -31   11.80    7.40
  -5  -2 -31    1.10    4.90
  -5  -2 -31   -0.90    5.00
  -4   2 -31   -3.70    4.70
   4  -2  31    3.10    4.50
  -4   1 -31   17.00    8.60
  -4   0 -31    0.60    5.60
  -4  -1 -31   14.70    7.50
  -4  -2 -31   -1.10    4.80
  -3   2 -31  126.49   16.80
   3  -2  31  131.79   15.00
   3  -2  31  155.18   17.30
  -3   1 -31   38.60   10.10
  -3   0 -31    1.80    5.70
  -3  -1 -31   28.70    9.40
  -3  -2 -31  122.99   17.10
  -2   2 -31   31.90    9.90
   2  -2  31   38.30    8.20
   2  -2  31   41.40    9.60
  -2   1 -31   12.20    6.70
  -2   0 -31   12.70    7.30
  -2  -1 -31   12.50    6.90
  -2  -2 -31   36.30    9.80
  -1   2 -31    6.60    5.70
   1  -2  31   12.30    5.50
   1  -2  31    8.30    6.50
  -1   1 -31   31.40    8.80
  -1   0 -31   -2.50    4.30
  -1  -1 -31   22.40    8.20
  -1  -2 -31    3.70    5.10
   0   2 -31    3.30    5.70
   0  -2  31   17.10    5.60
   0  -2  31   15.70    7.30
   0   1 -31    5.30    5.40
   0  -1  31   16.00    6.40
   0   0 -31    7.40    5.60
   0  -1 -31    6.70    5.80
   0  -2 -31    0.70    4.90
   1   2 -31    7.40    6.20
  -1  -2  31   16.10    4.70
  -1  -2  31    4.70    6.10
   1   1 -31   80.79   13.80
  -1  -1  31   91.89   13.60
   1   0 -31   10.80    6.10
   1  -1 -31   86.89   14.10
   1  -2 -31    2.50    5.40
   2   2 -31    1.50    4.90
  -2  -2  31    5.30    6.00
   2   1 -31   35.30    9.50
  -2  -1  31   34.80    8.80
   2   0 -31   10.10    5.90
   2  -1 -31   23.40    8.00
   2  -2 -31    0.00    4.00
   3   2 -31    8.00    5.80
  -3  -2  31    3.60    5.40
   3   1 -31   53.09   11.20
  -3  -1  31   35.60    9.40
   3   0 -31    3.30    5.20
   3  -1 -31   52.99   10.80
   3  -2 -31    0.90    4.90
   4   2 -31   77.99   13.00
  -4  -2  31   56.79   11.00
   4   1 -31    7.50    5.50
  -4  -1  31    7.30    6.30
   4   0 -31    6.60    5.40
   4  -1 -31    7.90    5.70
   4  -2 -31   76.59   13.60
   5   2 -31    0.20    4.80
  -5  -2  31    4.50    5.60
   5   1 -31    0.70    4.00
  -5  -1  31    2.50    5.70
   5   0 -31    6.80    5.10
   5  -1 -31    3.80    4.70
   5  -2 -31    2.90    4.70
   6   2 -31    2.90    5.20
  -6  -2  31    4.80    5.70
   6   1 -31   96.59   14.10
  -6  -1  31   70.69   12.40
   6   0 -31    5.50    5.50
  -6   0  31    1.00    4.90
   6  -1 -31   79.99   13.50
   6  -2 -31    1.20    5.30
   7   2 -31    8.90    6.40
  -7  -2  31    2.50    5.80
   7   1 -31   20.80    7.90
  -7  -1  31   22.60    8.10
   7   0 -31   -2.10    4.40
  -7   0  31    2.20    4.90
   7  -1 -31   31.90    9.10
   7  -2 -31    7.50    6.90
   8   1 -31   18.00    7.90
  -8  -1  31   17.00    7.50
   8   0 -31   -0.20    4.50
  -8   0  31    3.60    4.50
   8  -1 -31    8.30    6.60
   9   1 -31   58.39   12.00
  -9  -1  31   54.09   11.60
   9   0 -31   -0.40    5.00
   9  -1 -31   45.70   11.80
  10   0 -31   -1.60    5.30
 -10   0  31   -0.60    5.00
 -10   0  31    1.80    5.20
  -8   0 -32   19.60    9.30
  -7   1 -32   -6.70    4.60
  -7   0 -32    8.80    7.60
  -7  -1 -32   -0.60    5.90
  -6   1 -32   -2.50    4.30
  -6   0 -32  215.18   24.40
  -6  -1 -32   10.30    7.90
  -5   2 -32    3.90    6.60
   5  -2  32    3.80    4.40
  -5   1 -32    7.10    6.60
  -5   0 -32   -0.40    5.20
  -5  -1 -32    4.80    6.40
  -5  -2 -32    2.00    5.90
  -4   2 -32    2.20    4.80
   4  -2  32    2.30    4.30
  -4   1 -32    1.20    5.60
  -4   0 -32   24.40    8.90
  -4  -1 -32    4.10    6.40
  -4  -2 -32   -3.20    5.20
  -3   2 -32   77.39   13.10
   3  -2  32   63.89   10.30
   3  -2  32   83.79   12.40
  -3   1 -32   -0.50    5.00
  -3   0 -32  274.87   23.80
  -3  -1 -32    1.00    5.20
  -3  -2 -32   82.89   15.00
  -2   2 -32   79.49   14.10
   2  -2  32   77.89   12.40
   2  -2  32   75.29   11.00
  -2   1 -32  181.48   22.00
  -2   0 -32  763.42   44.30
  -2  -1 -32  149.59   19.40
  -2  -2 -32   83.29   14.40
  -1   2 -32   34.10    9.80
   1  -2  32   36.30    9.40
   1  -2  32   43.30    8.20
  -1   1 -32    8.90    6.20
  -1   0 -32  159.98   20.20
  -1  -1 -32   10.80    6.80
  -1  -2 -32   29.50    8.90
   0   2 -32   37.10   10.00
   0  -2  32   65.09   12.00
   0  -2  32   65.09    9.40
   0   1 -32   25.10    8.30
   0  -1  32   10.10    6.40
   0   0 -32  461.35   31.60
   0  -1 -32   20.80    8.00
   0  -2 -32   55.99   11.80
   1   2 -32   -2.50    4.60
  -1  -2  32    7.90    6.00
   1   1 -32   -3.00    5.20
  -1  -1  32   10.40    6.50
   1   0 -32   24.00    8.50
   1  -1 -32    5.60    5.40
   1  -2 -32   -0.70    4.40
   2   2 -32    4.80    5.40
  -2  -2  32   10.50    6.10
   2   1 -32   12.70    6.70
  -2  -1  32   28.70    8.60
   2   0 -32   27.20    8.80
   2  -1 -32   14.10    6.80
   2  -2 -32    0.90    5.20
   3   2 -32    2.70    5.50
  -3  -2  32    3.00    5.20
   3   1 -32   49.70   11.40
  -3  -1  32   39.20    9.80
   3   0 -32    4.50    5.20
   3  -1 -32   40.70   10.00
   3  -2 -32    0.20    4.60
   4   2 -32    4.70    5.60
  -4  -2  32    1.70    5.50
   4   1 -32    2.20    4.30
  -4  -1  32    2.30    5.30
   4   0 -32    5.30    5.40
   4  -1 -32    5.30    6.00
   4  -2 -32   -1.40    4.50
   5   2 -32   52.99   11.60
  -5  -2  32   28.60    8.90
   5   1 -32    2.50    5.00
  -5  -1  32    3.80    5.40
   5   0 -32   45.80    9.70
   5  -1 -32    0.50    4.70
   5  -2 -32   45.70   10.60
   6   2 -32   -3.90    4.20
  -6  -2  32    1.20    5.00
   6   1 -32    0.20    4.40
  -6  -1  32    6.60    5.40
   6   0 -32  560.14   33.60
   6  -1 -32    1.40    4.70
   6  -2 -32    4.20    5.30
   7   1 -32    3.30    4.70
  -7  -1  32    3.20    5.70
   7   0 -32   58.69   11.70
  -7   0  32   78.09   13.00
   7  -1 -32   -1.00    5.10
   8   1 -32    2.60    5.40
  -8  -1  32    0.80    5.90
   8   0 -32    4.50    5.00
  -8   0  32   10.20    6.90
   8  -1 -32    4.80    5.90
   9   1 -32    7.00    5.70
  -9  -1  32   15.80    7.30
   9   0 -32   55.89   11.90
  -9   0  32   52.69   11.20
   9  -1 -32   11.50    7.70
  10   0 -32   54.59   12.50
 -10   0  32   38.70   10.30
  -7   1 -33   24.70    9.60
  -7   0 -33   -1.40    5.80
  -7  -1 -33   33.30   10.90
  -6   1 -33  101.09   16.50
  -6   0 -33    5.20    7.10
  -6  -1 -33  156.18   20.70
  -5   1 -33   25.30    8.90
  -5   0 -33    0.90    6.80
  -5  -1 -33   41.30   12.20
  -4   2 -33    0.10    5.80
  -4   1 -33   28.50    9.40
  -4   0 -33   -4.80    4.70
  -4  -1 -33   24.00    9.00
  -4  -2 -33    1.70    6.40
  -3   2 -33    7.10    6.20
   3  -2  33   36.60    8.90
   3  -2  33   30.20    7.30
  -3   1 -33   -1.70    6.00
  -3   0 -33    9.70    7.50
  -3  -1 -33    0.70    6.50
  -3  -2 -33   13.90    7.30
  -2   2 -33   28.70    9.10
   2  -2  33   37.20    7.90
  -2   1 -33    7.40    6.20
  -2   0 -33   20.40    8.30
  -2  -1 -33   21.70    8.00
  -2  -2 -33   23.70    9.60
  -1   2 -33    6.10    6.40
   1  -2  33    7.90    4.20
   1  -2  33    4.20    5.50
  -1   1 -33  168.88   21.60
  -1   0 -33    7.00    6.10
  -1  -1 -33  132.59   18.10
  -1  -2 -33    4.50    5.90
   0   2 -33   14.80    7.80
   0  -2  33   22.80    8.20
   0   1 -33    5.90    5.70
   0  -1  33    7.40    5.60
   0   0 -33   18.50    7.70
   0  -1 -33    8.40    6.30
   0  -2 -33   25.30    9.50
   1   2 -33    2.00    5.60
   1   1 -33   66.29   13.00
  -1  -1  33   95.59   14.40
   1   0 -33    3.00    5.70
   1  -1 -33  113.59   16.90
   1  -2 -33    3.40    6.20
   2   2 -33   45.40   10.50
  -2  -2  33   58.49   11.50
   2   1 -33   37.30   10.30
  -2  -1  33   16.00    7.60
   2   0 -33    1.50    5.60
   2  -1 -33   24.10    8.70
   2  -2 -33   51.79   11.30
   3   2 -33   -4.10    4.90
  -3  -2  33    4.10    5.80
   3   1 -33   10.60    7.00
  -3  -1  33   10.50    6.50
   3   0 -33    2.20    5.10
   3  -1 -33    9.90    5.90
   3  -2 -33    2.10    5.40
   4   2 -33   -4.10    4.00
  -4  -2  33    2.40    6.10
   4   1 -33   58.99   11.90
  -4  -1  33   55.29   11.40
   4   0 -33    1.50    4.60
   4  -1 -33   37.10    9.80
   4  -2 -33    1.90    4.60
   5   2 -33   38.90   10.00
  -5  -2  33   28.10    9.10
   5   1 -33   -5.00    4.60
  -5  -1  33    5.00    5.60
   5   0 -33   -2.30    3.60
   5  -1 -33   -0.60    4.10
   5  -2 -33   30.10    9.90
   6   1 -33  159.08   19.90
  -6  -1  33  185.78   21.50
   6   0 -33    1.30    4.30
   6  -1 -33  172.18   20.40
   7   1 -33   13.30    7.20
  -7  -1  33   11.90    6.20
   7   0 -33    1.40    5.00
   7  -1 -33    0.10    4.80
   8   1 -33    0.10    5.00
  -8  -1  33    7.60    6.10
   8   0 -33   -0.30    4.50
   8  -1 -33    2.90    5.60
   9   0 -33   -2.90    3.70
  -9   0  33    0.40    4.90
  -7   0 -34   17.70    9.70
  -6   1 -34   42.60   11.90
  -6   0 -34   -3.40    5.70
  -6  -1 -34   13.10    8.10
  -5   1 -34   17.70    8.00
  -5   0 -34   39.40   11.70
  -5  -1 -34   17.70    8.80
  -4   1 -34   35.70   10.20
  -4   0 -34  155.68   21.50
  -4  -1 -34   55.39   13.20
  -3   1 -34    9.60    7.40
  -3   0 -34   26.90   10.00
  -3  -1 -34    0.90    6.60
  -2   2 -34   14.20    7.80
   2  -2  34   34.40    7.20
   2  -2  34   16.30    7.10
  -2   1 -34  167.18   21.40
  -2   0 -34    0.80    5.00
  -2  -1 -34  153.58   20.50
  -2  -2 -34   16.40    9.10
  -1   2 -34    2.50    5.60
  -1   1 -34    0.10    6.10
  -1   0 -34  460.65   32.30
  -1  -1 -34    3.00    5.50
  -1  -2 -34    0.40    5.50
   0   2 -34   14.00    7.70
   0  -2  34   12.80    6.80
   0   1 -34   -1.20    5.00
   0   0 -34   67.79   13.60
   0  -1 -34    2.00    5.40
   0  -2 -34    6.20    6.10
   1   2 -34   81.29   14.80
  -1  -2  34  108.99   15.60
   1   1 -34    2.40    5.30
  -1  -1  34   10.50    6.30
   1   0 -34   10.30    6.80
   1  -1 -34    5.60    5.70
   1  -2 -34   62.29   12.90
   2   2 -34    1.70    5.30
  -2  -2  34   14.10    7.60
   2   1 -34   16.10    7.90
  -2  -1  34   45.20   10.70
   2   0 -34    5.80    5.60
   2  -1 -34   38.60   10.50
   2  -2 -34    2.10    6.10
   3   2 -34   -2.20    5.00
  -3  -2  34    7.00    6.40
   3   1 -34   -3.80    4.90
  -3  -1  34   -1.80    4.80
   3   0 -34  136.29   19.00
   3  -1 -34    2.60    5.00
   3  -2 -34   -0.60    4.10
   4   2 -34   11.40    7.40
  -4  -2  34   14.70    7.60
   4   1 -34   71.19   13.00
  -4  -1  34   75.99   12.60
   4   0 -34   -1.80    4.80
   4  -1 -34   78.29   14.00
   4  -2 -34    3.20    5.40
   5   1 -34   12.40    7.30
  -5  -1  34   31.70    9.30
   5   0 -34  171.68   20.70
   5  -1 -34    4.80    6.20
   6   1 -34    5.60    5.80
  -6  -1  34   11.30    7.00
   6   0 -34   22.70    8.40
   6  -1 -34    3.30    5.10
   7   1 -34    4.40    5.20
  -7  -1  34    5.90    6.00
   7   0 -34   40.40   10.90
   7  -1 -34   14.90    7.40
   8   0 -34    4.10    5.40
  -6   0 -35    1.00    6.50
  -5   1 -35    8.80    7.40
  -5   0 -35   -0.30    5.80
  -5  -1 -35   14.30    8.90
  -4   1 -35   15.10    8.40
  -4   0 -35    3.70    6.10
  -4  -1 -35   12.50    8.20
  -3   1 -35    5.20    6.90
  -3   0 -35    4.20    6.70
  -3  -1 -35   27.30    9.90
  -2   1 -35    9.70    7.70
  -2   0 -35   -0.10    5.00
  -2  -1 -35   27.00    9.80
  -1   1 -35   16.90    8.90
  -1   0 -35   15.20    7.80
  -1  -1 -35   20.90    8.90
   0   2 -35   -2.30    5.20
   0   1 -35   93.49   16.20
   0   0 -35    0.90    5.40
   0  -1 -35  123.79   18.90
   1   2 -35   29.90    9.50
  -1  -2  35   24.50    8.70
   1   1 -35   42.00   11.40
  -1  -1  35   45.10   10.20
   1   0 -35   -2.80    4.30
   1  -1 -35   39.00   10.80
   1  -2 -35   42.00   11.50
   2   1 -35   25.40    9.00
  -2  -1  35   23.80    8.20
   2   0 -35    4.80    5.50
   2  -1 -35   15.10    7.70
   3   1 -35   16.40    7.30
  -3  -1  35   43.60   10.40
   3   0 -35    4.10    6.10
   3  -1 -35   14.10    7.50
   4   1 -35    9.00    5.90
  -4  -1  35    2.60    5.90
   4   0 -35    1.50    5.30
   4  -1 -35    8.80    6.40
   5   1 -35    8.70    6.30
  -5  -1  35    4.80    5.50
   5   0 -35    0.50    4.40
   5  -1 -35   12.90    6.60
   6   1 -35   27.50    9.80
  -6  -1  35   14.60    7.40
   6   0 -35   -1.60    4.10
   6  -1 -35   18.20    7.00
   7   1 -35   18.00    8.30
  -7  -1  35   17.70    8.40
   7   0 -35   -1.30    4.20
   7  -1 -35   22.10    8.60
   8   0 -35    3.10    5.50
  -5   0 -36   43.50   12.60
  -4   1 -36    3.60    7.40
  -4   0 -36   11.70    8.60
  -4  -1 -36   19.60    9.20
  -3   1 -36   40.90   11.10
  -3   0 -36   23.60   10.50
  -3  -1 -36   39.70   11.50
  -2   1 -36   31.40   10.60
  -2   0 -36   -6.10    4.20
  -2  -1 -36   33.70   10.70
  -1   1 -36    3.30    6.80
  -1   0 -36   -1.60    5.10
  -1  -1 -36    9.30    6.90
   0   1 -36   12.40    7.50
   0   0 -36   68.69   13.90
   0  -1 -36    1.80    5.90
   1   1 -36    9.70    6.90
   1   0 -36    2.30    5.40
   1  -1 -36   10.00    7.90
   2   1 -36    6.90    7.00
  -2  -1  36    3.70    5.60
   2   0 -36   -0.90    4.50
   2  -1 -36   -5.40    4.10
   3   1 -36   -2.00    5.00
  -3  -1  36   10.10    6.90
   3   0 -36   11.00    7.60
   3  -1 -36    0.60    4.90
   4   1 -36    7.10    6.30
  -4  -1  36    8.70    6.70
   4   0 -36   69.79   13.50
   4  -1 -36    4.00    7.20
   5   1 -36  128.09   18.40
  -5  -1  36  126.99   18.20
   5   0 -36   22.10    8.80
   5  -1 -36  135.29   19.10
   6   1 -36    5.50    6.20
  -6  -1  36   -0.60    6.30
   6   0 -36   -4.00    3.90
   6  -1 -36    4.00    5.30
   7   0 -36    6.10    5.80
  -4   0 -37   -4.00    5.30
  -3   0 -37    1.00    7.00
  -2   1 -37   -2.60    6.10
  -2   0 -37   -3.50    5.90
  -2  -1 -37    2.20    6.30
  -1   1 -37   -0.80    6.50
  -1   0 -37    5.50    6.80
  -1  -1 -37   -2.10    5.60
   0   1 -37   40.30   11.30
   0   0 -37    4.20    6.10
   0  -1 -37   75.19   15.40
   1   1 -37   -3.50    4.90
   1   0 -37   -2.40    4.60
   1  -1 -37   -4.00    5.20
   2   1 -37   18.80    8.80
  -2  -1  37   29.60    8.70
   2   0 -37   -0.50    6.00
   2  -1 -37   12.10    7.70
   3   1 -37   11.60    7.60
  -3  -1  37   11.30    6.80
   3   0 -37    6.70    6.80
   3  -1 -37   -3.40    4.00
   4   1 -37   28.30    9.80
  -4  -1  37   42.10   11.00
   4   0 -37    4.70    5.80
   4  -1 -37   22.80    9.20
   5   0 -37    3.20    5.40
   6   0 -37    1.90    5.30
  -2   0 -38   31.90   11.10
  -1   0 -38   28.70   10.20
   0   1 -38   10.20    7.40
   0   0 -38   -1.40    4.70
   1   1 -38   35.10   11.40
   1   0 -38   40.00   12.30
   1  -1 -38   46.20   12.40
   2   1 -38   39.90   12.10
   2   0 -38    2.90    6.40
   3   0 -38    3.30    6.70
   4   0 -38  107.49   17.20
   1   0 -39    1.10    6.20
   0   0   0    0.00    0.00

_computing_structure_solution     'SHELXT 2014/5 (Sheldrick, 2014)'
;
_shelx_hkl_checksum   13930
