# Supplementary material for: 4,5-Dicyano-1,2,3-Triazole—A Promising Precursor for a New Family of Energetic Compounds and Its Nitrogen-Rich Derivatives: Synthesis and Crystal Structures
Source: Molecules. 2021 Nov 7;26(21):6735. doi: 10.3390/molecules26216735 (PMC8588547; doi:10.3390/molecules26216735)
Supplement: Supplementary file 1 [file molecules-26-06735-s001.zip › cif files&checkcif report/160701b.cif]

  
data_160701b 
  
_audit_creation_method            SHELXL-97 
_chemical_name_systematic 
; 
 ? 
; 
_chemical_name_common             ? 
_chemical_melting_point           ? 
_chemical_formula_moiety          ? 
_chemical_formula_sum 
 'C8 H14 N16 Na2 O6' 
_chemical_formula_weight          476.33 
  
loop_ 
 _atom_type_symbol 
 _atom_type_description 
 _atom_type_scat_dispersion_real 
 _atom_type_scat_dispersion_imag 
 _atom_type_scat_source 
 'C'  'C'   0.0033   0.0016 
 'International Tables Vol C Tables 4.2.6.8 and 6.1.1.4' 
 'H'  'H'   0.0000   0.0000 
 'International Tables Vol C Tables 4.2.6.8 and 6.1.1.4' 
 'N'  'N'   0.0061   0.0033 
 'International Tables Vol C Tables 4.2.6.8 and 6.1.1.4' 
 'O'  'O'   0.0106   0.0060 
 'International Tables Vol C Tables 4.2.6.8 and 6.1.1.4' 
 'Na'  'Na'   0.0362   0.0249 
 'International Tables Vol C Tables 4.2.6.8 and 6.1.1.4' 
  
_symmetry_cell_setting            Triclinic 
_symmetry_space_group_name_H-M    P-1 
  
loop_ 
 _symmetry_equiv_pos_as_xyz 
 'x, y, z' 
 '-x, -y, -z' 
  
_cell_length_a                    6.7660(6) 
_cell_length_b                    7.2849(7) 
_cell_length_c                    10.7541(9) 
_cell_angle_alpha                 109.069(2) 
_cell_angle_beta                  98.9320(10) 
_cell_angle_gamma                 103.404(2) 
_cell_volume                      471.70(7) 
_cell_formula_units_Z             1 
_cell_measurement_temperature     298(2) 
_cell_measurement_reflns_used     711 
_cell_measurement_theta_min       3.012 
_cell_measurement_theta_max       28.255 
  
_exptl_crystal_description        block 
_exptl_crystal_colour             ? 
_exptl_crystal_size_max           0.21 
_exptl_crystal_size_mid           0.14 
_exptl_crystal_size_min           0.06 
_exptl_crystal_density_meas       ? 
_exptl_crystal_density_diffrn     1.677 
_exptl_crystal_density_method     'not measured' 
_exptl_crystal_F_000              244 
_exptl_absorpt_coefficient_mu     0.178 
_exptl_absorpt_correction_type    multi-scan 
_exptl_absorpt_correction_T_min   0.9635 
_exptl_absorpt_correction_T_max   0.9894 
_exptl_absorpt_process_details    sadabs 
  
_exptl_special_details 
; 
 ? 
; 
  
_diffrn_ambient_temperature       298(2) 
_diffrn_radiation_wavelength      0.71073 
_diffrn_radiation_type            MoK\a 
_diffrn_radiation_source          'fine-focus sealed tube' 
_diffrn_radiation_monochromator   graphite 
_diffrn_measurement_device_type   'CCD area detector' 
_diffrn_measurement_method        'phi and omega scans' 
_diffrn_detector_area_resol_mean  ? 
_diffrn_standards_number          ? 
_diffrn_standards_interval_count  ? 
_diffrn_standards_interval_time   ? 
_diffrn_standards_decay_%         ? 
_diffrn_reflns_number             1631 
_diffrn_reflns_av_R_equivalents   0.0000 
_diffrn_reflns_av_sigmaI/netI     0.0709 
_diffrn_reflns_limit_h_min        -8 
_diffrn_reflns_limit_h_max        7 
_diffrn_reflns_limit_k_min        -8 
_diffrn_reflns_limit_k_max        8 
_diffrn_reflns_limit_l_min        -12 
_diffrn_reflns_limit_l_max        12 
_diffrn_reflns_theta_min          3.01 
_diffrn_reflns_theta_max          25.02 
_reflns_number_total              1631 
_reflns_number_gt                 1156 
_reflns_threshold_expression      >2sigma(I) 
  
_computing_data_collection        'Bruker SMART' 
_computing_cell_refinement        'Bruker SMART' 
_computing_data_reduction         'Bruker SAINT' 
_computing_structure_solution     'SHELXS-97 (Sheldrick, 1990)' 
_computing_structure_refinement   'SHELXL-97 (Sheldrick, 1997)' 
_computing_molecular_graphics     'Bruker SHELXTL' 
_computing_publication_material   'Bruker SHELXTL' 
  
_refine_special_details 
; 
 Refinement of F^2^ against ALL reflections.  The weighted R-factor wR and 
 goodness of fit S are based on F^2^, conventional R-factors R are based 
 on F, with F set to zero for negative F^2^. The threshold expression of 
 F^2^ > 2sigma(F^2^) is used only for calculating R-factors(gt) etc. and is 
 not relevant to the choice of reflections for refinement.  R-factors based 
 on F^2^ are statistically about twice as large as those based on F, and R- 
 factors based on ALL data will be even larger. 
; 
  
_refine_ls_structure_factor_coef  Fsqd 
_refine_ls_matrix_type            full 
_refine_ls_weighting_scheme       calc 
_refine_ls_weighting_details 
 'calc w=1/[\s^2^(Fo^2^)+(0.0991P)^2^+0.0000P] where P=(Fo^2^+2Fc^2^)/3' 
_atom_sites_solution_primary      direct 
_atom_sites_solution_secondary    difmap 
_atom_sites_solution_hydrogens    geom 
_refine_ls_hydrogen_treatment     mixed 
_refine_ls_extinction_method      none 
_refine_ls_extinction_coef        ? 
_refine_ls_number_reflns          1631 
_refine_ls_number_parameters      147 
_refine_ls_number_restraints      0 
_refine_ls_R_factor_all           0.0901 
_refine_ls_R_factor_gt            0.0676 
_refine_ls_wR_factor_ref          0.1811 
_refine_ls_wR_factor_gt           0.1680 
_refine_ls_goodness_of_fit_ref    1.042 
_refine_ls_restrained_S_all       1.042 
_refine_ls_shift/su_max           0.001 
_refine_ls_shift/su_mean          0.000 
  
loop_ 
 _atom_site_label 
 _atom_site_type_symbol 
 _atom_site_fract_x 
 _atom_site_fract_y 
 _atom_site_fract_z 
 _atom_site_U_iso_or_equiv 
 _atom_site_adp_type 
 _atom_site_occupancy 
 _atom_site_symmetry_multiplicity 
 _atom_site_calc_flag 
 _atom_site_refinement_flags 
 _atom_site_disorder_assembly 
 _atom_site_disorder_group 
Na1 Na -0.0471(3) 0.3003(2) 0.06024(16) 0.0401(5) Uani 1 1 d . . . 
N1 N 0.2575(6) 0.5871(5) 0.5027(4) 0.0400(10) Uani 1 1 d . . . 
H1A H 0.2638 0.7137 0.5307 0.048 Uiso 1 1 calc R . . 
H1B H 0.2888 0.5332 0.5604 0.048 Uiso 1 1 calc R . . 
N2 N 0.1369(6) 0.1410(5) 0.1957(3) 0.0357(10) Uani 1 1 d . . . 
N3 N 0.1301(6) -0.0467(5) 0.1798(3) 0.0372(10) Uani 1 1 d . . . 
N4 N 0.1800(7) -0.0519(5) 0.3040(3) 0.0330(9) Uani 1 1 d . . . 
H4 H 0.1875 -0.1593 0.3191 0.040 Uiso 1 1 calc R . . 
N5 N 0.3155(7) 0.3394(5) 0.6483(3) 0.0432(11) Uani 1 1 d . . . 
N6 N 0.3598(7) 0.2943(6) 0.7590(3) 0.0410(10) Uani 1 1 d . . . 
N7 N 0.3398(7) 0.1004(5) 0.7225(3) 0.0390(10) Uani 1 1 d . . . 
N8 N 0.2862(7) 0.0132(5) 0.5863(3) 0.0389(9) Uani 1 1 d . . . 
O1 O 0.1532(5) 0.5450(4) 0.2847(3) 0.0409(9) Uani 1 1 d . . . 
O2 O 0.2372(5) 0.4929(5) 0.0047(3) 0.0413(8) Uani 1 1 d . . . 
H2A H 0.2760 0.4200 -0.0606 0.050 Uiso 1 1 d R . . 
H2B H 0.3416 0.5619 0.0729 0.050 Uiso 1 1 d R . . 
O3 O -0.3412(7) 0.1607(7) 0.1280(4) 0.0813(14) Uani 1 1 d . . . 
H3B H -0.3063 0.1053 0.1828 0.098 Uiso 1 1 d R . . 
H3C H -0.4736 0.1165 0.0960 0.098 Uiso 1 1 d R . . 
C1 C 0.2006(7) 0.4772(6) 0.3734(4) 0.0321(10) Uani 1 1 d . . . 
C2 C 0.1877(7) 0.2569(6) 0.3309(4) 0.0293(10) Uani 1 1 d . . . 
C3 C 0.2168(7) 0.1327(6) 0.4024(4) 0.0300(10) Uani 1 1 d . . . 
C4 C 0.2726(7) 0.1636(6) 0.5452(4) 0.0296(10) Uani 1 1 d . . . 
  
loop_ 
 _atom_site_aniso_label 
 _atom_site_aniso_U_11 
 _atom_site_aniso_U_22 
 _atom_site_aniso_U_33 
 _atom_site_aniso_U_23 
 _atom_site_aniso_U_13 
 _atom_site_aniso_U_12 
Na1 0.0501(12) 0.0340(10) 0.0352(10) 0.0163(8) 0.0058(9) 0.0092(9) 
N1 0.063(3) 0.0216(19) 0.033(2) 0.0109(17) 0.0052(19) 0.0135(19) 
N2 0.046(3) 0.027(2) 0.032(2) 0.0117(16) 0.0036(17) 0.0107(17) 
N3 0.055(3) 0.0259(19) 0.0270(19) 0.0082(15) 0.0045(18) 0.0111(19) 
N4 0.045(2) 0.0216(17) 0.0309(19) 0.0110(15) 0.0024(18) 0.0094(18) 
N5 0.069(3) 0.030(2) 0.0266(19) 0.0111(17) 0.0065(19) 0.012(2) 
N6 0.060(3) 0.035(2) 0.0270(19) 0.0127(16) 0.0109(19) 0.011(2) 
N7 0.050(3) 0.034(2) 0.034(2) 0.0160(17) 0.010(2) 0.010(2) 
N8 0.054(3) 0.0261(19) 0.033(2) 0.0105(16) 0.0066(19) 0.010(2) 
O1 0.058(2) 0.0253(16) 0.0376(17) 0.0154(14) 0.0037(15) 0.0107(15) 
O2 0.041(2) 0.0446(18) 0.0322(15) 0.0096(14) 0.0052(17) 0.0112(18) 
O3 0.060(3) 0.108(3) 0.107(3) 0.085(3) 0.021(3) 0.018(3) 
C1 0.032(3) 0.028(2) 0.037(3) 0.016(2) 0.007(2) 0.007(2) 
C2 0.031(2) 0.022(2) 0.034(2) 0.0123(19) 0.0034(18) 0.0086(19) 
C3 0.028(2) 0.026(2) 0.032(2) 0.0102(18) 0.0018(18) 0.0047(19) 
C4 0.033(3) 0.024(2) 0.030(2) 0.0118(18) 0.0067(19) 0.0050(19) 
  
_geom_special_details 
; 
 All esds (except the esd in the dihedral angle between two l.s. planes) 
 are estimated using the full covariance matrix.  The cell esds are taken 
 into account individually in the estimation of esds in distances, angles 
 and torsion angles; correlations between esds in cell parameters are only 
 used when they are defined by crystal symmetry.  An approximate (isotropic) 
 treatment of cell esds is used for estimating esds involving l.s. planes. 
; 
  
loop_ 
 _geom_bond_atom_site_label_1 
 _geom_bond_atom_site_label_2 
 _geom_bond_distance 
 _geom_bond_site_symmetry_2 
 _geom_bond_publ_flag 
Na1 O3 2.350(5) . ? 
Na1 O2 2.383(4) . ? 
Na1 O2 2.392(3) 2_565 ? 
Na1 O1 2.427(3) . ? 
Na1 N2 2.496(4) . ? 
Na1 N3 2.519(4) 2 ? 
Na1 Na1 3.523(3) 2_565 ? 
N1 C1 1.299(5) . ? 
N1 H1A 0.8600 . ? 
N1 H1B 0.8600 . ? 
N2 N3 1.310(5) . ? 
N2 C2 1.361(5) . ? 
N3 N4 1.341(4) . ? 
N3 Na1 2.519(4) 2 ? 
N4 C3 1.350(5) . ? 
N4 H4 0.8600 . ? 
N5 C4 1.324(5) . ? 
N5 N6 1.344(5) . ? 
N6 N7 1.304(5) . ? 
N7 N8 1.342(5) . ? 
N8 C4 1.325(5) . ? 
O1 C1 1.243(5) . ? 
O2 Na1 2.392(3) 2_565 ? 
O2 H2A 0.8500 . ? 
O2 H2B 0.8500 . ? 
O3 H3B 0.8500 . ? 
O3 H3C 0.8501 . ? 
C1 C2 1.495(6) . ? 
C2 C3 1.393(5) . ? 
C3 C4 1.451(5) . ? 
  
loop_ 
 _geom_angle_atom_site_label_1 
 _geom_angle_atom_site_label_2 
 _geom_angle_atom_site_label_3 
 _geom_angle 
 _geom_angle_site_symmetry_1 
 _geom_angle_site_symmetry_3 
 _geom_angle_publ_flag 
O3 Na1 O2 170.56(15) . . ? 
O3 Na1 O2 87.44(14) . 2_565 ? 
O2 Na1 O2 84.89(12) . 2_565 ? 
O3 Na1 O1 96.44(14) . . ? 
O2 Na1 O1 79.26(12) . . ? 
O2 Na1 O1 98.29(12) 2_565 . ? 
O3 Na1 N2 84.22(13) . . ? 
O2 Na1 N2 101.70(13) . . ? 
O2 Na1 N2 162.85(13) 2_565 . ? 
O1 Na1 N2 67.92(11) . . ? 
O3 Na1 N3 99.94(16) . 2 ? 
O2 Na1 N3 86.01(12) . 2 ? 
O2 Na1 N3 93.23(12) 2_565 2 ? 
O1 Na1 N3 160.36(15) . 2 ? 
N2 Na1 N3 102.95(13) . 2 ? 
O3 Na1 Na1 129.56(14) . 2_565 ? 
O2 Na1 Na1 42.54(8) . 2_565 ? 
O2 Na1 Na1 42.35(8) 2_565 2_565 ? 
O1 Na1 Na1 88.38(10) . 2_565 ? 
N2 Na1 Na1 141.79(13) . 2_565 ? 
N3 Na1 Na1 89.49(10) 2 2_565 ? 
C1 N1 H1A 120.0 . . ? 
C1 N1 H1B 120.0 . . ? 
H1A N1 H1B 120.0 . . ? 
N3 N2 C2 109.1(3) . . ? 
N3 N2 Na1 134.5(3) . . ? 
C2 N2 Na1 110.8(3) . . ? 
N2 N3 N4 107.5(3) . . ? 
N2 N3 Na1 117.1(2) . 2 ? 
N4 N3 Na1 135.3(3) . 2 ? 
N3 N4 C3 111.5(3) . . ? 
N3 N4 H4 124.3 . . ? 
C3 N4 H4 124.3 . . ? 
C4 N5 N6 104.1(3) . . ? 
N7 N6 N5 109.8(3) . . ? 
N6 N7 N8 109.1(3) . . ? 
C4 N8 N7 104.7(3) . . ? 
C1 O1 Na1 117.5(3) . . ? 
Na1 O2 Na1 95.11(12) . 2_565 ? 
Na1 O2 H2A 112.7 . . ? 
Na1 O2 H2A 112.7 2_565 . ? 
Na1 O2 H2B 112.6 . . ? 
Na1 O2 H2B 112.7 2_565 . ? 
H2A O2 H2B 110.3 . . ? 
Na1 O3 H3B 110.1 . . ? 
Na1 O3 H3C 136.9 . . ? 
H3B O3 H3C 109.3 . . ? 
O1 C1 N1 123.4(4) . . ? 
O1 C1 C2 119.0(4) . . ? 
N1 C1 C2 117.6(4) . . ? 
N2 C2 C3 108.1(3) . . ? 
N2 C2 C1 118.5(3) . . ? 
C3 C2 C1 133.4(4) . . ? 
N4 C3 C2 103.8(3) . . ? 
N4 C3 C4 121.3(4) . . ? 
C2 C3 C4 134.9(4) . . ? 
N5 C4 N8 112.3(4) . . ? 
N5 C4 C3 125.5(4) . . ? 
N8 C4 C3 122.3(4) . . ? 
  
loop_ 
 _geom_torsion_atom_site_label_1 
 _geom_torsion_atom_site_label_2 
 _geom_torsion_atom_site_label_3 
 _geom_torsion_atom_site_label_4 
 _geom_torsion 
 _geom_torsion_site_symmetry_1 
 _geom_torsion_site_symmetry_2 
 _geom_torsion_site_symmetry_3 
 _geom_torsion_site_symmetry_4 
 _geom_torsion_publ_flag 
O3 Na1 N2 N3 70.8(4) . . . . ? 
O2 Na1 N2 N3 -116.7(4) . . . . ? 
O2 Na1 N2 N3 132.1(5) 2_565 . . . ? 
O1 Na1 N2 N3 170.1(4) . . . . ? 
N3 Na1 N2 N3 -28.1(5) 2 . . . ? 
Na1 Na1 N2 N3 -134.2(4) 2_565 . . . ? 
O3 Na1 N2 C2 -79.0(3) . . . . ? 
O2 Na1 N2 C2 93.5(3) . . . . ? 
O2 Na1 N2 C2 -17.8(7) 2_565 . . . ? 
O1 Na1 N2 C2 20.3(3) . . . . ? 
N3 Na1 N2 C2 -177.9(3) 2 . . . ? 
Na1 Na1 N2 C2 76.0(4) 2_565 . . . ? 
C2 N2 N3 N4 -1.1(5) . . . . ? 
Na1 N2 N3 N4 -151.3(3) . . . . ? 
C2 N2 N3 Na1 -178.8(3) . . . 2 ? 
Na1 N2 N3 Na1 31.1(5) . . . 2 ? 
N2 N3 N4 C3 0.9(5) . . . . ? 
Na1 N3 N4 C3 178.0(3) 2 . . . ? 
C4 N5 N6 N7 -1.2(5) . . . . ? 
N5 N6 N7 N8 1.4(6) . . . . ? 
N6 N7 N8 C4 -0.9(5) . . . . ? 
O3 Na1 O1 C1 60.9(3) . . . . ? 
O2 Na1 O1 C1 -127.6(3) . . . . ? 
O2 Na1 O1 C1 149.2(3) 2_565 . . . ? 
N2 Na1 O1 C1 -20.2(3) . . . . ? 
N3 Na1 O1 C1 -85.5(5) 2 . . . ? 
Na1 Na1 O1 C1 -169.5(3) 2_565 . . . ? 
O3 Na1 O2 Na1 -35.8(9) . . . 2_565 ? 
O2 Na1 O2 Na1 0.0 2_565 . . 2_565 ? 
O1 Na1 O2 Na1 -99.45(12) . . . 2_565 ? 
N2 Na1 O2 Na1 -163.98(13) . . . 2_565 ? 
N3 Na1 O2 Na1 93.60(12) 2 . . 2_565 ? 
Na1 O1 C1 N1 -161.6(4) . . . . ? 
Na1 O1 C1 C2 17.0(5) . . . . ? 
N3 N2 C2 C3 0.9(5) . . . . ? 
Na1 N2 C2 C3 158.6(3) . . . . ? 
N3 N2 C2 C1 -178.8(4) . . . . ? 
Na1 N2 C2 C1 -21.2(5) . . . . ? 
O1 C1 C2 N2 4.0(7) . . . . ? 
N1 C1 C2 N2 -177.3(4) . . . . ? 
O1 C1 C2 C3 -175.7(5) . . . . ? 
N1 C1 C2 C3 3.0(8) . . . . ? 
N3 N4 C3 C2 -0.4(5) . . . . ? 
N3 N4 C3 C4 179.7(4) . . . . ? 
N2 C2 C3 N4 -0.3(5) . . . . ? 
C1 C2 C3 N4 179.4(5) . . . . ? 
N2 C2 C3 C4 179.6(5) . . . . ? 
C1 C2 C3 C4 -0.7(9) . . . . ? 
N6 N5 C4 N8 0.6(6) . . . . ? 
N6 N5 C4 C3 -179.3(4) . . . . ? 
N7 N8 C4 N5 0.2(6) . . . . ? 
N7 N8 C4 C3 -179.9(4) . . . . ? 
N4 C3 C4 N5 178.6(5) . . . . ? 
C2 C3 C4 N5 -1.3(8) . . . . ? 
N4 C3 C4 N8 -1.4(7) . . . . ? 
C2 C3 C4 N8 178.7(5) . . . . ? 
  
_diffrn_measured_fraction_theta_max    0.983 
_diffrn_reflns_theta_full              25.02 
_diffrn_measured_fraction_theta_full   0.983 
_refine_diff_density_max    0.349 
_refine_diff_density_min   -0.285 
_refine_diff_density_rms    0.089 
