# Supplementary material for: 4,5-Dicyano-1,2,3-Triazole—A Promising Precursor for a New Family of Energetic Compounds and Its Nitrogen-Rich Derivatives: Synthesis and Crystal Structures
Source: Molecules. 2021 Nov 7;26(21):6735. doi: 10.3390/molecules26216735 (PMC8588547; doi:10.3390/molecules26216735)
Supplement: Supplementary file 1 [file molecules-26-06735-s001.zip › cif files&checkcif report/160720b.cif]

data_160720b
_audit_creation_method 'SHELXL-97'
_audit_creation_date	2017-03-04
_audit_update_record	2017-03-04
_chemical_formula_sum	'C4 H5 N5 O3'
_chemical_formula_weight	171.130
_refine_ls_R_factor_all	0.040
_cell_length_a	 6.7730(6)
_cell_length_b	11.4681(9)
_cell_length_c	 9.1379(8)
_cell_angle_alpha	90.000
_cell_angle_beta	111.027(3)
_cell_angle_gamma	90.000
_cell_volume	662.5(1)
_cell_formula_units_Z	4
_symmetry_int_tables_number	15
_symmetry_space_group_name_H-M	'C 1 2/c 1'
_symmetry_space_group_name_Hall	'-C_2yc'

loop_
_symmetry_equiv_pos_site_id
_symmetry_equiv_pos_as_xyz
1 x,y,z
2 -x,y,1/2-z
3 -x,-y,-z
4 x,-y,1/2+z
5 1/2+x,1/2+y,z
6 1/2-x,1/2+y,1/2-z
7 1/2-x,1/2-y,-z
8 1/2+x,1/2-y,1/2+z

loop_
_atom_type_symbol
_atom_type_oxidation_number
_atom_type_radius_bond
N	?	1.200
H	?	1.200
O	?	1.200
C	?	1.200


loop_
_atom_site_label
_atom_site_type_symbol
_atom_site_fract_x
_atom_site_fract_y
_atom_site_fract_z
_atom_site_occupancy
_atom_site_symmetry_multiplicity
_atom_site_Wyckoff_symbol
_atom_site_attached_hydrogens
_atom_site_calc_flag
_atom_site_thermal_displace_type
_atom_site_u_iso_or_equiv
N1 N  0.4249(2)  0.6869(1)  0.6749(1)  1.000 8 f ? d Uani  0.0330(4)
H1 H  0.3849  0.7535  0.6309  1.000 8 f ? calc Uiso  0.04000
N2 N  0.3706(2)  0.3737(1)  0.6296(2)  1.000 8 f ? d Uani  0.0376(4)
N3 N  0.5000  0.3142(2)  0.7500  1.000 4 e ? d Uani  0.0384(5)
H3 H  0.5000  0.2392  0.7500  1.000 4 e ? calc Uiso  0.04600
O1 O  0.2006(2)  0.5980(1)  0.4580(1)  1.000 8 f ? d Uani  0.0408(4)
O2 O  0.5000  0.9177(1)  0.2500  1.000 4 e ? d Uani  0.0439(5)
H2 H  0.5726  0.9613  0.3253  1.000 8 f ? d Uiso  0.05300
C1 C  0.3368(2)  0.5915(1)  0.5925(2)  1.000 8 f ? d Uani  0.0306(4)
C2 C  0.4216(2)  0.4843(1)  0.6767(2)  1.000 8 f ? d Uani  0.0303(4)


loop_
_atom_site_aniso_label
_atom_site_aniso_U_11
_atom_site_aniso_U_22
_atom_site_aniso_U_33
_atom_site_aniso_U_12
_atom_site_aniso_U_13
_atom_site_aniso_U_23
N1  0.0410(8)  0.0217(7)  0.0273(7)  0.0007(5)  0.0011(6)  0.0019(5)
N2  0.0435(8)  0.0237(7)  0.0412(8) -0.0014(6)  0.0099(7) -0.0022(6)
N3  0.0452(11)  0.0193(9)  0.0470(12)  0.00000  0.0123(10)  0.00000
O1  0.0487(8)  0.0282(7)  0.0313(7) -0.0009(5) -0.0028(6) -0.0005(4)
O2  0.0580(11)  0.0232(9)  0.0357(9)  0.00000 -0.0012(8)  0.00000
C1  0.0346(9)  0.0252(8)  0.0290(9) -0.0011(6)  0.0076(7) -0.0009(6)
C2  0.0341(8)  0.0242(8)  0.0310(8) -0.0011(6)  0.0097(6) -0.0017(6)

loop_
_geom_bond_atom_site_label_1
_geom_bond_atom_site_label_2
_geom_bond_site_symmetry_1
_geom_bond_site_symmetry_2
_geom_bond_distance
_geom_bond_publ_flag
N1 C1 . .  1.3402(18) no
N1 N1 . 2_656  1.384(2) no
N1 H1 . .  0.8600 no
N2 N3 . .  1.3237(17) no
N2 C2 . .  1.3437(17) no
N3 N2 . 2_656  1.3237(17) no
N3 H3 . .  0.8600 no
O1 C1 . .  1.2466(19) no
O2 H2 . .  0.8500 no
C1 C2 . .  1.4551(19) no
C2 C2 . 2_656  1.379(3) no

loop_
_geom_angle_atom_site_label_1
_geom_angle_atom_site_label_2
_geom_angle_atom_site_label_3
_geom_angle_site_symmetry_1
_geom_angle_site_symmetry_2
_geom_angle_site_symmetry_3
_geom_angle
_geom_angle_publ_flag
C1 N1 N1 . . 2_656 125.27(8) no
C1 N1 H1 . . . 117.40 no
N1 N1 H1 2_656 . . 117.40 no
N3 N2 C2 . . . 101.71(13) no
N2 N3 N2 2_656 . . 117.91(17) no
N2 N3 H3 2_656 . . 121.00 no
N2 N3 H3 . . . 121.00 no
O1 C1 N1 . . . 121.87(13) no
O1 C1 C2 . . . 125.71(13) no
N1 C1 C2 . . . 112.41(13) no
N2 C2 C2 . . 2_656 109.33(9) no
N2 C2 C1 . . . 128.40(14) no
C2 C2 C1 2_656 . . 122.26(8) no

loop_
_geom_torsion_atom_site_label_1
_geom_torsion_atom_site_label_2
_geom_torsion_atom_site_label_3
_geom_torsion_atom_site_label_4
_geom_torsion_site_symmetry_1
_geom_torsion_site_symmetry_2
_geom_torsion_site_symmetry_3
_geom_torsion_site_symmetry_4
_geom_torsion
_geom_torsion_publ_flag
C2 N2 N3 N2 . . . 2_656  0.10(7) no
N1 N1 C1 O1 2_656 . . . 179.28(17) no
N1 N1 C1 C2 2_656 . . . -1.9(2) no
N3 N2 C2 C2 . . . 2_656 -0.26(19) no
N3 N2 C2 C1 . . . . 178.30(13) no
O1 C1 C2 N2 . . . . -0.9(3) no
N1 C1 C2 N2 . . . . -179.74(15) no
O1 C1 C2 C2 . . . 2_656 177.46(17) no
N1 C1 C2 C2 . . . 2_656 -1.3(2) no
