# Supplementary material for: 4,5-Dicyano-1,2,3-Triazole—A Promising Precursor for a New Family of Energetic Compounds and Its Nitrogen-Rich Derivatives: Synthesis and Crystal Structures
Source: Molecules. 2021 Nov 7;26(21):6735. doi: 10.3390/molecules26216735 (PMC8588547; doi:10.3390/molecules26216735)
Supplement: Supplementary file 1 [file molecules-26-06735-s001.zip › cif files&checkcif report/8.cif]

data_a
_audit_creation_date              2016-11-16
_audit_creation_method
;
Olex2 1.2
(compiled 2016.09.09 svn.r3337 for OlexSys, GUI svn.r5227)
;
_publ_contact_author_address      ?
_publ_contact_author_email        ?
_publ_contact_author_id_orcid     ?
_publ_contact_author_name         ''
_publ_contact_author_phone        ?
_publ_section_references
;
Dolomanov, O.V., Bourhis, L.J., Gildea, R.J, Howard, J.A.K. & Puschmann, H.
 (2009), J. Appl. Cryst. 42, 339-341.

Sheldrick, G.M. (2008). Acta Cryst. A64, 112-122.
;
_chemical_name_common             ?
_chemical_name_systematic
;
 ? 
;
_chemical_formula_moiety          'C7 H9 N3 O4'
_chemical_formula_sum             'C7 H9 N3 O4'
_chemical_formula_weight          199.17
_chemical_absolute_configuration  unk
_chemical_melting_point           ?
loop_
  _atom_type_symbol
  _atom_type_description
  _atom_type_scat_dispersion_real
  _atom_type_scat_dispersion_imag
  _atom_type_scat_source
 'C' 'C' 0.0033 0.0016 'International Tables Vol C Tables 4.2.6.8 and 6.1.1.4'
 'H' 'H' 0.0000 0.0000 'International Tables Vol C Tables 4.2.6.8 and 6.1.1.4'
 'N' 'N' 0.0061 0.0033 'International Tables Vol C Tables 4.2.6.8 and 6.1.1.4'
 'O' 'O' 0.0106 0.0060 'International Tables Vol C Tables 4.2.6.8 and 6.1.1.4'

_space_group_crystal_system       'monoclinic'
_space_group_IT_number            4
_space_group_name_H-M_alt         'P 1 21 1'
_space_group_name_Hall            'P 2yb'
loop_
  _space_group_symop_id
  _space_group_symop_operation_xyz
 1 'x, y, z'
 2 '-x, y+1/2, -z'

_cell_length_a                    3.8982(8)
_cell_length_b                    7.5944(15)
_cell_length_c                    15.730(3)
_cell_angle_alpha                 90.00
_cell_angle_beta                  97.06(3)
_cell_angle_gamma                 90.00
_cell_volume                      462.15(16)
_cell_formula_units_Z             2
_cell_measurement_reflns_used     1614
_cell_measurement_temperature     153.1500
_cell_measurement_theta_max       27.3545
_cell_measurement_theta_min       2.6095
_exptl_absorpt_coefficient_mu     0.119
_exptl_absorpt_correction_T_max   1.0000
_exptl_absorpt_correction_T_min   0.7688
_exptl_absorpt_correction_type    Multi-scan
_exptl_absorpt_process_details    ?
_exptl_crystal_colour             Colorless
_exptl_crystal_density_diffrn     1.431
_exptl_crystal_density_meas       ?
_exptl_crystal_density_method     'not measured'
_exptl_crystal_description        plate
_exptl_crystal_F_000              208
_exptl_crystal_size_max           0.2
_exptl_crystal_size_mid           0.08
_exptl_crystal_size_min           0.05
_exptl_special_details
;
 ?
;
_diffrn_reflns_av_R_equivalents   0.0468
_diffrn_reflns_av_unetI/netI      0.0619
_diffrn_reflns_limit_h_max        4
_diffrn_reflns_limit_h_min        -4
_diffrn_reflns_limit_k_max        9
_diffrn_reflns_limit_k_min        -9
_diffrn_reflns_limit_l_max        17
_diffrn_reflns_limit_l_min        -18
_diffrn_reflns_number             2870
_diffrn_reflns_theta_full         24.99
_diffrn_reflns_theta_max          24.99
_diffrn_reflns_theta_min          1.30
_diffrn_ambient_temperature       153.1500
_diffrn_detector_area_resol_mean  28.5714
_diffrn_measured_fraction_theta_full 0.986
_diffrn_measured_fraction_theta_max 0.986
_diffrn_measurement_details
;
scan:
	Number of images: 360
	           Slice: -110.0000 - 70.0000
	     Image width: 0.5000
	        Exp time: 5.0000
	   Rotation axis: Omega
	           Omega: 0.0000
	             Chi: 45.0000
	             Phi: 270.0000
	             XTD: 44.9941
	          2theta: -19.8534
scan:
	Number of images: 334
	           Slice: -98.0000 - 69.0000
	     Image width: 0.5000
	        Exp time: 5.0000
	   Rotation axis: Omega
	           Omega: 0.0000
	             Chi: 45.0000
	             Phi: 90.0000
	             XTD: 44.9941
	          2theta: -19.8534
;
_diffrn_measurement_device
;
Saturn724+ (2x2 bin mode)
;
_diffrn_measurement_device_details
;
AFC10: Fixed Chi 2 circle
;
_diffrn_measurement_device_type   'multiwire proportional'
_diffrn_measurement_method        dtprofit.ref
_diffrn_number_total              1083
_diffrn_orient_matrix_type        d*Trek
_diffrn_orient_matrix_UB_11       -0.0221
_diffrn_orient_matrix_UB_12       0.0640
_diffrn_orient_matrix_UB_13       -0.2495
_diffrn_orient_matrix_UB_21       0.0060
_diffrn_orient_matrix_UB_22       -0.1273
_diffrn_orient_matrix_UB_23       -0.0332
_diffrn_orient_matrix_UB_31       -0.0639
_diffrn_orient_matrix_UB_32       -0.0022
_diffrn_orient_matrix_UB_33       -0.0031
_diffrn_radiation_detector        CCD
_diffrn_radiation_monochromator   'Graphite Monochromator'
_diffrn_radiation_type            MoK\a
_diffrn_radiation_wavelength      0.71073
_diffrn_source                    'Rotating Anode'
_diffrn_source_current            90.0000
_diffrn_source_power              4.5000
_diffrn_source_voltage            50.0000
_diffrn_special_details
;
 ?
;
_diffrn_standards_decay_%         ?
_diffrn_standards_interval_count  ?
_diffrn_standards_interval_time   ?
_diffrn_standards_number          ?
_reflns_number_gt                 1391
_reflns_number_total              1532
_reflns_threshold_expression      >2sigma(I)
_computing_cell_refinement        'CrystalClear (Rigaku Inc., 2008)'
_computing_data_collection        'CrystalClear (Rigaku Inc., 2008)'
_computing_data_reduction         'CrystalClear (Rigaku Inc., 2008)'
_computing_molecular_graphics     'Olex2 (Dolomanov et al., 2009)'
_computing_publication_material   'Olex2 (Dolomanov et al., 2009)'
_computing_structure_refinement   'XL (Sheldrick, 2008)'
_computing_structure_solution
;
????
;
_refine_diff_density_max          0.817
_refine_diff_density_min          -0.725
_refine_diff_density_rms          0.229
_refine_ls_abs_structure_details  'Flack H D (1983), Acta Cryst. A39, 876-881'
_refine_ls_abs_structure_Flack    4(8)
_refine_ls_extinction_coef        ?
_refine_ls_extinction_method      none
_refine_ls_goodness_of_fit_ref    2.229
_refine_ls_hydrogen_treatment     constr
_refine_ls_matrix_type            full
_refine_ls_number_parameters      130
_refine_ls_number_reflns          1532
_refine_ls_number_restraints      169
_refine_ls_R_factor_all           0.1902
_refine_ls_R_factor_gt            0.1764
_refine_ls_restrained_S_all       2.143
_refine_ls_shift/su_max           0.000
_refine_ls_shift/su_mean          0.000
_refine_ls_structure_factor_coef  Fsqd
_refine_ls_weighting_details
'calc w=1/[\s^2^(Fo^2^)+(0.2000P)^2^+0.0000P] where P=(Fo^2^+2Fc^2^)/3'
_refine_ls_weighting_scheme       calc
_refine_ls_wR_factor_gt           0.4880
_refine_ls_wR_factor_ref          0.5060
_refine_special_details
;
 Refinement of F^2^ against ALL reflections.  The weighted R-factor wR and 
 goodness of fit S are based on F^2^, conventional R-factors R are based 
 on F, with F set to zero for negative F^2^. The threshold expression of 
 F^2^ > 2sigma(F^2^) is used only for calculating R-factors(gt) etc. and is 
 not relevant to the choice of reflections for refinement.  R-factors based 
 on F^2^ are statistically about twice as large as those based on F, and R- 
 factors based on ALL data will be even larger. 
;
_olex2_refinement_description
;
1. Fixed Uiso
 At 1.5 times of:
  All C(H,H,H) groups
2. Uiso/Uaniso restraints and constraints
All non-hydrogen atoms have similar U: within 2A with sigma of 0.01 and sigma
for terminal atoms of 0.02
All non-hydrogen atoms restrained to be isotropic: with sigma of 0.01 and sigma
for terminal atoms of 0.02
3.a Idealised Me refined as rotating group:
 C7(H7A,H7B,H7C), C0AA(H0AA,H0AB,H0AC), C1(H1A,H1B,H1C)
;
_atom_sites_solution_hydrogens    geom
_atom_sites_solution_primary      direct
_atom_sites_solution_secondary    difmap
loop_
  _atom_site_label
  _atom_site_type_symbol
  _atom_site_fract_x
  _atom_site_fract_y
  _atom_site_fract_z
  _atom_site_U_iso_or_equiv
  _atom_site_adp_type
  _atom_site_occupancy
  _atom_site_calc_flag
  _atom_site_disorder_assembly
  _atom_site_disorder_group
  _atom_site_refinement_flags_posn
  _atom_site_refinement_flags_adp
 N1AA N 0.476(3) 1.0024(16) 0.7531(7) 0.045(2) Uani 1 d . . . U
 N2 N 0.413(3) 0.9047(14) 0.6830(6) 0.039(2) Uani 1 d . . . U
 O3 O 0.173(3) 0.4749(12) 0.8558(6) 0.047(2) Uani 1 d . . . U
 O4 O -0.005(3) 0.4859(13) 0.6642(6) 0.051(2) Uani 1 d . . . U
 O5 O 0.047(2) 0.7138(11) 0.9295(5) 0.044(2) Uani 1 d . . . U
 N6 N 0.369(3) 0.9209(15) 0.8240(7) 0.047(2) Uani 1 d . . . U
 C7 C 0.614(3) 1.1788(16) 0.7527(8) 0.041(3) Uani 1 d . . . U
 H7A H 0.7107 1.1993 0.6989 0.061 Uiso 1 calc . . GR .
 H7B H 0.7954 1.1932 0.8010 0.061 Uiso 1 calc . . GR .
 H7C H 0.4282 1.2638 0.7578 0.061 Uiso 1 calc . . GR .
 C8 C 0.261(3) 0.7647(18) 0.7998(8) 0.044(2) Uani 1 d . . . U
 C10 C 0.163(3) 0.6360(18) 0.8624(8) 0.045(2) Uani 1 d . . . U
 C11 C 0.171(3) 0.6096(18) 0.6476(8) 0.045(2) Uani 1 d . . . U
 C13 C 0.285(3) 0.7468(15) 0.7085(7) 0.037(2) Uani 1 d . . . U
 O2 O 0.279(2) 0.6324(13) 0.5699(5) 0.046(2) Uani 1 d . . . U
 C0AA C 0.165(4) 0.496(3) 0.5047(10) 0.062(4) Uani 1 d . . . U
 H0AA H 0.1120 0.5521 0.4485 0.093 Uiso 1 calc . . GR .
 H0AB H -0.0423 0.4372 0.5202 0.093 Uiso 1 calc . . GR .
 H0AC H 0.3497 0.4094 0.5025 0.093 Uiso 1 calc . . GR .
 C1 C -0.061(4) 0.6033(18) 0.9982(8) 0.044(3) Uani 1 d . . . U
 H1A H -0.1885 0.5008 0.9730 0.066 Uiso 1 calc . . GR .
 H1B H -0.2108 0.6719 1.0315 0.066 Uiso 1 calc . . GR .
 H1C H 0.1432 0.5637 1.0358 0.066 Uiso 1 calc . . GR .

loop_
  _atom_site_aniso_label
  _atom_site_aniso_U_11
  _atom_site_aniso_U_22
  _atom_site_aniso_U_33
  _atom_site_aniso_U_23
  _atom_site_aniso_U_13
  _atom_site_aniso_U_12
 N1AA 0.050(4) 0.036(4) 0.049(4) 0.001(4) 0.008(4) 0.004(4)
 N2 0.044(4) 0.028(4) 0.044(4) 0.001(4) 0.005(3) 0.000(3)
 O3 0.072(6) 0.025(4) 0.050(4) 0.000(4) 0.023(4) -0.004(4)
 O4 0.067(5) 0.036(4) 0.051(5) -0.010(4) 0.005(4) -0.016(5)
 O5 0.052(4) 0.033(4) 0.048(4) 0.008(4) 0.008(3) -0.002(3)
 N6 0.055(4) 0.034(4) 0.052(4) 0.003(4) 0.008(4) 0.000(4)
 C7 0.035(6) 0.027(6) 0.060(6) 0.002(5) 0.005(5) -0.006(4)
 C8 0.049(4) 0.036(4) 0.048(4) -0.001(4) 0.007(4) -0.001(4)
 C10 0.048(4) 0.033(5) 0.052(4) 0.004(4) 0.006(4) 0.004(4)
 C11 0.050(5) 0.036(5) 0.049(4) 0.004(4) 0.003(4) -0.005(4)
 C13 0.039(4) 0.022(4) 0.048(4) 0.002(4) 0.003(3) -0.001(3)
 O2 0.054(4) 0.038(4) 0.044(4) -0.012(4) 0.001(3) -0.008(4)
 C0AA 0.064(7) 0.063(8) 0.058(7) -0.022(7) 0.006(6) -0.015(7)
 C1 0.058(6) 0.032(6) 0.043(5) 0.012(5) 0.011(5) -0.002(5)

_geom_special_details
;
 All esds (except the esd in the dihedral angle between two l.s. planes) 
 are estimated using the full covariance matrix.  The cell esds are taken 
 into account individually in the estimation of esds in distances, angles 
 and torsion angles; correlations between esds in cell parameters are only 
 used when they are defined by crystal symmetry.  An approximate (isotropic) 
 treatment of cell esds is used for estimating esds involving l.s. planes. 
;
loop_
  _geom_bond_atom_site_label_1
  _geom_bond_atom_site_label_2
  _geom_bond_distance
  _geom_bond_site_symmetry_2
  _geom_bond_publ_flag
 N1AA N2 1.327(15) . ?
 N1AA N6 1.385(16) . ?
 N1AA C7 1.443(17) . ?
 N2 C13 1.378(16) . ?
 O3 C10 1.229(17) . ?
 O4 C11 1.210(17) . ?
 O5 C10 1.335(16) . ?
 O5 C1 1.471(15) . ?
 N6 C8 1.299(18) . ?
 C7 H7A 0.9800 . ?
 C7 H7B 0.9800 . ?
 C7 H7C 0.9800 . ?
 C8 C10 1.471(19) . ?
 C8 C13 1.456(18) . ?
 C11 C13 1.448(18) . ?
 C11 O2 1.353(16) . ?
 O2 C0AA 1.486(17) . ?
 C0AA H0AA 0.9800 . ?
 C0AA H0AB 0.9800 . ?
 C0AA H0AC 0.9800 . ?
 C1 H1A 0.9800 . ?
 C1 H1B 0.9800 . ?
 C1 H1C 0.9800 . ?

loop_
  _geom_angle_atom_site_label_1
  _geom_angle_atom_site_label_2
  _geom_angle_atom_site_label_3
  _geom_angle
  _geom_angle_site_symmetry_1
  _geom_angle_site_symmetry_3
  _geom_angle_publ_flag
 N2 N1AA N6 112.0(11) . . ?
 N2 N1AA C7 123.2(11) . . ?
 N6 N1AA C7 124.6(11) . . ?
 N1AA N2 C13 106.4(10) . . ?
 C10 O5 C1 119.0(10) . . ?
 C8 N6 N1AA 106.9(11) . . ?
 N1AA C7 H7A 109.5 . . ?
 N1AA C7 H7B 109.5 . . ?
 N1AA C7 H7C 109.5 . . ?
 H7A C7 H7B 109.5 . . ?
 H7A C7 H7C 109.5 . . ?
 H7B C7 H7C 109.5 . . ?
 N6 C8 C10 120.7(12) . . ?
 N6 C8 C13 108.5(12) . . ?
 C13 C8 C10 130.6(12) . . ?
 O3 C10 O5 121.7(13) . . ?
 O3 C10 C8 126.2(13) . . ?
 O5 C10 C8 112.1(11) . . ?
 O4 C11 C13 123.5(12) . . ?
 O4 C11 O2 122.9(12) . . ?
 O2 C11 C13 113.6(11) . . ?
 N2 C13 C8 106.0(11) . . ?
 N2 C13 C11 121.8(10) . . ?
 C11 C13 C8 131.9(12) . . ?
 C11 O2 C0AA 115.7(11) . . ?
 O2 C0AA H0AA 109.5 . . ?
 O2 C0AA H0AB 109.5 . . ?
 O2 C0AA H0AC 109.5 . . ?
 H0AA C0AA H0AB 109.5 . . ?
 H0AA C0AA H0AC 109.5 . . ?
 H0AB C0AA H0AC 109.5 . . ?
 O5 C1 H1A 109.5 . . ?
 O5 C1 H1B 109.5 . . ?
 O5 C1 H1C 109.5 . . ?
 H1A C1 H1B 109.5 . . ?
 H1A C1 H1C 109.5 . . ?
 H1B C1 H1C 109.5 . . ?

loop_
  _geom_torsion_atom_site_label_1
  _geom_torsion_atom_site_label_2
  _geom_torsion_atom_site_label_3
  _geom_torsion_atom_site_label_4
  _geom_torsion
  _geom_torsion_site_symmetry_1
  _geom_torsion_site_symmetry_2
  _geom_torsion_site_symmetry_3
  _geom_torsion_site_symmetry_4
  _geom_torsion_publ_flag
 N1AA N2 C13 C8 3.1(13) . . . . ?
 N1AA N2 C13 C11 177.0(11) . . . . ?
 N1AA N6 C8 C10 173.3(11) . . . . ?
 N1AA N6 C8 C13 -2.7(14) . . . . ?
 N2 N1AA N6 C8 4.9(14) . . . . ?
 O4 C11 C13 N2 -164.5(13) . . . . ?
 O4 C11 C13 C8 8(2) . . . . ?
 O4 C11 O2 C0AA 1(2) . . . . ?
 N6 N1AA N2 C13 -5.0(13) . . . . ?
 N6 C8 C10 O3 -153.3(14) . . . . ?
 N6 C8 C10 O5 28.7(17) . . . . ?
 N6 C8 C13 N2 -0.1(15) . . . . ?
 N6 C8 C13 C11 -173.3(12) . . . . ?
 C7 N1AA N2 C13 -179.9(10) . . . . ?
 C7 N1AA N6 C8 179.8(11) . . . . ?
 C10 C8 C13 N2 -175.7(13) . . . . ?
 C10 C8 C13 C11 11(2) . . . . ?
 C13 C8 C10 O3 22(2) . . . . ?
 C13 C8 C10 O5 -156.3(13) . . . . ?
 C13 C11 O2 C0AA -179.2(12) . . . . ?
 O2 C11 C13 N2 15.5(17) . . . . ?
 O2 C11 C13 C8 -172.3(13) . . . . ?
 C1 O5 C10 O3 1.9(19) . . . . ?
 C1 O5 C10 C8 -180.0(11) . . . . ?

_olex2_submission_special_instructions 'No special instructions were received'
